# Supplementary material for: A Korean emotion-factor dataset for extracting emotion and factors in Korean conversations
Source: Sci Rep. 2023 Oct 29;13:18547. doi: 10.1038/s41598-023-45386-8 (PMC10613607; doi:10.1038/s41598-023-45386-8)
Supplement: Supplementary file 1 — Supplementary Information 1. [file 41598_2023_45386_MOESM1_ESM.csv]

conv_id	emotion	kor_emotion	context	kor_context	factor
hit:2_conv:4	trusting	신뢰하는	I have always been loyal to my wife.	나는 항상 아내에게 충성했다	아내에게
hit:8_conv:16	prepared	준비된	I had my entire house boarded up when the hurricane came.	허리케인이 왔을 때 나는 집 전체를 판자로 막았다.	허리케인이###집 전체를 판자로 막았다.
hit:13_conv:26	lonely	외로운	A few years ago, my marriage broke up, and I found myself living alone for the first time in my life. Though I eventually grew accustomed to the solitude, it took a while to get used to it.	몇 년 전 결혼이 깨졌고, 나는 인생에서 처음으로 혼자 사는 것을 발견했다. 결국 외로움에 익숙해졌지만 익숙하게 하는 데는 시간이 좀 걸렸다.	인생에서 처음으로 혼자 사는 것을
hit:16_conv:33	sentimental	감상적인	I get wistful remembering my high school days.	학창시절이 생각나면 그리워집니다.	학창시절이
hit:17_conv:35	angry	화난	I get irritated with a coworker that gets on my nerves all the time by coming and bothering me smelling like smoke and trying to chat itu p	맨날 신경쓰이는 직장동료가 와서 담배냄새 맡으면서 귀찮게 하고 잡담 하려고 하면 짜증이 난다	직장동료가 와서 담배냄새 맡으면서 귀찮게 하고 잡담 하려고 하면
hit:24_conv:48	sentimental	감상적인	Every year on my kids birthday's I think back on when they were born. I remember all the sweet smells and sounds of them as a baby.	매년 아이들의 생일이 되면 나는 그들이 태어났을 때를 회상합니다. 나는 아기의 모든 달콤한 냄새와 소리를 기억합니다.	매년 아이들의 생일이 되면 나는 그들이 태어났을 때를 회상합니다.
hit:26_conv:52	afraid	두려워하는	Two years ago, i was admitted in hospital. I was not well. I felt afraid whether i would be alive. But fortunately, i am live	2년 전, 나는 병원에 입원했다. 나는 몸이 좋지 않았다. 내가 살아있을까 두려운 마음이 들었다. 하지만 다행히 나는 살아있다.	나는 병원에 입원했다. 나는 몸이 좋지 않았다.
hit:35_conv:70	afraid	두려워하는	I am concerned about the financial situation of my employer.	고용주의 재정 상황이 걱정됩니다.	고용주의 재정 상황이
hit:46_conv:92	afraid	두려워하는	Today is my birthday. I can't wait to see who calls me. Or my gifts.	오늘은 내 생일. 누가 나를 부르는지 보고 싶어 견딜 수가 없어. 또는 내 선물.	오늘은 내 생일.
hit:50_conv:101	angry	화난	I am annoyed by a coworker making joke about me.	나는 동료가 나에 대해 농담하는 것에 짜증이 난다	동료가 나에 대해 농담하는 것에
hit:61_conv:123	embarrassed	당황스러운	I was mowing the lawn, and a rock flew and broke my neighbor's window.	잔디를 깎고 있는데 돌이 날아와 이웃집 창문을 깨뜨렸습니다.	이웃집 창문을 깨뜨렸습니다.
hit:62_conv:125	sad	슬픈	A few years ago when my grandmother died unexpectedly.	몇 년 전 할머니가 갑자기 돌아가셨을 때.	할머니가 갑자기 돌아가셨을 때.
hit:66_conv:133	sentimental	감상적인	My old high school is being turned into an old people's apartments building. So sad.	내가 다니던 고등학교는 노인 아파트 건물로 바뀌고 있다. 너무 슬퍼.	내가 다니던 고등학교는 노인 아파트 건물로 바뀌고 있다.
hit:67_conv:134	grateful	고마워하는	I was grateful when my mother visited me for my birthday.	어머니가 생일을 맞아 방문해 주셔서 감사했다.	어머니가 생일을 맞아 방문해 주셔서
hit:82_conv:165	sentimental	감상적인	Went for a visit to the place I grew up and it has gone down hill a lot since I was there last. Very sad. A lot of the houses look so run down and dilapidated.	내가 자란 곳을 방문하기 위해 갔고 내가 마지막으로 거기에 있었던 이후로 언덕을 많이 내려갔습니다. 너무 슬퍼. 낡고 허름해 보이는 집들이 많다.	내가 자란 곳을
hit:84_conv:168	surprised	놀란	When I was a child and found out my friends could come over.	내가 어렸을 때 친구들이 올 수 있다는 것을 알았을 때.	친구들이 올 수 있다는 것을 알았을 때.
hit:85_conv:171	caring	돌보는	My neighbor's kid just lost his eyesight. The whole family is devastated.	이웃집 아이가 시력을 잃었습니다. 온 가족이 황폐해졌습니다.	이웃집 아이가 시력을 잃었습니다.
hit:89_conv:178	sad	슬픈	I lost my cat to old age and cried all night about it.	나는 노년에 고양이를 잃고 밤새 울었습니다.	고양이를 잃고
hit:107_conv:215	confident	확신하는	I am confident I will pass the test.	나는 내가 시험을 통과할 것이라고 확신한다.	시험을 통과할 것이라고
hit:111_conv:223	sentimental	감상적인	Went to the beach the other day and remember how much my friend liked going together.	요전날 해변에 갔더니 친구가 함께 가는 것을 얼마나 좋아했는지 기억이 납니다.	친구가 함께 가는 것을
hit:137_conv:275	anticipating	기대하는	We tried for a baby for a long time, almost 4 years. Waiting those 9 months to meet her were so hard!	우리는 거의 4 년 동안 아기를 위해 노력했습니다. 그녀를 만나기 위해 그 9개월을 기다리는 것은 너무 힘들었습니다!	아기를
hit:138_conv:277	joyful	즐거운	I passed all of my classes last semester. I had been struggling in college for a while.	나는 지난 학기에 모든 수업을 통과했습니다. 나는 대학에서 한동안 고생을 했다.	모든 수업을 통과했습니다.
hit:139_conv:279	angry	화난	MY ex didn't show up to court again. He is always wasting my time.	내 전 남편은 다시 법정에 나오지 않았다. 그는 항상 내 시간을 낭비하고 있다	내 전 남편은 다시 법정에 나오지 않았다.
hit:145_conv:290	confident	확신하는	We recently went on vacation with some friends to Disney world. They had never been before and we are annual passholders so we have been several times over the last year.	우리는 최근에 친구들과 디즈니 월드로 휴가를 갔다. 그들은 전에 없었고 우리는 연간 패스 소지자이므로 우리는 작년에 여러 번 왔습니다.	디즈니 월드로 휴가를 갔다.
hit:150_conv:300	impressed	감명받은	My brother recently applied to an Ivy League school. We just found out he was accepted.	제 동생은 최근에 아이비리그 학교에 지원했습니다. 우리는 그가 수락되었다는 것을 방금 알았습니다.	제 동생은
hit:151_conv:302	proud	자랑스러운	When my brother graduated high school, I was very proud of him, it was a big accomplishment	내 동생이 고등학교를 졸업했을 때, 나는 그를 매우 자랑스러워했고, 그것은 큰 성취였다	내 동생이 고등학교를 졸업했을 때,
hit:152_conv:304	afraid	두려워하는	It's been so dry in my area lately , I'm afraid there might be some forest fires. I live near a mountain.	최근에 우리 지역이 너무 건조해서 산불이 날까 걱정됩니다. 나는 산 근처에 산다.	산불이 날까
hit:174_conv:348	confident	확신하는	I felt confident when I won the honor society election in high school. I beat someone way more popular	고등학교 때 명예사회 선거에서 승리했을 때 자신감이 들었다. 나는 누군가를 훨씬 더 인기 있는 사람을 이겼다	명예사회 선거에서 승리했을 때
hit:177_conv:354	impressed	감명받은	I asked my 7 year old what 12x12 was the other day, and he gave me the correct answer.	요전날 7살 아이에게 12x12가 뭐냐고 물었더니 정답을 알려주더군요.	7살 아이에게###정답을 알려주더군요.
hit:179_conv:358	proud	자랑스러운	I was proud of my brother when he graduated high school	나는 동생이 고등학교를 졸업했을 때 자랑스러웠다	동생이 고등학교를 졸업했을 때
hit:213_conv:427	impressed	감명받은	My boy just get is first job. I feel really proud of him.	내 아들은 첫 직장입니다. 나는 그를 정말 자랑스럽게 생각합니다.	내 아들은 첫 직장입니다.
hit:232_conv:464	disgusted	역겨운	By mistake, I saw an image of a car accident. I was disgusted.	실수로 교통사고 사진을 봤다. 나는 역겨웠다.	교통사고 사진을 봤다.
hit:241_conv:482	sentimental	감상적인	Last year, i went to a restaurant and they had a pinball machine.	작년에 나는 레스토랑에 갔고 그들은 핀볼 기계를 가지고있었습니다.	핀볼 기계를
hit:241_conv:483	grateful	고마워하는	I saw a homeless man sweating in the sun the other day and it made me thankful for what I have.	나는 요전날 햇볕에 땀을 흘리는 노숙자를 보았고 내가 가진 것에 감사하게 되었습니다.	햇볕에 땀을 흘리는 노숙자를 보았고
hit:246_conv:492	joyful	즐거운	When the Washington Capitals won the Stanley Cup i was in such great spirits. I ran into the streets of DC celebrating. I couldn't believe this was happening.	Washington Capitals가 Stanley Cup에서 우승했을 때 저는 정말 기분이 좋았습니다. 나는 축하하는 DC의 거리로 달려갔다. 나는 이것이 일어나고 있다는 것을 믿을 수 없었다.	Washington Capitals가 Stanley Cup에서 우승했을 때
hit:252_conv:505	afraid	두려워하는	I was babysitting my 2 year old nephew and he tried to dive off the couch headfirst onto the floor. I caught him by one leg.	나는 2 살짜리 조카를 돌보고 있었고 그는 소파에서 머리부터 바닥으로 뛰어 내려고했습니다. 나는 그의 한쪽 다리를 잡았습니다.	2 살짜리 조카를###소파에서 머리부터 바닥으로 뛰어 내려고했습니다.
hit:254_conv:509	afraid	두려워하는	I recently thought I saw a ghost in my house. It was horrifying to me.	나는 최근에 집에서 귀신을 본 것 같다고 생각했다. 그것은 나에게 끔찍했다.	집에서 귀신을 본 것 같다고 생각했다.
hit:262_conv:524	excited	흥분한	I remember when I won my first Starcraft match.	첫 스타크래프트 경기에서 우승했던 기억이 난다.	첫 스타크래프트 경기에서 우승했던 기억이 난다.
hit:263_conv:527	hopeful	희망에 찬	I recently started in vitro treatments in hopes of getting pregnant. I have been trying forever.	나는 최근에 임신을 희망하면서 체외 치료를 시작했습니다. 나는 영원히 노력해 왔다.	임신을
hit:268_conv:536	lonely	외로운	When i was younger i didn't have many friends. Would just sit at my computer and was afraid to make friends. Was okay at time but just never felt good.	어렸을 때는 친구가 별로 없었어요. 그냥 내 컴퓨터에 앉아서 친구를 사귀는 것이 두려웠을 것입니다. 시간은 괜찮았지만 결코 기분이 좋지 않았습니다.	친구가 별로 없었어요.
hit:276_conv:553	grateful	고마워하는	My mom recently completed radiation and surgery for breast cancer. I'm so thankful she had great doctors.	어머니는 최근 유방암으로 방사선과 수술을 마쳤습니다. 그녀에게 훌륭한 의사가 있다는 것에 정말 감사합니다.	훌륭한 의사가 있다는 것에
hit:292_conv:585	trusting	신뢰하는	My husband is an over the road truck driver and we have to spend a lot of time apart. Despite this, we always make the best effort to comfort each other and sow how much we love one another.	남편은 도로 위 트럭 운전사이고 우리는 많은 시간을 떨어져서 보내야 합니다. 그럼에도 불구하고 우리는 항상 최선을 다해 위로하고 서로 사랑하는 마음을 뿌립니다.	남편은
hit:294_conv:588	disappointed	실망한	When my father didn't show up for my Soccer game i wasn't happy with him. He rather of sat in a SEARs and watch TV where he forgot he had to get to my game.	내 아버지가 내 축구 경기에 나타나지 않았을 때 나는 그와 함께 행복하지 않았습니다. 그는 SEAR에 앉아서 내 게임에 참석해야 한다는 사실을 잊어버린 TV를 시청했습니다.	아버지가 내 축구 경기에 나타나지 않았을 때
hit:294_conv:589	confident	확신하는	I used to be scared of talking to girls. Now for some reason I've been able to strike up conversations and get phone numbers from really attractive women.	나는 여자들과 이야기하는 것이 두려웠던 적이 있다. 지금은 어떤 이유에서인지 정말 매력적인 여성들과 대화를 나누고 전화번호를 얻을 수 있었습니다.	여성들과 대화를 나누고 전화번호를 얻을 수 있었습니다.
hit:296_conv:592	proud	자랑스러운	Our family is getting together for our family reunion next weekend. Im' glad that we are all still coming together since we didn't have one last year.	우리 가족은 다음 주말에 이산가족 상봉을 위해 모입니다. 작년에 모임이 없었기 때문에 우리 모두가 여전히 함께 하고 있어 기쁩니다.	우리 가족은
hit:301_conv:603	impressed	감명받은	I was surprised I enjoy the movie IT.	나는 그 영화 IT를 즐기는 것에 놀랐다	영화 IT를 즐기는 것에
hit:311_conv:622	lonely	외로운	I wish I had friends.	친구가 있었으면 좋겠다.	친구가 있었으면 좋겠다.
hit:318_conv:636	embarrassed	당황스러운	I ripped my pants during the school play.	나는 학교 연극 도중 바지를 찢었다	바지를 찢었다
hit:326_conv:652	sentimental	감상적인	I felt this when my son turned one. It was such a special day and my husband and I spent hours going back and looking at all the photos from his first year.	아들이 한 명이 되자 이런 느낌이 들었다. 그렇게 특별한 날이었고, 남편과 나는 첫해부터 모든 사진을 돌아보며 몇 시간을 보냈다.	아들이 한 명이 되자
hit:333_conv:666	disgusted	역겨운	Hillary Clinton makes me sick.	힐러리 클린턴이 나를 아프게 한다	힐러리 클린턴이
hit:339_conv:679	embarrassed	당황스러운	I feel bad for cheating on my now-ex girlfriend.	나는 지금의 전 여자친구를 속인 것에 대해 기분이 나쁘다.	지금의 전 여자친구를 속인 것에 대해
hit:343_conv:686	sad	슬픈	I try to forget my ex and move on. But every day I wake up and see several things she bought me and I feel like a sledghammer hit me in the chest and stomach.	전 전여친을 잊고 계속 가려고 합니다. 그러나 매일 나는 일어나서 그녀가 나에게 사준 몇 가지 물건을 보고 큰 망치가 내 가슴과 배를 두드리는 것 같은 느낌이 듭니다.	전여친을
hit:343_conv:687	impressed	감명받은	My husband just finished taking all 4 parts for the CPA exam. We found out a few weeks back that he passed all parts and is now a CPA.	남편은 CPA 시험 4과목을 모두 마쳤습니다. 우리는 몇 주 전에 그가 모든 부분을 통과했고 이제 CPA라는 것을 알게 되었습니다.	남편은 CPA 시험 4과목을 모두 마쳤습니다.
hit:379_conv:758	excited	흥분한	I was promoted to a managerial level in my company	나는 우리 회사에서 관리자급으로 승진했다.	관리자급으로 승진했다.
hit:386_conv:772	angry	화난	At work today, I got blamed for a problem that I had nothing to do with. A report was written incorrectly, and I was blamed for the incorrect figures even though I didn't provide them.	오늘 직장에서 나는 아무 상관도 없는 문제로 비난을 받았다. 보고서를 잘못 작성했고, 수치를 제공하지 않았는데도 잘못된 수치로 비난을 받았습니다.	아무 상관도 없는 문제로 비난을 받았다.
hit:392_conv:785	disappointed	실망한	Every year I'm so excited about Christmas. And every year I'm not able to get all the things done that I want to.	매년 크리스마스에 너무 흥분해 그리고 매년 내가 원하는 모든 것을 다 할 수 없다.	매년 내가 원하는 모든 것을 다 할 수 없다
hit:399_conv:798	angry	화난	A guy almost crashed into me a week ago. It was really frustrating because he ran a redlight	한 남자가 거의 일주일 전에 나를 들이받았다 그가 빨간불을 켜서 정말 답답했다	한 남자가 거의 일주일 전에 나를 들이받았다
hit:414_conv:829	lonely	외로운	I moved an hour away from my sister. We lived really close before that so we spent time together a lot.	나는 언니에게서 한 시간 떨어진 곳으로 이사했다. 그 전에는 정말 가까이 살았기 때문에 함께 시간을 많이 보냈습니다.	언니에게서 한 시간 떨어진 곳으로 이사했다.
hit:437_conv:875	afraid	두려워하는	I am finding it hard to meet the project deadline. And this makes me anxious and stressed throughout the week	프로젝트 기한을 맞추기가 어렵습니다. 그리고 이것은 일주일 내내 나를 불안하게 만들고 스트레스를 줍니다.	프로젝트 기한을 맞추기가 어렵습니다.
hit:447_conv:894	anticipating	기대하는	I can't wait for next Sunday	다음 주 일요일을 기다릴 수 없다	다음 주 일요일을
hit:451_conv:902	sad	슬픈	I broke my favorite drinking glass.	나는 내가 가장 좋아하는 술잔을 깨뜨렸다	나는 내가 가장 좋아하는 술잔을 깨뜨렸다
hit:466_conv:932	surprised	놀란	A birthday bash was organized by my colleague without my knowledge	내가 모르는 사이에 동료가 생일 파티를 주최했습니다.	동료가 생일 파티를 주최했습니다.
hit:477_conv:954	afraid	두려워하는	One time I drank way too much and was so wasted that I thought I was gonna die. I threw up and then felt much better.	한 번은 술을 너무 많이 마시고 너무 허약해서 죽는 줄 알았습니다. 나는 토했고 훨씬 나아졌다.	술을 너무 많이 마시고
hit:486_conv:972	surprised	놀란	I feel surprise when new gifts are offer me anyone	나는 누군가에게 새로운 선물을 줄 때 놀라움을 느낀다.	누군가에게 새로운 선물을 줄 때
hit:497_conv:994	anticipating	기대하는	I can't wait for the weekend. I am going to Disney World in Florida.	주말이 기다려지네요. 플로리다에 있는 디즈니 월드에 갑니다.	디즈니 월드에
hit:504_conv:1009	hopeful	희망에 찬	My mother recently applied for a much better job than she has now and we are all crossing our fingers that she gets it. It pays much better and has great benefits as well.	우리 어머니는 최근에 지금보다 훨씬 더 나은 직업에 지원했고 우리는 모두 그녀가 그것을 얻는다는 것을 알고 있습니다. 훨씬 더 잘 지불하고 큰 이점도 있습니다.	우리 어머니는 최근에 지금보다 훨씬 더 나은 직업에 지원했고
hit:505_conv:1011	joyful	즐거운	I happened to have all the ingredients in my fridge to make my favorite sandwich.	가장 좋아하는 샌드위치를 만들기 위해 냉장고에 모든 재료가 있었다.	가장 좋아하는 샌드위치를 만들기 위해
hit:523_conv:1047	excited	흥분한	I remember when I bought my first car, it feels just like yesterday.	처음 차를 샀을 때의 기분이 마치 엊그제 같습니다.	처음 차를 샀을 때의
hit:550_conv:1101	afraid	두려워하는	Me and a few friends got offered to go to this party off campus. It seemed really sketchy but it turned out fine and it was a lot of fun.	나와 몇몇 친구들은 캠퍼스 밖에서 열리는 이 파티에 가자는 제안을 받았습니다. 정말 초라해보였으나 결과가 괜찮아서 재미있었습니다.	파티에###초라해보였으나
hit:557_conv:1115	afraid	두려워하는	I was so frightened when a black cat started following me home. I am very superstitious and though perhaps it was a shapeshifter.	집에 검은 고양이가 나를 따라오기 시작했을 때 나는 너무 무서웠다. 나는 매우 미신적이며 아마도 변신술사였을 것입니다.	검은 고양이가 나를 따라오기 시작했을 때
hit:581_conv:1163	caring	돌보는	There was a wild or ferril cat that hung around my house for months. I fed him and took hi to the vet to be neutered. Instead of releasing him, I kept him.	몇 달 동안 우리 집 주변에 사나운 고양이 한 마리가 있었습니다. 나는 그에게 먹이를 주고 중성화 수술을 받기 위해 수의사에게 데려갔다. 그를 풀어주는 대신에 나는 그를 지켰다.	사나운 고양이 한 마리가
hit:598_conv:1197	proud	자랑스러운	I lost 40 pounds by eating right and going to the gym. Some people were surprised at my results.	제대로 먹고 체육관에 가서 40파운드를 감량했습니다. 어떤 사람들은 내 결과에 놀랐습니다.	40파운드를 감량했습니다.
hit:605_conv:1211	embarrassed	당황스러운	I had a big argument with my mom over who lost her glasses because I knew that I didn't do it. Upon thinking about it more, I'm actually the one that lost them.	나는 안경을 잃어버리지 않았다는 것을 알고 있었기 때문에 어머니와 큰 말다툼을 했다. 곰곰이 생각해보면 내가 잃은 건 사실이다.	안경을 잃어버리지 않았다는 것을 알고 있었기 때문에 어머니와 큰 말다툼을 했다.
hit:609_conv:1219	impressed	감명받은	One of my friends had a really low ACT score to begin with, as it was around a 22. I thought he couldn't get it much higher, but he managed to try really hard and get it up to a 28, which really surprised me.	제 친구 중 한 명은 ACT 점수가 22점 정도였기 때문에 처음에는 ACT 점수가 매우 낮았습니다. 저는 그가 훨씬 더 높을 수 없다고 생각했지만 정말 열심히 노력하여 28점까지 올라 정말 놀랐습니다. 나.	제 친구###정말 열심히 노력하여 28점까지 올라
hit:623_conv:1247	angry	화난	I was waiting for a package and I watched the mailman drive by my house without delivering it.	나는 소포를 기다리고 있었고 우편 배달부가 그것을 배달하지 않고 집으로 운전하는 것을 보았습니다.	소포를 기다리고 있었고 우편 배달부가 그것을 배달하지 않고
hit:631_conv:1263	angry	화난	I was really peeved when I saw that my cat peed on the carpet.	고양이가 카펫에 오줌을 싸는 것을 보고 정말 화가 났습니다.	고양이가 카펫에 오줌을 싸는 것을 보고
hit:639_conv:1279	angry	화난	My friends are late to plans all the time.	내 친구들은 항상 계획에 늦습니다.	내 친구들은 항상 계획에 늦습니다.
hit:652_conv:1304	trusting	신뢰하는	I remember my mom and I always having a trusting relationship.	나는 어머니와 항상 신뢰 관계를 유지했던 것을 기억합니다.	어머니와
hit:654_conv:1309	angry	화난	My sister stole money from me once.	언니가 나에게서 돈을 한 번 훔쳤다	언니가 나에게서 돈을 한 번 훔쳤다
hit:668_conv:1337	hopeful	희망에 찬	Everyday I feel more optimistic that this country is heading into right direction. Slowly but surely the light at the end of tunnel is coming.	매일 이 나라가 올바른 방향으로 향하고 있다는 것을 더욱 낙관적으로 느낀다. 천천히 하지만 터널 끝에 빛이 찾아오고 있는 것은 틀림없다.	이 나라가 올바른 방향으로 향하고 있다는 것을
hit:677_conv:1355	embarrassed	당황스러운	I regret my last boyfriend. I hate to even tell people we dated.	나는 마지막 남자친구를 후회한다 우리가 사귀던 사람들에게도 말하고 싶지 않다.	마지막 남자친구를
hit:684_conv:1369	grateful	고마워하는	I got tipped at work yesterday.	어제 회사에서 팁을 받았습니다.	팁을 받았습니다.
hit:698_conv:1396	proud	자랑스러운	I got all A's last semester.	나는 지난 학기에 A를 모두 받았다.	A를 모두 받았다.
hit:699_conv:1398	sentimental	감상적인	I love to reminisce about my youth with my daughter. She acts so much like me I know exactly what stories she would enjoy.	나는 딸과 함께 어린 시절을 회상하는 것을 좋아합니다. 그녀는 나처럼 행동합니다. 나는 그녀가 어떤 이야기를 좋아할지 정확히 알고 있습니다.	딸과 함께 어린 시절을 회상하는 것을
hit:714_conv:1428	joyful	즐거운	I was joyful when my brother was born,	동생이 태어났을 때 나는 기뻤다.	동생이 태어났을 때
hit:723_conv:1446	disgusted	역겨운	Once I was getting dressed and a lizard was on my shirt, I think reptiles are gross and disgusting, I screammed out. YUCK! It was now on me.	옷을 갈아입고 셔츠에 도마뱀이 묻자 파충류는 끔찍하고 역겨운 것 같아 소리쳤습니다. 왝! 그것은 지금 나에게 있었다.	파충류는
hit:727_conv:1454	prepared	준비된	I've bought everything I need in the house, foods, ammos, and other essentials that would last me months. That is, in event of the collapse of the government in this land of free.	나는 집에 필요한 모든 것, 음식, 탄약, 그리고 몇 달 동안 버틸 수 있는 기타 필수품을 샀습니다. 즉, 이 자유의 땅에서 정부가 무너지는 경우입니다.	집에 필요한 모든 것, 음식, 탄약, 그리고 몇 달 동안 버틸 수 있는 기타 필수품을
hit:731_conv:1463	afraid	두려워하는	I felt scared when I had to go to the doctor to have a lump checked out on my side. I thought it was going to be for the worse.	옆구리에 덩어리가 있는지 확인하기 위해 병원에 가야 했을 때 무서웠다. 나는 그것이 더 나빠질 것이라고 생각했다.	옆구리에 덩어리가 있는지 확인하기 위해
hit:743_conv:1486	surprised	놀란	When I found out I was pregnant I was quite aghast. We weren't planning on kids.	임신 사실을 알았을 때 나는 상당히 당황했습니다. 우리는 아이들을 계획하지 않았습니다.	임신 사실을 알았을 때
hit:751_conv:1503	jealous	질투하는	My friend just got engaged. I am so envious because I don't even have a boyfriend.	제 친구가 막 약혼했어요. 남자친구가 없어서 너무 부럽습니다.	제 친구가 막 약혼했어요.
hit:753_conv:1507	disappointed	실망한	I went to court recently and the other party didn't show up again. What a waste of my time.	최근 법정에 갔는데 상대방이 다시 나타나지 않았다. 내 시간을 너무 낭비했어.	법정에 갔는데 상대방이 다시 나타나지 않았다.
hit:757_conv:1514	lonely	외로운	Just moved to a new city, new work, and I've got no friends.	새로운 도시로 이사하고 새로운 직장을 얻었고 친구가 없습니다.	친구가 없습니다.
hit:758_conv:1516	angry	화난	People are always parking in front of my apartment. It really gets on my nerves.	사람들은 항상 내 아파트 앞에 주차하고 있다 정말 신경이 곤두서 있다	사람들은 항상 내 아파트 앞에 주차하고 있다
hit:766_conv:1533	disappointed	실망한	My brother was coming back from a trip. I was expecting from him to bring to me a gift.	우리 형은 여행을 떠나서 돌아오고 있었다 나는 그가 선물을 가져오길 기대하고 있었다	형은###그가 선물을 가져오길
hit:772_conv:1545	anticipating	기대하는	I'm really looking forward to the future.	미래가 정말 기대됩니다.	미래가
hit:777_conv:1555	angry	화난	Someone hit my car during the night.	누군가 밤중에 내 차를 들이받았다	내 차를 들이받았다
hit:787_conv:1574	anticipating	기대하는	Back when I used to wrestle I always expected my opponent to be better than me, so I would go 110% in every match	예전에 레슬링을 할 때 항상 상대가 나보다 잘할 거라 기대했기 때문에 매 경기에 110% 갔습니다.	상대가 나보다 잘할 거라
hit:790_conv:1580	confident	확신하는	I'm working toward a end of year goal right now.	지금은 연말 목표를 향해 달려가고 있습니다.	연말 목표를 향해 달려가고
hit:793_conv:1587	angry	화난	I really hate when people who work in customer service dont want to help the customer.	고객 서비스를 하는 사람들이 고객을 돕고 싶지 않을 때 정말 싫다.	고객 서비스를 하는 사람들이 고객을 돕고 싶지 않을 때
hit:800_conv:1601	excited	흥분한	The day I got the email saying I had been accepted into my university of choice was amazing	내가 선택한 대학에 합격했다는 이메일을 받은 날은 정말 좋았습니다.	내가 선택한 대학에 합격했다는 이메일을
hit:825_conv:1651	excited	흥분한	Tomorow, I am starting a trip of six months to visit different country. I am so happy and I cannot sleep.	내일, 나는 다른 나라를 방문하기 위해 6개월의 여행을 시작합니다. 나는 너무 행복하고 잠을 잘 수 없습니다.	6개월의 여행을 시작합니다.
hit:826_conv:1653	disappointed	실망한	When my relationship ended it was very hard.	나의 관계가 끝났을 때 그것은 매우 힘들었다.	나의 관계가 끝났을 때
hit:869_conv:1739	afraid	두려워하는	I have been watch thing new stephen king series on hulu. It is frighteneing.	나는 hulu에서 새로운 스티븐 킹 시리즈를 시청했습니다. 무섭다.	스티븐 킹 시리즈를 시청했습니다.
hit:879_conv:1758	embarrassed	당황스러운	I feel horrible. I cheated on my husband last night.	기분이 끔찍하다. 어젯밤에 남편을 속였습니다.	어젯밤에 남편을 속였습니다.
hit:881_conv:1762	angry	화난	I was recently really excited for a baseball game, but when we got there there was heavy rain and they cancelled the game.	최근 야구 경기에 정말 흥분했지만 우리가 도착했을 때 폭우가 쏟아져 경기를 취소했다.	폭우가 쏟아져 경기를 취소했다.
hit:891_conv:1782	embarrassed	당황스러운	I was in such a hurry after waking up late. I had to rush getting ready. When I got to work I realized that I still had on my pajama pants.	나는 늦게 일어나서 너무 바빴다. 서둘러 준비해야 했습니다. 직장에 도착했을 때 나는 내가 아직 잠옷 바지를 입고 있다는 것을 깨달았습니다.	내가 아직 잠옷 바지를 입고 있다는 것을
hit:900_conv:1800	proud	자랑스러운	a situation where I felt proud is when i was able to graduate from college	내가 자랑스러워했던 상황은 내가 대학을 졸업할 수 있었을 때다.	내가 대학을 졸업할 수 있었을 때다.
hit:902_conv:1804	lonely	외로운	I once couldn't find anyone to go out with, so I went to the bar alone.	예전에는 같이 갈 사람이 없어서 술집에 혼자 갔었어요.	술집에 혼자 갔었어요.
hit:904_conv:1808	sad	슬픈	I was disheartened to learn the tv show colony wont be coming back	나는 TV 쇼 식민지가 돌아 오지 않을 것이라는 사실을 알고 낙담했습니다.	TV 쇼 식민지가 돌아 오지 않을 것이라는 사실을 알고
hit:905_conv:1811	confident	확신하는	I knew I was going to get the promotion.	승진할 줄 알았어요.	승진할
hit:907_conv:1814	afraid	두려워하는	I do not like the dark.	나는 어둠을 좋아하지 않는다.	어둠을
hit:914_conv:1829	proud	자랑스러운	I was very happy when my son went to college.	아들이 대학에 갔을 때 나는 매우 기뻤습니다.	아들이 대학에 갔을 때
hit:917_conv:1835	anticipating	기대하는	School is about to start again. Me and my kids are so ready!	학교가 다시 시작되려고 합니다. 나와 내 아이들은 너무 준비가되어 있습니다!	학교가 다시 시작되려고
hit:925_conv:1850	angry	화난	My uber had me late to work this morning. I was not happy.	내 우버가 오늘 아침에 나를 늦게 일하게 했다. 나는 행복하지 않았다.	우버가 오늘 아침에 나를 늦게 일하게 했다.
hit:927_conv:1854	trusting	신뢰하는	My husband used to be a drug addict. During that time he cheated on me many time. No matter what he did though I always stayed true to him.	남편은 마약 중독자였습니다. 그 동안 그는 여러 번 나를 속였다. 그가 무엇을 하든지 나는 항상 그에게 충실했습니다.	남편은
hit:928_conv:1856	disgusted	역겨운	My friend just dumped his girlfriend for a prostitute.	내 친구가 창녀 때문에 여자친구를 차버렸어요.	창녀 때문에 여자친구를 차버렸어요.
hit:930_conv:1860	embarrassed	당황스러운	I failed my final exam. Now I'll lose my scholarship.	나는 기말 시험에 떨어졌다. 이제 장학금을 잃게 됩니다.	기말 시험에 떨어졌다.###장학금을 잃게 됩니다.
hit:940_conv:1881	afraid	두려워하는	I haven't heard from my girlfriend in 2 weeks. Wonder what's going on?	2주 동안 여자친구에게서 소식을 듣지 못했습니다. 무슨 일인지 궁금하세요?	2주 동안 여자친구에게서 소식을 듣지 못했습니다.
hit:957_conv:1915	afraid	두려워하는	I went to a haunted house and was scared of the ghosts.	유령의 집에 가서 귀신이 무서웠어요.	귀신이
hit:961_conv:1923	prepared	준비된	There was a fire at my house but I had my fire extinguisher.	집에 불이 났는데 소화기가 있었어요.	소화기가
hit:964_conv:1928	lonely	외로운	My roommate went to Paris. I was at the house all alone.	내 룸메이트는 파리에 갔다. 나는 집에 혼자 있었다.	내 룸메이트는 파리에 갔다. 나는 집에 혼자 있었다.
hit:997_conv:1994	impressed	감명받은	I was impressed when my best friend graduated as valedictorian of our class	내 가장 친한 친구가 우리 반의 졸업생으로 졸업했을 때 나는 감명 받았다.	가장 친한 친구가###졸업했을 때
hit:999_conv:1999	disappointed	실망한	I was shocked when Lebron left the Cavs again	Lebron이 다시 Cavs를 떠났을 때 나는 충격을 받았습니다.	Lebron이 다시 Cavs를 떠났을 때
hit:1005_conv:2011	proud	자랑스러운	I got all As in my first college semester, and it made me feel really good about myself	나는 대학 첫 학기에 모든 것을 A로 받았고 나 자신에 대해 정말 기분이 좋았습니다.	첫 학기에 모든 것을 A로 받았고
hit:1013_conv:2027	trusting	신뢰하는	I have always been faithful to my girlfriend of 2.5 years	2.5년 사귄 여자친구에게 항상 충실했다	여자친구에게
hit:1018_conv:2037	angry	화난	I thought my new neighbors was nice but the police have been over too much.	나는 나의 새로운 이웃들이 착하다고 생각했는데 경찰이 너무 지나쳤습니다.	경찰이 너무 지나쳤습니다.
hit:1031_conv:2063	grateful	고마워하는	thankful that during a fire i still kept my home	화재가 났을 때도 여전히 집을 지킨 것에 감사합니다.	집을 지킨 것에
hit:1036_conv:2072	disgusted	역겨운	My brother's dog pooped upstairs, and I didn't see it, and ended up stepping in it...	형의 강아지가 위층에 똥을 쌌는데 나는 그것을 보지 못하고 결국 밟고 말았다...	똥을 쌌는데###밟고 말았다...
hit:1036_conv:2073	afraid	두려워하는	scared that my daughter will grow up and be bad	내 딸이 커서 나빠질까 두렵다	딸이 커서 나빠질까
hit:1051_conv:2103	jealous	질투하는	My cousin bought a really pretty shirt that I had been wanting.	내 사촌은 내가 원했던 정말 예쁜 셔츠를 샀다.	내 사촌은 내가 원했던 정말 예쁜 셔츠를 샀다.
hit:1054_conv:2109	afraid	두려워하는	I was anxious when I applied for graduate school	나는 대학원에 지원했을 때 불안했다	대학원에 지원했을 때
hit:1057_conv:2115	anticipating	기대하는	I can not wait for Top Gun 2.	탑건 2가 기대됩니다.	탑건 2가
hit:1064_conv:2129	embarrassed	당황스러운	Yesterday was my brother's birthday and I forgot to call him. I always call him on his birthday and we go to lunch. I feel so bad.	어제는 내 동생의 생일이었고 나는 그에게 전화하는 것을 잊었다. 나는 항상 그의 생일에 그에게 전화를 걸어 점심을 먹으러 간다. 기분이 너무 나쁩니다.	내 동생의 생일이었고 나는 그에게 전화하는 것을 잊었다.
hit:1128_conv:2257	confident	확신하는	I started my driving class last week. I'll finish the class within a month and drive the car without any help of others.	지난주에 운전 수업을 시작했습니다. 나는 한 달 안에 수업을 끝내고 다른 사람의 도움 없이 차를 몰 것이다.	차를 몰 것이다.
hit:1138_conv:2277	angry	화난	I got a final warning at work today for something I didn't even do!	하지도 않은 일에 대해 오늘 직장에서 마지막 경고를 받았습니다!	하지도 않은 일에 대해###경고를 받았습니다!
hit:1147_conv:2295	surprised	놀란	that i found money on the ground	내가 땅에서 돈을 찾았다고	땅에서 돈을 찾았다고
hit:1154_conv:2309	excited	흥분한	Even though I've had lots of dating success I still get pretty stoked when I get a text back from a really attractive girl I didn't expect to hear back from...I just do a good job hiding it	연애를 많이 성공했는데도 기대도 하지 않은 정말 매력적인 여자에게서 문자가 오면 속이 메스꺼워져요..그냥 잘 숨기고 있어요.	정말 매력적인 여자에게서 문자가 오면
hit:1158_conv:2316	proud	자랑스러운	I won a jello eating contest once at a boy scout camp. For some reason i was really happy i won even though i was a mess after.	저는 보이스카우트 캠프에서 젤로 먹기 대회에서 한 번 우승했습니다. 어쩐지 뒤죽박죽인데도 이겨서 정말 기뻤다.	젤로 먹기 대회에서 한 번 우승했습니다.
hit:1171_conv:2342	confident	확신하는	I'm starting a new weight lifting training cycle and I'm confident I will make great progress!	나는 새로운 역도 훈련 주기를 시작하고 있고 나는 내가 큰 진전을 이룰 것이라고 확신합니다!	새로운 역도 훈련###큰 진전을
hit:1174_conv:2348	lonely	외로운	i feel lost without my dog!	나는 내 개가 없으면 길을 잃은 느낌이 든다!	내 개가 없으면
hit:1187_conv:2374	sentimental	감상적인	I miss timed with my parents. Like watching games and things	부모님과의 시간이 그리워요. 게임이나 사물을 보는 것처럼	부모님과의 시간이
hit:1204_conv:2408	surprised	놀란	I was shocked when my aunt made my birthday. She lived so far away	이모가 생일을 맞이했을 때 나는 충격을 받았다 그녀는 지금까지 살았다	이모가 생일을 맞이했을 때
hit:1215_conv:2430	sad	슬픈	Yesterday, I got fired from my job. I was so sad.	어제, 나는 직장에서 해고당했다 나는 너무 슬퍼했다	직장에서 해고당했다
hit:1217_conv:2434	anticipating	기대하는	I am feeling very hopeful about my business. It can make me jittery but happy everyday.	나는 내 사업에 대해 매우 희망적이다. 그것은 나를 초조하지만 매일 행복하게 만들 수 있습니다.	내 사업에 대해
hit:1223_conv:2446	disappointed	실망한	I was disappointed in others for passing a dog up that needed help.	나는 도움이 필요한 개를 넘겨준 것에 대해 다른 사람들에게 실망했습니다.	도움이 필요한 개를 넘겨준 것에 대해
hit:1223_conv:2447	joyful	즐거운	I got a shotgun for Christmas last year. I was so happy to use it to hunt small critters!	작년 크리스마스에 산탄총을 받았습니다. 작은 동물을 사냥하는 데 사용하게 되어 너무 기뻤습니다!	산탄총을 받았습니다.
hit:1227_conv:2455	embarrassed	당황스러운	I was using the bathroom on a train in rome. I didnt lock the door properly and a woman walked in on me. She laughed.	나는 롬에서 열차를 타고 화장실을 이용하고 있었다 나는 문을 제대로 잠그지 않았고, 한 여자가 내게 걸어왔다 그녀는 웃었다	문을 제대로 잠그지 않았고, 한 여자가 내게 걸어왔다
hit:1231_conv:2462	lonely	외로운	At work, I am often the only employee in my building. Sometimes I get really bored and need to walk to one of the other buildings just so I can say hello to someone.	직장에서 나는 종종 내 건물의 유일한 직원입니다. 가끔은 정말 지루해서 누군가에게 인사를 하기 위해 다른 건물 중 한 곳으로 걸어가야 합니다.	종종 내 건물의 유일한 직원입니다
hit:1232_conv:2465	afraid	두려워하는	I cant wait for school to start. I am so excited	나는 학교가 시작되기를 기다릴 수 없다 너무 흥분했어요	학교가 시작되기를
hit:1243_conv:2487	embarrassed	당황스러운	I lied to my girlfriend once about how much education I had because I felt she would leave me otherwise	내가 얼마나 많은 교육을 받았는지에 대해 여자친구에게 한 번 거짓말을 한 적이 있는데 그녀가 나를 떠날 것이라고 느꼈기 때문이다.	여자친구에게 한 번 거짓말을 한 적이 있는데
hit:1267_conv:2535	hopeful	희망에 찬	I started taking a new body building supplement and I've been feeling stronger, so I'm hopeful that it works well.	나는 새로운 보디 빌딩 보충제를 복용하기 시작했고 나는 더 강해졌습니다. 그래서 나는 그것이 잘 작동하기를 바랍니다.	새로운 보디 빌딩 보충제를###잘 작동하기를
hit:1273_conv:2546	prepared	준비된	I'm having a party this weekend, I went out and got the food ahead of time.	이번 주말에 파티가 있어서 미리 나가서 음식을 샀어요.	미리 나가서 음식을 샀어요.
hit:1291_conv:2582	angry	화난	My dog pooped on the carpet last night.	우리 강아지가 어젯밤 카펫에 똥을 쌌어요.	우리 강아지가 어젯밤 카펫에 똥을 쌌어요.
hit:1291_conv:2583	afraid	두려워하는	I really do not like ants.	나는 개미를 정말 싫어한다	개미를
hit:1293_conv:2587	embarrassed	당황스러운	I slipped on the invisible puddle in the aisle and did the splits in front of many people. I was so humiliated.	나는 보이지 않는 복도에서 미끄러져 많은 사람들 앞에서 분열을 했다 나는 너무 수치심을 느꼈다	복도에서 미끄러져
hit:1305_conv:2611	hopeful	희망에 찬	I recently began my own online business selling dried starfish. I hope there is enough interest for it to take off.	나는 최근에 말린 불가사리를 판매하는 온라인 사업을 시작했습니다. 도약할 수 있는 충분한 관심이 있기를 바랍니다.	도약할 수 있는 충분한 관심이 있기를
hit:1323_conv:2646	sentimental	감상적인	The EDM concert was pure bliss. But I think it was the drugs...	그 EDM 콘서트는 순수한 행복이었다 하지만 그것이 마약이었다고 생각합니다.	EDM 콘서트는
hit:1328_conv:2657	afraid	두려워하는	I was really scared once when I thought I would be homeless	노숙자가 될 거라고 생각했을 때 정말 무서웠어	노숙자가 될 거라고 생각했을 때
hit:1337_conv:2674	angry	화난	A guy out in traffic getting mad at me and then giving me the finger when he is in the wrong	교통 체증에 빠진 남자가 나에게 화를 내고 잘못했을 때 손가락을 댔다.	교통 체증에 빠진 남자가 나에게 화를 내고 잘못했을 때
hit:1345_conv:2690	angry	화난	I was so upset when Michael Jackson died.	마이클 잭슨이 죽었을 때 나는 너무 화가 났다	마이클 잭슨이 죽었을 때
hit:1380_conv:2760	surprised	놀란	This school year my daughters book a quite cheap. I spent over $300 last year.	올 학년에 우리 딸들은 상당히 저렴한 책을 썼다 나는 작년에 300달러 이상을 썼다	작년에 300달러 이상을 썼다
hit:1384_conv:2769	excited	흥분한	I am very excited to play the new pokemon game coming out for the nintendo switch soon	닌텐도 스위치용으로 출시되는 새로운 포켓몬 게임을 곧 플레이하게 되어 매우 기쁩니다.	닌텐도 스위치용으로 출시되는 새로운 포켓몬 게임을 곧 플레이하게 되
hit:1389_conv:2779	sentimental	감상적인	i really like my brothers, they mean a lot to me even if it is frowned upon to express it	나는 형제들을 정말 좋아한다. 표현하는 것이 눈에 띄더라도 그들은 내게 많은 의미를 지니고 있다	형제들
hit:1408_conv:2816	confident	확신하는	I want to lose weight and i'm sure i can do it	나는 체중 감량을 원하고 나는 그것을 할 수 있다고 확신합니다	나는 체중 감량을###할 수 있다고
hit:1415_conv:2831	sentimental	감상적인	I visited my home town over the holidays. I drove past my old neighborhood and could help but feel nostalgic.	나는 휴일 동안 고향 마을을 방문했다 나는 오래된 동네를 지나쳐 향수를 느끼지 못할 수 있었다	고향 마을을 방문했다
hit:1418_conv:2836	impressed	감명받은	My friend got into her first choice school with a full ride scholarship!	제 친구는 전액 장학금으로 1지망 학교에 입학했습니다!	제 친구는 전액 장학금으로 1지망 학교에 입학했습니다!
hit:1439_conv:2878	embarrassed	당황스러운	I was singing to some old school Britney Spears. Didn't know my coworkers were still around.	나는 옛날 학교 브리트니 스피어스에게 노래하고 있었다 내 동료들이 아직 있는지 몰랐다	내 동료들이 아직 있는지 몰랐다
hit:1447_conv:2894	caring	돌보는	My friend fell during a race, and everyone in the race stopped to help her.	내 친구는 경주 중에 넘어졌고 경주에 있는 모든 사람들이 그녀를 돕기 위해 멈춰 섰습니다.	내 친구는
hit:1451_conv:2903	angry	화난	I have the worst neighbors. They have company all times of the night and constantly slam the doors.	나에게는 최악의 이웃이 있다. 그들은 밤새도록 친구를 사귀고 끊임없이 문을 닫습니다.	최악의 이웃이###밤새도록 친구를 사귀고 끊임없이 문을 닫습니다.
hit:1453_conv:2907	embarrassed	당황스러운	I lost my wallet at the airport once when I worked there. It had my down payment for a car in it.	공항에서 일할 때 한 번 공항에서 지갑을 잃어버렸습니다. 내 차에 대한 계약금이 들어 있었습니다.	지갑을 잃어버렸습니다
hit:1464_conv:2928	angry	화난	This one time it really bothered me when someone told me that I couldn't accomplish a task.	한 번은 누군가 내가 작업을 수행할 수 없다고 말했을 때 정말 짜증이 났습니다.	한 번은 누군가 내가 작업을 수행할 수 없다고 말했을 때
hit:1482_conv:2964	proud	자랑스러운	My daughter is great.	내 딸은 훌륭하다	딸은
hit:1485_conv:2970	disappointed	실망한	I was very ashamed when I found out I got cheated on. It really just took all the energy and hope out of me.	내가 속았다는 것을 알게 되자 나는 매우 부끄러웠다 그것은 정말 나로부터 모든 에너지와 희망을 다 가져갔다	내가 속았다는 것을 알게 되자
hit:1486_conv:2972	afraid	두려워하는	I would like to try skydiving.	나는 스카이다이빙을 해보고 싶다	스카이다이빙
hit:1509_conv:3019	embarrassed	당황스러운	I got into a fight with a homeless man yesterday over a half eaten sandwich. I felt so bad.	나는 어제 반 이상 먹은 샌드위치를 먹고 노숙자와 싸웠다 나는 너무 안타까웠다	노숙자와 싸웠다
hit:1535_conv:3070	afraid	두려워하는	I am a little nervous. I am starting a new job on Friday.	나는 조금 긴장한다 나는 금요일에 새로운 일자리를 시작한다	새로운 일자리를 시작한다
hit:1536_conv:3072	afraid	두려워하는	I was wondering around a abandon building once. I started to hear banging and crawling in the walls. I couldn't move a inch.	나는 한 번 버려진 건물 주변을 생각하고 있었다 나는 벽에서 쿵쿵 소리를 듣기 시작했다 나는 조금도 움직일 수 없었다	나는 벽에서 쿵쿵 소리를 듣기 시작했다
hit:1536_conv:3073	impressed	감명받은	My son got chosen to be on a television show today. I am so proud other people enjoy his comedy!	아들은 오늘 텔레비전 방송에 출연하기로 결정되었다 나는 다른 사람들이 그의 코미디를 너무 자랑스럽게 즐긴다!	아들은 오늘 텔레비전 방송에 출연하기로 결정되었다
hit:1556_conv:3113	embarrassed	당황스러운	I feel so guilty. I cheated on my husband.	나는 너무 죄책감을 느낀다 나는 남편을 속였다	나는 남편을 속였다
hit:1581_conv:3162	angry	화난	My neighbor hit on my wife!	내 이웃이 내 아내를 때렸어!	내 이웃이 내 아내를 때렸어!
hit:1583_conv:3167	proud	자랑스러운	I did well on my LSAT and now I hope to start law school. I will be starting in January if accepted.	저는 LSAT를 잘 보았고 이제 로스쿨을 시작하려고 합니다. 합격하면 1월부터 시작하겠습니다.	저는 LSAT를 잘 보았고 이제 로스쿨을 시작하려고 합니다.
hit:1594_conv:3189	prepared	준비된	I bought everything I needed for the camping trip. I was not going to forget anything at all.	나는 캠핑 여행을 위해 필요한 모든 것을 샀다 나는 아무것도 잊을 생각이 없었다	캠핑 여행을 위해 필요한 모든 것을 샀다
hit:1603_conv:3206	disgusted	역겨운	I ordered mcdonalds today from uber and it was terrible.	오늘 우버에서 맥도날드를 주문했는데 끔찍했다.	우버에서 맥도날드를 주문했는데
hit:1608_conv:3217	grateful	고마워하는	So, my computer monitor just died, and I was stressing about having to buy another one. But somehow my brother pulled out his toolkit and fixed it. I have no idea how people can be so handy!	그래서 제 컴퓨터 모니터가 막 고장나서 다른 모니터를 사야 한다는 스트레스를 받고 있었습니다. 그러나 어떻게 든 형은 도구 키트를 꺼내 고쳤습니다. 나는 사람들이 어떻게 그렇게 편리할 수 있는지 전혀 모른다!	형은 도구 키트를 꺼내 고쳤습니다.
hit:1610_conv:3220	hopeful	희망에 찬	I was confident that my brother was going to finish college. He was doing so well in his major	나는 형이 대학을 마칠 거라고 확신했다 그는 전공에서 아주 잘하고 있었다	형이 대학을 마칠 거라고 확신했다
hit:1610_conv:3221	disappointed	실망한	I bought a very difficult puzzle from my local hobby store, spent hours on building it only to drop it when I was about to put it in a frame. I was so dumbfounded	나는 동네 취미 가게에서 매우 어려운 퍼즐을 샀고, 그것을 만드는 데 몇 시간을 보냈고 프레임에 넣으려고 할 때 그것을 떨어뜨렸습니다. 나는 너무 어리둥절했다	퍼즐을###떨어뜨렸습니다.
hit:1615_conv:3230	lonely	외로운	My sister used to live in the apartment next door but she moved away. I don't have any friends over here.	언니는 옆집 아파트에 살았지만 이사를 갔다 나는 여기 친구가 없다	나는 여기 친구가 없다
hit:1617_conv:3234	impressed	감명받은	I had never eaten at an authentic Italian restaurant until today. It was awesome.	나는 오늘까지 정통 이탈리아 음식점에서 먹은 적이 없었다 그것은 대단했다	정통 이탈리아 음식점에서
hit:1619_conv:3238	disgusted	역겨운	I feel like vomiting when I walk into a public restroom and it smells like manure. Some people haven't had a gram of fiber in their life	공중화장실에 들어가면 토할 것 같고 분뇨 냄새가 난다. 어떤 사람들은 평생 1g의 섬유소를 섭취하지 않았습니다.	공중화장실에 들어가면 토할 것 같고 분뇨 냄새가 난다.
hit:1619_conv:3239	grateful	고마워하는	I was glad my dad helped me change a tire once. It let me know what it took going forward	아버지가 타이어 교체를 한 번 도와주셔서 기뻤습니다. 앞으로 어떻게 해야 하는지 알려줬습니다	아버지가 타이어 교체를 한 번 도와주셔서
hit:1632_conv:3265	sad	슬픈	I just preordered Black Ops 4. I can't play until October though	방금 Black Ops 4를 선주문했습니다. 10월까지는 플레이할 수 없지만	10월까지는 플레이할 수 없지만
hit:1644_conv:3288	jealous	질투하는	My cousin got accepted into Med school and I am very envious! I wish it was me...	제 사촌이 의대에 합격해서 너무 부럽습니다! 나였으면 좋겠다...	제 사촌이 의대에 합격해서
hit:1652_conv:3304	confident	확신하는	I interviewed at my job for a promotion. I knew I was the top candidate.	나는 승진을 위해 직장에서 인터뷰를 했다. 나는 내가 최고 후보자라는 것을 알고 있었다.	내가 최고 후보자라는 것을
hit:1663_conv:3326	disappointed	실망한	Someone spray-painted my car last night, wrote some curse word. I have no idea why, since i have no enemies. I don't understand how people can treat others like that.	누군가가 어젯밤 내 차에 스프레이 페인트를 칠하고 욕설을 썼습니다. 적이 없기 때문에 이유를 모르겠습니다. 나는 사람들이 어떻게 다른 사람들을 그렇게 대하는지 이해하지 못합니다.	누군가가 어젯밤 내 차에 스프레이 페인트를 칠하고 욕설을 썼습니다.
hit:1663_conv:3327	angry	화난	My ipad is locked. My son kept putting in the wrong passcode.	내 아이패드가 잠겨 있습니다. 내 아들이 계속 잘못된 암호를 입력했습니다.	내 아들이 계속 잘못된 암호를 입력했습니다.
hit:1664_conv:3329	angry	화난	I am so mad that Hillary Clinton didn't go to jail.	나는 힐러리 클린턴이 감옥에 가지 않았다는 사실에 너무 화가 난다.	힐러리 클린턴이 감옥에 가지 않았다는 사실에
hit:1665_conv:3331	lonely	외로운	I moved far away from the city. I hardly ever see my friends anymore.	나는 그 도시에서 멀리 이사했다 나는 더 이상 친구들을 볼 수 없다	도시에서 멀리 이사했다
hit:1672_conv:3344	lonely	외로운	After my divorce I have no one.	이혼 후에는 아무도 없다	이혼 후에는 아무도 없다
hit:1674_conv:3348	angry	화난	I was really annoyed when my boss was not being treated well.	상사가 잘 대우받지 못했을 때 정말 짜증이 났다.	상사가 잘 대우받지 못했을 때
hit:1676_conv:3352	angry	화난	I just stubbed my toe a few minutes ago. Why does that have to even be a thing? Something so small on your body can cause you such great pain, and all you can do is just hop around like a moron.	나는 몇 분 전에 발가락을 삐었다 그게 왜 그렇게까지 해야 하는 거야? 몸에 너무 작은 것이 이렇게 큰 통증을 유발할 수 있는데, 그냥 바보처럼 뛰어다니는 게 전부다.	나는 몇 분 전에 발가락을 삐었다
hit:1684_conv:3369	surprised	놀란	I can not believe the summer is almost over.	여름이 거의 끝나가고 있다는 것이 믿기지 않습니다.	여름이 거의 끝나가고 있다는 것이
hit:1685_conv:3371	excited	흥분한	I am so hopeful for a bright future	밝은 미래가 너무 기대됩니다	밝은 미래가
hit:1687_conv:3374	embarrassed	당황스러운	I felt really guilty when I had to leave my dog home alone for the first time	처음으로 강아지를 집에 혼자 남겨야 했을 때 정말 죄책감이 들었습니다.	강아지를 집에 혼자 남겨야 했을 때
hit:1692_conv:3385	content	만족하는	I am ok making average money in my life.	나는 인생에서 평균적인 돈을 벌 수 있다	평균적인 돈을 벌 수 있다
hit:1694_conv:3389	anticipating	기대하는	I can not wait till Christmas.	나는 크리스마스까지 기다릴 수 없습니다.	크리스마스까지
hit:1698_conv:3396	caring	돌보는	I really love my wife.	나는 아내를 정말 사랑한다	아내를
hit:1699_conv:3398	afraid	두려워하는	i get anxious when my girlfriend says we need to talk and then it turns out it's nothing big	내 여자 친구가 우리가 이야기해야 한다고 말하자 불안해하는데 별거 아닌 것으로 밝혀졌습니다.	내 여자 친구가 우리가 이야기해야 한다고 말하자
hit:1699_conv:3399	afraid	두려워하는	I am so ready for September.	9월을 위해 열심히 준비하고 있습니다.	9월을 위해
hit:1709_conv:3418	grateful	고마워하는	I am so thankful for my time with my grandma	할머니와 함께한 시간이 너무 감사해요	할머니와 함께한 시간이
hit:1720_conv:3441	disappointed	실망한	My partner refused to go on a double date with a college friend i had and her partner	내 파트너는 내가 가진 대학 친구와 그녀의 파트너와 더블 데이트를 거부했습니다.	내 파트너는###더블 데이트를 거부했습니다.
hit:1722_conv:3445	excited	흥분한	I got a new puppy!	새 강아지가 생겼어!	새 강아지가
hit:1724_conv:3448	surprised	놀란	I bought a lottery ticket and won a prize. I never win so this was unexpected.	복권을 사서 상을 받았습니다. 나는 결코 이기지 못했기 때문에 이것은 예상 밖의 일이었다.	복권을 사서 상을 받았습니다
hit:1729_conv:3459	caring	돌보는	I love to watch my neices	나는 내 조카들을 보는 것을 좋아한다	내 조카들을 보는 것을
hit:1737_conv:3475	embarrassed	당황스러운	I stole a back of chips from church.	나는 교회에서 칩 한 묶음을 훔쳤다	칩 한 묶음을 훔쳤다
hit:1738_conv:3477	sentimental	감상적인	I ran into a friend that I had not seen in years. We had a lot of catching up to do.	몇 년 동안 보지 못했던 친구를 만났다. 우리는 해야 할 일이 많았다	몇 년 동안 보지 못했던 친구를 만났다.
hit:1754_conv:3508	anticipating	기대하는	I am really looking forward to this upcoming football season! I can't wait for it to start!	다가오는 축구 시즌이 정말 기대됩니다! 시작되기를 기다릴 수 없습니다!	다가오는 축구 시즌이
hit:1756_conv:3513	embarrassed	당황스러운	I feel guilty for they way I treated my ex fiance. I wasn't very grown up back then.	나는 그들이 전 약혼자를 대하는 방식에 대해 죄책감을 느낀다 나는 그 당시 별로 성장하지 못했다	전 약혼자를 대하는 방식에
hit:1771_conv:3543	content	만족하는	I felt very content last week. I was on a boat in the sunshine.	나는 지난주에 매우 만족스러웠다 나는 햇볕에 보트를 타고 있었다	나는 햇볕에 보트를 타고 있었다
hit:1772_conv:3544	disgusted	역겨운	I am disgusted with many people in my country. They voted to leave the EU.	나는 내 나라의 많은 사람들에게 역겹다. 그들은 EU 탈퇴에 투표했습니다.	내 나라의 많은 사람들에게###EU 탈퇴에 투표했습니다.
hit:1781_conv:3563	disgusted	역겨운	I left my car to my cousin and when I got it back, it was filled with used diapers.	사촌에게 차를 맡기고 차를 반납하고 보니 사용한 기저귀가 가득 차 있었습니다.	사용한 기저귀가 가득 차 있었습니다.
hit:1789_conv:3578	disappointed	실망한	My car burned down in a fire.	내 차가 불에 탔다	내 차가 불에 탔다
hit:1791_conv:3582	angry	화난	Not too long ago a people stole my identity. I am so upset by it.	얼마 전에 사람들이 내 신분을 훔쳤습니다. 너무 화가 난다.	내 신분을 훔쳤습니다.
hit:1802_conv:3605	excited	흥분한	I can't wait to go to the amusement park!	놀이공원에 가기를 기다릴 수가 없어!	놀이공원에 가기를
hit:1807_conv:3614	caring	돌보는	I felt like I had to watch over my dad when he got sick. I just needed to make sure he was going to be okay	아버지가 아플 때 돌봐야 한다는 생각이 들었다. 그가 괜찮을지 확인하기만 하면 됐어	아버지가
hit:1815_conv:3631	impressed	감명받은	I saw a man juggling 10 balls at the same time. I was certainly humbled by his performance.	한 남자가 동시에 10개의 공을 저글링하는 것을 보았습니다. 나는 확실히 그의 연기에 겸손했다.	한 남자가 동시에 10개의 공을 저글링하는 것을
hit:1816_conv:3632	embarrassed	당황스러운	I was dunk and forgot my girlfriends birthday once.	한 번은 술에 취해 여자친구의 생일을 잊어버렸습니다.	여자친구의 생일을 잊어버렸습니다.
hit:1822_conv:3644	disappointed	실망한	My coworker gave me a very poor standard of work	내 동료는 나에게 매우 열악한 작업 기준을 주었다	내 동료는 나에게 매우 열악한 작업 기준을 주었다
hit:1824_conv:3648	trusting	신뢰하는	knew things were going to be alright for me when I dropped out of college. My dad was there for me a lot	대학을 나왔을 때 내가 괜찮을 거라는 걸 알았다 아빠가 나를 위해 많이 있었다	대학을 나왔을 때
hit:1826_conv:3652	sentimental	감상적인	Waking up before sunrise reminds me of the thrill mixed with dread I felt on high school wrestling tournament days.	일출을 앞두고 깨어나면 고등학교 레슬링 대회 시절 느꼈던 공포와 뒤섞인 스릴이 떠오른다.	고등학교 레슬링 대회 시절
hit:1832_conv:3664	jealous	질투하는	my neighbor just installed a fancy pool , must have cost him 40k	내 이웃이 방금 멋진 수영장을 설치했는데 40k가 들었을 것입니다.	내 이웃이###수영장을 설치했는데
hit:1833_conv:3667	embarrassed	당황스러운	i once stole some beer from the store	나는 한 번 가게에서 맥주를 훔쳤다.	맥주를 훔쳤다.
hit:1837_conv:3675	anticipating	기대하는	I live everyday expecting to be a better version of myself at that present moment. That way I can feel closer and closer to living the idea life I want for myself	나는 현재의 순간에 더 나은 나 자신을 기대하며 매일을 산다. 그래야 내가 원하는 생각의 삶을 사는 것에 점점 더 가까워질 수 있어요.	더 나은 나 자신을###내가 원하는 생각의 삶을 사는 것에
hit:1849_conv:3699	sentimental	감상적인	i saw an old AOL disc at a fleamarket once	나는 한 번 벼룩시장에서 낡은 AOL 디스크를 보았다	낡은 AOL 디스크를
hit:1850_conv:3701	content	만족하는	i farted infront of a pretty girl in a train once	나는 한 번 기차에서 예쁜 여자 앞에서 방귀를 뀌었다	예쁜 여자 앞에서 방귀를 뀌었다
hit:1853_conv:3707	jealous	질투하는	My friend just purchased a new BMW after getting a large bonus! I want his cor so bad it hurts!	내 친구는 큰 보너스를 받고 방금 새 BMW를 구입했습니다! 나는 그의 cor가 너무 아프기를 원합니다!	내 친구는###새 BMW를 구입했습니다!
hit:1857_conv:3714	disappointed	실망한	I was devestated when my grandmother passed away, I still am not over that	할머니가 돌아가셨을 때 너무 슬펐는데 아직도 안끝났어	할머니가 돌아가셨을 때
hit:1868_conv:3736	embarrassed	당황스러운	I drank alcohol today at work	나는 오늘 직장에서 술을 마셨다	직장에서 술을 마셨다
hit:1870_conv:3741	afraid	두려워하는	I heard someone bumping around the downstairs of my house last night after I had gone to bed and it scared me half to death.	어젯밤 누군가가 침대에 들어간 뒤 집 아래층을 돌아다니는 소리가 들렸고, 나는 반쯤 무서워서 죽었다.	집 아래층을 돌아다니는 소리가 들렸고
hit:1871_conv:3743	sad	슬픈	I got into an argument with my husband last night.	나는 어젯밤 남편과 말다툼을 했다	남편과 말다툼을 했다
hit:1877_conv:3754	joyful	즐거운	I am happy right now, I have a girlfriend, a good job, and a good group of friends	지금은 행복하고 여자친구도 있고 일도 잘하고 좋은 친구들도 있다	여자친구도 있고 일도 잘하고 좋은 친구들도 있다
hit:1890_conv:3781	afraid	두려워하는	I think I didn't pay the cab driver and he told me he need the money so badly. I feel so bad, what do I do?	내가 택시기사에게 돈을 내지 않은 것 같고, 그는 돈이 너무 필요하다고 말했다 너무 안 좋아. 어떻게 해야 할까?	내가 택시기사에게 돈을 내지 않은 것 같고
hit:1894_conv:3788	joyful	즐거운	I am content right now, I have a girlfriend, a good job, and a good group of friends	지금은 내가 만족스럽고, 여자친구도 있고, 좋은 일도 있으며, 친구들도 좋다	여자친구도 있고, 좋은 일도 있으며, 친구들도 좋다
hit:1904_conv:3808	surprised	놀란	i've seen a lunar eclipse i didn't expect it to look that cool	나는 월식을 보았고 그것이 그렇게 멋지게 보일 줄은 몰랐습니다	월식을
hit:1910_conv:3821	angry	화난	I am so tired of being late for school every day. It is because I have to wait for my sister to get ready and she takes forever! I would rather ride the bus!	나는 매일 학교에 늦는 것에 너무 지쳤습니다. 언니가 준비할 때까지 기다려야 하고 그녀가 영원히 걸릴 때까지 기다려야 하기 때문입니다! 차라리 버스를 타세요!	언니가 준비할 때까지 기다려야 하고
hit:1915_conv:3830	sentimental	감상적인	I was recently looking through old pictures and it made me feel weird. Like a longing for the past.	최근 오래된 사진을 보고 있었는데 이상하게 느껴졌다. 과거에 대한 그리움처럼 말이다	오래된 사진을
hit:1922_conv:3845	proud	자랑스러운	I'm so happy my sister graduated college! It's been a rough journey for her	언니가 대학을 졸업해서 정말 행복해! 그녀에게는 힘든 여정이었다	언니가 대학을 졸업해서
hit:1941_conv:3883	disgusted	역겨운	I remember the first I got pooped on while changing my kids diapers.	아이들 기저귀를 갈아주다가 처음으로 똥을 쌌던 기억이 납니다.	똥을 쌌던 기억이
hit:1944_conv:3888	lonely	외로운	About two month ago, i broke up with my partner of 2 years. I have never felt so sad about myself	약 2달 전에 2년 사귄 남자친구와 헤어졌습니다. 나는 나 자신에 대해 그렇게 슬퍼한 적이 없다	남자친구와 헤어졌습니다
hit:1944_conv:3889	angry	화난	My husband gets cranky when he gets woken up and takes it out on me.	남편은 잠에서 깨어나면 짜증을 내며 나에게 갖다 댑니다.	남편은 잠에서 깨어나면
hit:1945_conv:3890	joyful	즐거운	when i found out i had a birthday party planned for me	나를 위해 계획된 생일 파티가 있다는 것을 알았을 때	생일 파티가
hit:1947_conv:3894	grateful	고마워하는	We sold our house a year ago and moved to a new one. We are very thankful for all the help our families provided.	우리는 1년 전에 집을 팔아 새 집으로 옮겼다 우리는 가족들이 제공한 모든 도움에 대해 매우 감사하다	가족들이 제공한 모든 도움에
hit:1950_conv:3900	content	만족하는	Last night I was laying with my husband and daughter and I felt so relaxed. It is what life is all about.	어젯밤 남편과 딸과 함께 누워 있었는데 너무 편안했다. 그것이 삶이 전부인 것이다.	남편과 딸과 함께 누워 있었는데
hit:1957_conv:3914	excited	흥분한	When I was eight my parents got me a dog for Christmas.	내가 여덟 살 때 부모님이 크리스마스에 개를 주셨다	부모님이 크리스마스에 개를 주셨다
hit:1961_conv:3923	afraid	두려워하는	I took a flight last week and there was awful turbulence. It was super scary!	나는 지난 주에 비행기를 탔는데 끔찍한 난기류가 있었다. 엄청나게 무서웠다!	난기류가 있었다
hit:1963_conv:3927	trusting	신뢰하는	There was a time when my parents went out of town and I needed a place to stay for the weekend. My friend Bill offered me to stay at his place and his family were also okay with it.	부모님이 마을을 나가시고 주말에 머물 곳이 필요했던 시절이 있었다. 친구 빌이 자신의 집에 머물자고 제안했고 가족들도 괜찮았다.	친구 빌이 자신의 집에 머물자고 제안했고
hit:1965_conv:3930	angry	화난	when my car insurance got turned off bc someone forgot to pay it	내 자동차 보험이 종료되었을 때 누군가가 지불하는 것을 잊었습니다.	내 자동차 보험이###지불하는 것을 잊었습니다.
hit:1970_conv:3940	jealous	질투하는	when my brother took away the spotlight	내 동생이 스포트라이트를 빼앗았을 때	내 동생이 스포트라이트를 빼앗았을 때
hit:1972_conv:3945	excited	흥분한	I am finally going on my dream vacation to Tahiti! I can hardly wait!	드디어 꿈의 휴가를 타히티로 갑니다! 못 기다리 겠어!	꿈의 휴가를 타히티로 갑니다!
hit:1973_conv:3947	embarrassed	당황스러운	I was playing basketball and I accidentally hit my sister in the head as she was walking by. It felt terrible and I apologized around 20 times.	농구를 하다가 우연히 지나가던 누나의 머리를 부딪쳤습니다. 기분이 끔찍했고 사과도 20번 정도 했다.	누나의 머리를 부딪쳤습니다
hit:1974_conv:3948	embarrassed	당황스러운	I feel ashamed because I had to borrow money from my mom, and she does her best and has the means to help me but still I feel like I shouldn't borrow money	엄마에게 돈을 빌려야 해서 부끄럽고, 엄마가 최선을 다해 도와주지만 그래도 돈을 빌리면 안 된다는 생각이 든다.	엄마에게 돈을 빌려야 해서
hit:1981_conv:3963	embarrassed	당황스러운	when i lied to my daughter	딸에게 거짓말을 했을 때	딸에게 거짓말을 했을 때
hit:1994_conv:3988	angry	화난	The other day I was at work and my friend wouldn't help do any of the work! the entire day she just sat there and talked, I was so mad at her. I practically did all the work that day	다른 날 나는 직장에 있었고 내 친구는 일을 도와주지 않았습니다! 하루 종일 그녀가 거기에 앉아서 이야기만 하면 나는 그녀에게 너무 화가 났습니다. 나는 그날 거의 모든 일을 했다	내 친구는 일을 도와주지 않았습니다!
hit:1995_conv:3991	afraid	두려워하는	I recently flew for the first time on an airplane. My anxiety was through the roof!	얼마 전 처음으로 비행기를 탔습니다. 내 불안은 지붕을 통해 있었다!	처음으로 비행기를 탔습니다.
hit:2003_conv:4007	excited	흥분한	I had simpler tastes as a younger kid. I was enthusiastic and content with the littlest things, like trips to McDonald's after Sunday Mass followed by walks on the beach and window shopping at the mall. I guess that comes with growing up poor but I'm thankful for it because these days I'm a minimalist and can still appreciate the beauty in the small things.	나는 어렸을 때보다 단순한 취향을 가지고 있었다. 나는 일요일 미사 후에 맥도날드로 여행을 갔다가 해변을 산책하고 쇼핑몰에서 쇼핑을 하는 것과 같은 작은 일에도 열광하고 만족했습니다. 가난하게 자라면서 오는 것 같지만 요즘은 미니멀하고 작은 것의 아름다움을 감상할 수 있어서 감사합니다.	맥도날드로 여행을 갔다가 해변을 산책하고 쇼핑몰에서 쇼핑을 하는 것과 같은 작은 일에도
hit:2006_conv:4012	prepared	준비된	I always make a list before i buy groceries, never forget anything that way.	나는 식료품을 사기 전에 항상 목록을 만들고, 그런 식으로 아무것도 잊지 않는다	식료품을 사기 전에 항상 목록을 만들고
hit:2006_conv:4013	sentimental	감상적인	I miss my grandparents.	조부모님이 그리워요.	조부모님이
hit:2021_conv:4043	proud	자랑스러운	I won $20 in a shooting competition with my friends	나는 친구들과 총격전에서 20달러를 땄다	나는 친구들과 총격전에서 20달러를 땄다
hit:2024_conv:4048	afraid	두려워하는	when i was going for an interview i had a crazy feeling	인터뷰를 하러 갔을 때 기분이 이상했어	인터뷰를 하러 갔을 때
hit:2025_conv:4051	caring	돌보는	in my family was innocent to all things but i should be protect and trained by to live at causal about to our society	우리 가족은 모든 일에 순진했지만 우리 사회에 인과적으로 살 수 있도록 보호하고 훈련해야 합니다.	우리 가족은
hit:2051_conv:4102	joyful	즐거운	I got a raise yesterday! It made me so happy and that my hard work was noticed.	어제 인상을 받았어! 너무 행복하게 만들었고, 내 노력이 눈에 띄었다.	인상을
hit:2056_conv:4112	angry	화난	I am not happy at how I am treated because of my orientation to life	나는 삶에 대한 지향 때문에 내가 대우받는 방식에 만족하지 않는다	내가 대우받는 방식에 만족하지 않는다
hit:2057_conv:4114	confident	확신하는	I know for sure I will ace the test tomorrow.	나는 내가 내일 시험에서 에이스를 할 것이라는 것을 확실히 알고 있다.	시험에서 에이스를 할 것이라는 것을
hit:2065_conv:4130	sad	슬픈	My wife got sick about two weeks ago and it was something serious.	아내가 2주 전쯤 아파서 심각한 일이 벌어졌다.	아내가 ###아파서
hit:2069_conv:4138	angry	화난	Yesterday, somebody stole my cappuccino at Starbucks. I was livid!	어제 스타벅스에서 누군가 내 카푸치노를 훔쳤다 나는 정신이 나갔어!	누군가 내 카푸치노를 훔쳤다
hit:2072_conv:4144	proud	자랑스러운	My son won the spelling bee yesterday. It was such a good moment for me.	내 아들이 어제 철자법에서 우승했습니다. 저에게는 너무나 좋은 순간이었습니다.	내 아들이 어제 철자법에서 우승했습니다.
hit:2088_conv:4177	embarrassed	당황스러운	I was at the store the other day and I bumped in to a wine rack and knocked over a bunch of bottles, and people were staring which was so embarrassing.	전날 가게에 있었는데 와인 라켓을 들이받고 병 한 묶음을 쓰러뜨렸는데 사람들이 쳐다보고 있어 너무 당황스러웠다.	병 한 묶음을 쓰러뜨렸는데
hit:2092_conv:4185	afraid	두려워하는	I have to send an email to a company I really want to work for today and I don't want to mess it up.	오늘 정말 일하고 싶은 회사에 이메일을 보내야 하고 엉망으로 만들고 싶지 않습니다.	이메일을 보내야 하고
hit:2095_conv:4191	disgusted	역겨운	The internet is failing a lot, I feel bad about that.	인터넷이 많이 실패하고 있어서 그게 안타깝다.	인터넷이 많이 실패하고 있어서
hit:2112_conv:4224	anticipating	기대하는	My husband and I were planning our first vacation away together. I was so excited.	남편과 나는 첫 휴가를 함께 떠날 계획이었다 나는 너무 흥분했다	남편과 나는 첫 휴가를 함께 떠날 계획
hit:2114_conv:4228	hopeful	희망에 찬	I did not have enough money to pay rent but I had some freelance work that I could do and I was confident I'd make the money in time.	임대료를 낼 돈이 충분하지 않았지만 할 수 있는 프리랜서 일이 있었고, 제때 돈을 벌 것이라고 확신했다.	제때 돈을 벌 것이라고 확신했다
hit:2116_conv:4232	lonely	외로운	Once all my family went to town without me for the whole day. I felt so alone and sad until they got back.	온 가족이 하루 종일 나 없이 마을로 간 적이 있다. 나는 그들이 돌아올 때까지 너무 혼자서 슬퍼했다	온 가족이 하루 종일 나 없이 마을로 간
hit:2138_conv:4277	surprised	놀란	I went to my bathroom and a snake was there.	나는 화장실에 가서 뱀이 있었다	뱀이
hit:2146_conv:4293	caring	돌보는	I felt very caring when I got this new dog in who has been abused. She deserves a lot of care.	나는이 새로운 개를 학대 당했을 때 매우 돌보는 느낌이 들었습니다. 그녀는 많은 보살핌을받을 자격이 있습니다.	새로운 개를 학대 당했을 때
hit:2167_conv:4335	content	만족하는	Today I woke up to a rain storm outside. It was so calm and peaceful as opposed to my screaming alarm. I felt like it was going to be a good day as I rolled out of bed. Rainy days make me feel a-ok and ready to enjoy my day.	오늘 나는 밖에서 비가 올 때까지 깨어났다 소리 지르는 경보에 반대할 정도로 차분하고 평화로웠다 나는 침대에서 굴러가면서 좋은 하루가 될 것 같았다 비가 오는 날은 아오크를 느끼게 하고 하루를 즐길 준비가 되어 있다.	비가 오는 날은
hit:2181_conv:4363	afraid	두려워하는	when someone was pounding on my door hard	누군가가 내 문을 세게 두드리고 있을 때	누군가가 내 문을 세게 두드리고 있을 때
hit:2184_conv:4368	content	만족하는	I am so glad i could affrod a 65 inch tv, i use to have a 19 incher for years	65인치 티브이를 하나 줄 수 있어서 너무 기뻐서 수년간 19인치를 하곤 했다	65인치 티브이를 하나 줄 수 있어서
hit:2187_conv:4374	joyful	즐거운	I was so happy to see my Mum when I havent seen her for 6 months since I have been abroad .	해외에 다녀온 지 6개월 동안 그녀를 만났을 때 엄마를 만나게 되어 너무 기뻤다.	엄마를 만나게 되어
hit:2189_conv:4379	confident	확신하는	I didn't do well in Viology this year. Im gonna kill it this semester.	나는 올해 바이올로지에서 잘 못했다 이번 학기에 죽일 거야	바이올로지에서 잘 못했다
hit:2190_conv:4381	angry	화난	I was furious when a lady left her child in the car. Yesterday at the gas station.	나는 한 여자가 아이를 차에 두고 나왔을 때 분노했다 어제 주유소에서 왔다	한 여자가 아이를 차에 두고 나왔을 때
hit:2200_conv:4401	sad	슬픈	A man in our community was hit by a drunk driver the other night and didn't make it.	우리 커뮤니티에 있던 한 남성이 전날 밤 음주운전자에게 치여 성공하지 못했다.	남성이 전날 밤 음주운전자에게 치여
hit:2202_conv:4404	surprised	놀란	I am shocked when the US hockey team won gold in 1980.	미국 하키 대표팀이 1980년 금메달을 따내면서 충격을 받는다.	미국 하키 대표팀이 1980년 금메달을 따내면서
hit:2213_conv:4426	angry	화난	when my neighbor kept parking in my spot	우리 이웃이 내 자리에 계속 주차했을 때	우리 이웃이 내 자리에 계속 주차했을 때
hit:2216_conv:4432	disgusted	역겨운	I ate a restaurant this morning and had soup. Their Sriracha bottle looked like it was 1000 years old and I wanted to vomit.	오늘 아침에 식당을 먹고 수프를 먹었다 그들의 시라차 병은 1000년이 된 것처럼 보였고, 나는 구토하고 싶었다	시라차 병은 1000년이 된 것처럼 보였고
hit:2236_conv:4473	afraid	두려워하는	I submitted a form to receive notifications for my banking app. I don't know why but the waiting got me feeling antsy..	나는 은행 앱에 대한 통보를 받기 위해 서류를 제출했다 왜 그런지 모르겠지만 기다리는 바람에 개미가 느껴졌다.	통보를 받기 위해
hit:2237_conv:4475	embarrassed	당황스러운	A little random but when I was a kid I wanted the new Hulk movie that came out. I went to the store and I picked out the DVD and begged my mom to buy it. She did and I went home to play it on the TV. Turns out I bought the old 1980's version and I was so disappointed!	조금은 무작위적이지만 어렸을 때 나온 새로운 헐크 영화가 원했다. 가게에 가서 DVD를 꺼내 엄마가 사달라고 부탁했다. 그녀가 그랬고, 나는 텔레비전에서 그것을 연주하러 집에 갔다 나는 1980년대 버전을 샀는데 너무 실망했다!	헐크 영화###1980년대 버전을 샀는데
hit:2249_conv:4498	lonely	외로운	I've been single for some time now. It really sucks...	나는 지금 한동안 혼자 있었다 정말 안 좋아.	한동안 혼자 있었다
hit:2261_conv:4522	anticipating	기대하는	I can't until next summer! This past summer was such a happy moment in my life!	내년 여름까지는 못 가! 지난 여름은 내 인생에서 정말 행복한 순간이었다!	지난 여름은
hit:2272_conv:4545	jealous	질투하는	My friend got promoted at work but I did not. We started at the same time and I wish it were me.	친구가 직장에서 승진했지만 나는 그렇지 않았다. 우리는 동시에 시작했고, 나였으면 좋겠다	친구가 직장에서 승진했지만 나는 그렇지 않았다
hit:2285_conv:4570	impressed	감명받은	I just had the best meal from the tiniest little restaurant.	나는 그저 가장 작은 식당에서 최고의 식사를 했다	가장 작은 식당에서 최고의 식사를 했다
hit:2286_conv:4572	joyful	즐거운	I really liked being able to coach my daughters softball team.	나는 딸들이 소프트볼 팀을 감독할 수 있는 것을 정말 좋아했다	딸들이 소프트볼 팀을 감독할 수 있는 것을
hit:2289_conv:4578	grateful	고마워하는	I'm thankful to have a lot of work to do.	할 일이 많아서 고맙다	할 일이 많아서
hit:2292_conv:4584	embarrassed	당황스러운	I bought so uch junk at the grocery store today. I'm supposed to be eating healthier.	나는 오늘 식료품 가게에서 너무 엉망진창인 것을 샀다 나는 더 건강하게 먹어야 한다	너무 엉망진창인 것을 샀다
hit:2293_conv:4587	disappointed	실망한	I was very sad to hear of my friends passing	친구들이 지나가는 것을 듣고 매우 슬퍼했다	친구들이 지나가는 것을
hit:2298_conv:4596	joyful	즐거운	I was walking down the street the other day and I found 20$ just sitting there on the ground! I was so happy!	전날 거리를 걷고 있었는데 그 위에 앉아 있는 20달러만 발견했어요! 정말 행복했어!	20달러만 발견했어요
hit:2300_conv:4601	surprised	놀란	Got home and everything looks like it got a fresh paint.	집에 와서 모든 것이 신선한 페인트를 입은 것 같다.	집###페인트
hit:2312_conv:4624	joyful	즐거운	Going on vacation this weekend. I can't wait!	이번 주말에 휴가를 떠난다 기다릴 수가 없어!	휴가를
hit:2315_conv:4630	joyful	즐거운	The adoption people called me about the dog we applied for. Think we're getting him!	입양 사람들은 우리가 신청 한 개에 대해 저를 불렀습니다. 우리가 그를 데려가는 것 같아요!	입양 사람들은###우리가 그를 데려가는 것
hit:2327_conv:4655	disappointed	실망한	Our fence fell down. It's going to cost so much to get it fixed.	우리 울타리가 무너졌다 고치려면 너무 많은 비용이 들 것이다	울타리가 무너졌다###비용이
hit:2334_conv:4669	sentimental	감상적인	I get sentimental about my family, they mean a lot to me and I do not know what I would do without them	내 가족에 대해 감상적으로 생각하고, 그들에게 많은 의미를 지니고, 내가 그들이 없으면 어떻게 할지 모르겠다	가족에
hit:2340_conv:4681	grateful	고마워하는	I love my girlfriend, I am very grateful for her	내 여자친구를 사랑해. 그녀에게 정말 감사하다	여자친구를
hit:2350_conv:4700	grateful	고마워하는	I'm really happy to have the family I do.	내가 하는 가족이 있어서 정말 기쁘다	가족이
hit:2350_conv:4701	afraid	두려워하는	I used to be afraid of the dark but now I am not so much, I had a nightlight for a long time	어둠을 두려워하곤 했지만 지금은 그리 많지 않아 오랫동안 야간 조명을 받았다	어둠을
hit:2353_conv:4706	sad	슬픈	I was sad before I met my girlfriend, I did nothing interesting	여자친구를 만나기 전에 슬픈 마음이 들었는데, 흥미로운 일은 없었다	여자친구를 만나기 전에
hit:2358_conv:4716	angry	화난	I found out that someone I thought was my friend really isn't my friend. She stole money from me!	내가 친구라고 생각했던 사람이 정말 내 친구가 아니라는 것을 알게 됐다. 그녀는 내게서 돈을 훔쳤어!	그녀는 내게서 돈을 훔쳤어!
hit:2368_conv:4736	surprised	놀란	My friend told me that she has a crush on me.	친구가 나에게 열중한다고 말했다	친구가 나에게 열중한다고 말했다
hit:2368_conv:4737	hopeful	희망에 찬	A lot of people voted in my community. I think there is going to be a change soon.	많은 사람들이 내 공동체에 투표했다 곧 변화가 있을 것 같다.	변화가
hit:2372_conv:4745	proud	자랑스러운	I was super proud when my son got the honor roll.	나는 아들이 명예를 얻었을 때 매우 자랑스러웠다	아들이 명예를 얻었을 때
hit:2374_conv:4748	proud	자랑스러운	My son's made it on the community football team. I am so happy.	우리 아들은 커뮤니티 축구대표팀에서 만들었다 난 너무 행복해.	아들###커뮤니티 축구대표팀에서 만들었다
hit:2376_conv:4752	content	만족하는	I finally have enough to buy a new computer.	나는 마침내 새로운 컴퓨터를 살 만큼 충분히 가지고 있다	충분히 가지고 있다
hit:2399_conv:4799	surprised	놀란	I was about to go to bed when I received a phone call. It was my mother in law who I hadn't talked to in awhile, and she had interesting news.	자려고 하고 있었는데 전화를 받았다. 한동안 연락을 하지 않은 장모님이 흥미로운 소식을 전해주셨습니다.	장모님이 흥미로운 소식을 전해주셨습니다.
hit:2403_conv:4807	embarrassed	당황스러운	On the way home on my bike, I couldn't hold it in any longer and I... went to the bathroom on myself. #2. It was horrible. I had another mile to go before I got back to my house. So much to clean up. I felt so mortified!	자전거를 타고 집으로 돌아오는 길에 더 이상 참을 수 없었고... 혼자 화장실에 갔습니다. #2. 그것은 끔찍 했어요. 집으로 돌아가기까지 1마일이 더 남았습니다. 청소할 것이 너무 많습니다. 너무 속상했어요!	집으로 돌아가기까지 1마일이 더 남았습니다.
hit:2404_conv:4808	hopeful	희망에 찬	It's birthday soon. I want to be a better person.	곧 생일이다 나는 더 나은 사람이 되고 싶다	더 나은 사람
hit:2422_conv:4845	joyful	즐거운	I proposed to my girlfriend and she said yes! I am so happy!	내가 여자친구에게 제안했는데 그녀가 그렇다고 했어! 정말 행복해!	여자친구에게
hit:2424_conv:4849	embarrassed	당황스러운	I never share my treats with my kids. They shouldnt have sugar anyway.	나는 결코 내 간식을 아이들과 공유하지 않습니다. 그들은 어쨌든 설탕이 없어야합니다.	내 간식을 아이들과 공유하지 않습니다.
hit:2435_conv:4870	afraid	두려워하는	I was shy when going to a new school in high school. I did not know anyone	고등학교에 새 학교를 다닐 때 나는 수줍어했다 나는 아무도 몰랐다	고등학교에 새 학교를 다닐 때
hit:2437_conv:4875	embarrassed	당황스러운	I ate 12 buckets of KFC last night and didn't even bat an eye. Felt pretty bad.	어젯밤에 KFC 12통을 먹고 눈도 못 뗐다. 꽤 기분이 나빴다.	KFC 12통을 먹고
hit:2438_conv:4876	afraid	두려워하는	I was a little nervous for placement testing	배치 테스트에 약간 신경이 쓰였다	배치 테스트에
hit:2438_conv:4877	excited	흥분한	My birthday is tomorrow and I am having a party. I am so stoked!	내 생일은 내일이고 나는 파티를 한다. 나는 너무 흥분된다!	생일###파티
hit:2440_conv:4880	lonely	외로운	I miss living in the city. Everyone is so far now since I moved.	도시에 사는 것이 그리워요. 내가 이사한 이후로 모두가 지금까지이다.	도시에 사는 것이
hit:2442_conv:4884	content	만족하는	I felt good and normal going to my brothers wedding. It just felt nice to know he was going to be happy	나는 형제들의 결혼식에 가는 것이 좋고 정상적인 느낌이었다 그가 행복해질 거라는 걸 알게 되어 기분이 좋았을 뿐이다	형제들의 결혼식에 가는 것이
hit:2444_conv:4888	joyful	즐거운	i was happy when Lebron signed with the lakers	르브론이 레이커스와 계약했을 때 나는 행복했다	르브론이 레이커스와 계약했을 때
hit:2522_conv:5045	sentimental	감상적인	I remember when Obama was president. Time really flies.	나는 오바마가 대통령이었을 때를 기억한다. 시간이 정말 빨리 갑니다.	시간이 정말 빨리 갑니다.
hit:2528_conv:5056	embarrassed	당황스러운	I feel shame for lying to the police.	나는 경찰에 거짓말을 한 것에 대해 수치심을 느낀다	경찰에 거짓말을 한 것에
hit:2529_conv:5058	jealous	질투하는	My daughter got a new suv a few months ago. It was the exact one that I had been wanting. Ever since then it has made me want one even more.	내 딸은 몇 달 전에 새 suv를 받았습니다. 내가 원하던 바로 그 것이었다. 그 이후로 그것은 나를 더 원하게 만들었습니다.	내 딸은 몇 달 전에 새 suv를 받았습니다.
hit:2533_conv:5066	lonely	외로운	I live alone and I feel lonely a lot! I don't like living alone most of the time	혼자 살고 있고 외로움을 많이 느낀다! 나는 대부분 혼자 사는 것이 싫다	혼자 사는 것이
hit:2533_conv:5067	anticipating	기대하는	My birthday is next week. I can't wait until then!	내 생일은 다음 주다 그때까지는 기다릴 수 없어!	생일은
hit:2539_conv:5078	surprised	놀란	I was surprised when I thought I bought 5 packages of gluten free cookies. They weren't!	글루텐 무료 쿠키 5개를 샀다는 생각에 놀랐다. 그들은 아니었어!	글루텐 무료 쿠키 5개를 샀다는
hit:2543_conv:5086	sad	슬픈	Had to attend a funeral	장례식에 참석해야 했다	장례식에
hit:2546_conv:5093	disappointed	실망한	I went to Mcdonald's and they totally messed up my order. I am so upset about it.	나는 맥도날드에 갔고 그들은 내 주문을 완전히 엉망으로 만들었습니다. 나는 그것에 대해 너무 화가 난다.	맥도날드에###그들은 내 주문을 완전히 엉망으로
hit:2552_conv:5105	afraid	두려워하는	My friends and I watched a horror movie and I kept trying to hide my face away from the screen because it was too scary!	친구들과 나는 공포영화를 보았고, 너무 무서워서 화면에서 얼굴을 감추려고 계속 노력했다!	공포영화를
hit:2555_conv:5110	hopeful	희망에 찬	I was following a sad news story about a missing child but remaining optimistic that they would find the baby.	실종된 아이에 대한 슬픈 소식을 듣고 있었지만 아기를 찾을 수 있다는 낙관적인 마음이 남아 있었다.	아기를 찾을 수 있다는
hit:2558_conv:5117	confident	확신하는	My last semester of school is coming to an end. I can't wait to get my final grades because I know I did great!	내 마지막 학기가 끝나고 있다 내가 잘했다는 걸 알기 때문에 마지막 성적을 받기를 기다릴 수가 없다!	내가 잘했다는 걸 알기 때문에
hit:2574_conv:5149	afraid	두려워하는	My girlfriend showed me the scariest YouTube video last night and it freaked me out.	여자친구가 어젯밤 유튜브에서 가장 무서운 영상을 보여줬는데 무서웠다.	유튜브에서 가장 무서운 영상을
hit:2575_conv:5150	angry	화난	I was checking out today at the grocery store and one of my items busted. It went everywhere and the cashier was so rude about it.	오늘 식료품점에서 체크아웃을 하고 있었는데 내 물건 중 하나가 파손되었습니다. 그것은 도처에 갔고 계산원은 그것에 대해 너무 무례했습니다.	계산원은 그것에 대해 너무 무례했습니다.
hit:2582_conv:5165	embarrassed	당황스러운	I sacked a girl for the wrong reasons	나는 잘못된 이유로 한 소녀를 기만했다	나는 잘못된 이유로 한 소녀를 기만했다
hit:2585_conv:5171	excited	흥분한	I will finally be getting a new phone soon, and I can't wait because my old one is almost dead.	나는 마침내 새 전화기를 곧 갖게 될 것이며, 나의 오래된 전화기가 거의 죽기 때문에 기다릴 수 없습니다.	새 전화기를 곧 갖게 될 것이며
hit:2595_conv:5191	joyful	즐거운	I got a promotion at work recently, and that left me a very happy boy.	최근 직장에서 승진을 받았는데 그게 아주 행복한 소년이 됐다.	승진을
hit:2596_conv:5192	anticipating	기대하는	I've been wanting to get a new laptop for a while now, and I can finally afford one! I just need to wait for it to get here	한동안 새 노트북을 사고 싶었지만 드디어 살 수 있게 되었습니다! 여기까지 올때까지 기다려야겠어요	새 노트북을
hit:2603_conv:5206	angry	화난	After dating my girlfriend for 3 years she still won't accept my marriage proposal, I am so furious	여자친구와 3년 사귄 후에도 여전히 내 청혼을 받아들이지 않아 너무 화가 난다.	여자친구와###내 청혼을 받아들이지 않아
hit:2604_conv:5209	sad	슬픈	I lost my favorite watch the other day. I've had it for years, so it hurts me to not have it anymore	나는 그날 내가 좋아하는 시계를 잃었다 수년 동안 먹었기 때문에 더 이상 가지고 있지 않는 것이 아프다	좋아하는 시계를 잃었다
hit:2614_conv:5229	angry	화난	I ordered a product with express delivery, and it was delayed for a week!	고속 배달이 있는 상품을 주문했는데 일주일 동안 지연됐다!	일주일 동안 지연됐다
hit:2617_conv:5234	sentimental	감상적인	I watched a film the other day and it reminded me of watching it with my family when it came out.	전날 영화를 봤더니 가족들과 함께 보는 것이 생각났다.	영화를
hit:2619_conv:5239	sentimental	감상적인	Looking through my picture albums really makes me relive so many memories.	내 그림 앨범을 살펴보면 정말 많은 기억이 다시 살아난다.	내 그림 앨범을 살펴보면
hit:2626_conv:5252	embarrassed	당황스러운	Last year I got caught cheating on my wife. I feel so remorse about the situation.	작년에 나는 아내에게 바람을 피웠어요. 나는 그 상황에 대해 너무 유감스럽게 생각합니다.	나는 아내에게 바람을 피웠어요
hit:2635_conv:5270	disgusted	역겨운	I saw a man eat a 3 foot burrito the other day. It was the grossest thing I ever saw.	나는 요전에 한 남자가 3피트짜리 부리또를 먹는 것을 보았다. 내가 본 것 중 가장 추악한 것이었다.	한 남자가 3피트짜리 부리또를 먹는 것을
hit:2641_conv:5282	afraid	두려워하는	A robber held me at gun point	강도가 총을 겨누었습니다.	강도가 총을 겨누었습니다.
hit:2645_conv:5290	afraid	두려워하는	I was working late at a fast food place years ago. Two robbers came in and held us up at gunpoint. They pistol whipped the manager and locked us in the walk in.	몇 년 전 패스트푸드 장소에서 늦게 일하고 있었다 강도 두 명이 들어와서 우리를 포인트에 붙잡았다 그들은 매니저에게 권총을 휘두르고 우리를 산책로에 가두었다	강도 두 명이
hit:2655_conv:5311	lonely	외로운	my first year of college i didnt have much contact with people	대학 1학년 때 사람들과 많은 접촉이 없었다	사람들과 많은 접촉이 없었다
hit:2657_conv:5315	lonely	외로운	The first time I traveled overseas to Thailand, I was having some serious culture shock and I was afraid to leave the hotel room. Haha.	태국으로 해외여행을 처음 했을 때는 심각한 문화적 충격을 받고 있었고, 호텔 방을 떠나는 것이 두려웠다. 하하.	태국으로 해외여행을 처음 했을 때
hit:2662_conv:5325	embarrassed	당황스러운	One time I ordered some phone cases for me and my brother. I saw that one of them was really scuffed up so I took the better one and felt bad about it later on since I basically lied to him.	한 번은 나와 형을 위해 전화 케이스를 몇 개 주문했다 그들 중 한 명이 정말 화가 나서 더 좋은 것을 가져갔고, 기본적으로 그에게 거짓말을 했기 때문에 나중에 안타까움을 느꼈다.	거짓말을 했기 때문에
hit:2663_conv:5327	proud	자랑스러운	My son has been going through the college application process. He did really well on his SATs, so well that he go accepted into Harvard.	아들은 대학 지원 과정을 거쳐 왔다 그는 수능을 정말 잘해서 하버드에 합격할 정도로 잘했다	아들###수능을 정말 잘해서
hit:2664_conv:5328	embarrassed	당황스러운	I took the money that my parents have been looking for, I feel bad	부모님이 찾고 있던 돈을 가져갔는데 마음이 안 좋아	부모님이 찾고 있던 돈을 가져갔는데
hit:2666_conv:5332	embarrassed	당황스러운	I lost my wife's wedding ring	아내의 결혼 반지를 잃었다	아내의 결혼 반지를 잃었다
hit:2673_conv:5346	angry	화난	I have a friend who was constantly calling me last night attempting to get me to do his project for him. I really wasn't able to help him at all because I don't know anything about the topic.	어젯밤 나를 끊임없이 부르던 친구가 그를 위한 프로젝트를 하도록 하려고 애쓰고 있다. 그 주제에 대해 아무것도 모르기 때문에 정말 그를 도울 수 없었다.	그를 도울 수 없었다
hit:2679_conv:5358	embarrassed	당황스러운	I had an affair with my wife's coworker	나는 아내의 동료와 불륜을 겪었다	나는 아내의 동료와 불륜을 겪었다
hit:2684_conv:5368	jealous	질투하는	My coworker got one of the best assignments at work seemingly without even working for it. I wish I could get better assignments like that!	동료가 일조차 하지 않은 것처럼 보이는 최고의 과제 중 하나를 얻었다. 그렇게 더 좋은 과제를 받았으면 좋겠어!	동료가 일조차 하지 않은 것처럼
hit:2684_conv:5369	lonely	외로운	I live by myself and it gets so boring. Just me and my dog.	나 혼자 산다고 해서 너무 지루해진다 나와 내 개뿐이야.	나 혼자 산다고
hit:2712_conv:5425	hopeful	희망에 찬	My appartment was robbed last week. The police called to tell that they found some of the objects that have been robbed. I hope it is true.	내 아파트는 지난 주에 강도를 당했다 경찰은 강도가 난 물건 중 일부를 발견했다고 전화를 걸었다. 그게 사실이었으면 좋겠다	물건 중 일부를 발견했다고
hit:2719_conv:5438	surprised	놀란	I was shocked to see my dog missing the other day!	나는 그날 개가 실종된 것을 보고 충격을 받았다!	개가 실종된 것을 보고
hit:2719_conv:5439	angry	화난	My kids don't like to listen and it drives me crazy.	내 아이들은 듣기를 좋아하지 않으며 그것은 나를 미치게 만듭니다.	내 아이들은 듣기를 좋아하지 않으며
hit:2721_conv:5443	angry	화난	In the airplane, last week, I was borred by someone knocking repeatedly and aggressively on the toilet door.	비행기 안에서 지난주에는 누군가가 반복해서 화장실 문을 두드리고 공격적으로 들이닥치는 바람에 분노를 당했다.	반복해서 화장실 문을 두드리고 공격적으로 들이닥치는
hit:2722_conv:5444	lonely	외로운	I have no friends in my new class.	나는 새 수업에 친구가 없다	친구가 없다
hit:2722_conv:5445	anticipating	기대하는	I was looking forward to my birthday party. I always throw big ones for the kids, and now it was my turn since it was a milestone birthday.	나는 내 생일 파티를 고대하고 있었다. 나는 항상 아이들을 위해 큰 것을 던졌고, 이제 이정표 생일이 되었으므로 이제 내 차례입니다.	생일 파티를
hit:2731_conv:5462	jealous	질투하는	I am jealous of a co worker that got a promotion and not me.	내가 아니라 승진한 동료가 부럽다.	승진한 동료가
hit:2756_conv:5512	angry	화난	i was upset when I wasnt able to leave work early	일찍 퇴근하지 못했을 때 나는 화가 났다	일찍 퇴근하지 못했을 때
hit:2764_conv:5529	impressed	감명받은	I went to an musical competition as an audience yesterday. A child who sung a song with her cute voice. What a voice is it! I just mesmerized.	나는 어제 관객으로서 뮤지컬 대회에 나갔다 귀여운 목소리로 노래를 부른 아이가 있다. 정말 목소리가 아니야! 나는 그냥 화가 났다	귀여운 목소리로 노래를 부른 아이가
hit:2765_conv:5530	impressed	감명받은	My partner did not receive any driving citations for two consequent years. I am very thrilled with her	내 파트너는 이후 2년 동안 운전 면허를 받지 못했습니다. 나는 그녀와 매우 흥분된다	내 파트너는 이후 2년 동안 운전 면허를 받지 못했습니다
hit:2766_conv:5533	disappointed	실망한	when i lost my money at the store.	그 가게에서 돈을 잃었을 때	돈을 잃었을 때
hit:2778_conv:5557	angry	화난	that dang storm last week upset me	지난 주 그 멍청한 폭풍이 나를 화나게 했다	폭풍이
hit:2785_conv:5570	impressed	감명받은	I saw someone using a trashcan as a drum set on the street yesterday. I was inspired because they were so efficient with what they had!	어제 거리에서 드럼 세트로 쓰레기통을 사용하는 사람이 있는 것을 봤다. 나는 그들이 가진 것에 너무 효율적이었기 때문에 영감을 받았다!	드럼 세트로 쓰레기통을 사용하는 사람이
hit:2814_conv:5629	anticipating	기대하는	I am waiting on my grad school interview.	대학원 면접을 기다리고 있습니다.	대학원 면접을
hit:2823_conv:5647	prepared	준비된	I knew I was going to ace a math test. I was prepared	나는 수학 시험에서 에이스를 할 줄 알았다 준비가 되어 있었다	수학 시험에서
hit:2839_conv:5678	sentimental	감상적인	When I hear a certain song, it reminds me of the past. A certain past that was fun	어떤 노래를 들으면 과거가 생각납니다. 즐거웠던 어떤 과거	어떤 노래를 들으면
hit:2858_conv:5717	jealous	질투하는	Growing up, I never had a lot of money. It would make me feel pretty bad when I saw my friends with new shoes or new clothes.	자라면서 나는 돈이 많지 않았습니다. 새 신발이나 새 옷을 입은 친구들을 보면 기분이 많이 나쁠 것입니다.	새 신발이나 새 옷을 입은 친구들을
hit:2860_conv:5720	afraid	두려워하는	I had real fear when a tornado was close to my home. I thought we might die	토네이도가 집 근처에 왔을 때 나는 정말 두려웠습니다. 우리가 죽을지도 모른다고 생각했어	토네이도가 집 근처에 왔을 때
hit:2865_conv:5730	afraid	두려워하는	I was nervous when it was raining real bad last night. I hate storms	어젯밤에 비가 정말 심하게 와서 긴장했습니다. 나는 폭풍이 싫어	비가 정말 심하게 와서
hit:2879_conv:5759	afraid	두려워하는	Alone while family was at a party when someone rammed a quad into the garage.	가족이 파티에 혼자 있을 때 누군가가 차고에 쿼드를 들이받았습니다.	누군가가 차고에 쿼드를 들이받았습니다.
hit:2887_conv:5775	afraid	두려워하는	a stray dog chased me when i was a kid, from then on i have never liked dogs	어렸을 때 길 잃은 개가 나를 쫓고 그 이후로 나는 개를 좋아하지 않았습니다.	개가 나를 쫓고
hit:2897_conv:5794	angry	화난	My dog threw up all over my $10,000 tuxedo. I was quite irate.	10,000달러짜리 턱시도에 강아지가 토했습니다. 나는 꽤 화가났다.	10,000달러짜리 턱시도에 강아지가 토했습니다.
hit:2897_conv:5795	disgusted	역겨운	I was almost hit head on by a driver who was texting.	나는 문자를 보내는 운전자에게 거의 머리를 맞을 뻔했습니다.	머리를 맞을 뻔했습니다.
hit:2899_conv:5799	angry	화난	I waited all day for my package to arrive. The mailman didn't even come by.	나는 소포가 도착하기를 하루 종일 기다렸다 그 우편 배달원은 들르지도 않았다	하루 종일 기다렸다
hit:2900_conv:5800	grateful	고마워하는	My neighbor returned my longsword last night. I was so thankful for his kind gesture.	내 이웃은 어젯밤 내 장검을 반환했습니다. 나는 그의 친절한 몸짓에 너무 감사했습니다.	내 이웃은###그의 친절한 몸짓에
hit:2901_conv:5802	content	만족하는	Going to a dim sum place after work. Haven't had some in a while.	퇴근 후 딤섬집에 갑니다. 한동안 없었어요.	딤섬집에 갑니다.
hit:2902_conv:5805	joyful	즐거운	Got a coupon for free coffee. It's not much, but $5 is $5.	무료 커피 쿠폰을 받았습니다. 많지는 않지만 $5는 $5입니다.	무료 커피 쿠폰을 받았습니다.
hit:2914_conv:5829	disappointed	실망한	MY favorite restaurant is closing this weekend. I am distraught!	내가 가장 좋아하는 레스토랑이 이번 주말에 문을 닫습니다. 나는 당황한다!	내가 가장 좋아하는 레스토랑이 이번 주말에 문을 닫습니다.
hit:2928_conv:5857	surprised	놀란	I couldn't believe that I got a call from an old friend	오랜 친구에게서 전화가 왔다는 것이 믿기지 않았다	오랜 친구에게서 전화가 왔다는
hit:2943_conv:5886	angry	화난	MY new neighbors have decided to move their thing around at midnight. IT is so loud	나의 새로운 이웃들은 자정에 집을 옮기기로 결정했습니다. 너무 시끄럽다	너무 시끄럽다
hit:2943_conv:5887	jealous	질투하는	I saw the most awesome sports car the other day. It was a Honda Civic Type R. I want one so bad but can't afford it.	나는 다른 날 가장 멋진 스포츠카를 보았다. Honda Civic Type R이었습니다. 너무 갖고 싶지만 살 여유가 없습니다.	가장 멋진 스포츠카를
hit:2947_conv:5894	content	만족하는	I'm perfectly fine with being single at the moment. It gives me a lot of clarity and time to self-reflect.	지금은 싱글로 지내도 괜찮습니다. 그것은 나에게 많은 명료함과 자기 성찰의 시간을 준다.	싱글로
hit:2965_conv:5931	afraid	두려워하는	I am so nervous. I have a blind date tomorrow night.	너무 긴장돼 내일 밤 소개팅이 있어요.	소개팅이
hit:2966_conv:5932	embarrassed	당황스러운	I cooked breakfast this morning for only my self. My kids made me mad yesterday so I didn't make them any. I feel bad about it now	오늘 아침은 오로지 나만을 위한 아침식사를 준비했다. 내 아이들이 어제 나를 화나게 해서 아무것도 만들지 않았습니다. 나는 지금 그것에 대해 기분이 나쁘다	아무것도 만들지 않았습니다.
hit:2967_conv:5934	disappointed	실망한	I told my kids to go tobed last night. They still wont get up now	나는 아이들에게 어젯밤에 잠자리에 들라고 말했다. 그들은 여전히 ​​​​일어나지 않을 것입니다	그들은 여전히 ​​​​일어나지 않을 것입니다
hit:2969_conv:5939	content	만족하는	I am pretty thankful to have family living close	가족이 가까이 사는 것에 대해 꽤 감사하다	가족이 가까이 사는
hit:2970_conv:5941	proud	자랑스러운	My wife got a promotion yesterday! I couldn't be more happy for her as she put a lot of work into her job.	어제 아내가 승진했습니다! 그녀가 그녀의 일에 많은 노력을 기울였기 때문에 나는 그녀를 위해 이보다 더 기쁠 수 없었습니다.	아내가 승진했습니다!
hit:2997_conv:5994	angry	화난	My daughter left with her friends and her room is a mess. I am so upset.	내 딸은 친구들과 떠났고 그녀의 방은 엉망입니다. 너무 화가 난다.	내 딸은###그녀의 방은 엉망입니다.
hit:2998_conv:5996	angry	화난	I can't believe all of the classes I wanted to take are already full!	내가 듣고 싶은 모든 수업이 이미 꽉 차 있다니 믿을 수가 없다!	듣고 싶은 모든 수업이 이미 꽉 차 있다니
hit:2999_conv:5999	surprised	놀란	I was so excited to see my kids when they came home!	그들이 집에 돌아왔을 때 아이들을 보게 되어 너무 흥분했다!	아이들을 보게 되어
hit:3000_conv:6001	afraid	두려워하는	I am reluctant to confront my my best friend's girlfriend. I think my best friend is cheating on her...	나는 내 가장 친한 친구의 여자 친구와 대면하기를 꺼린다. 내 가장 친한 친구가 그녀를 속이고 있는 것 같아...	내 가장 친한 친구의 여자 친구와 대면하기를
hit:3005_conv:6010	angry	화난	MY neighbors have been playing loud music all day	내 이웃들은 하루 종일 큰 음악을 연주해 왔다	이웃들은 하루 종일 큰 음악을 연주해
hit:3005_conv:6011	proud	자랑스러운	I am so excited that i got the promotion I worked for	제가 일했던 승진을 해서 너무 기쁩니다	승진을
hit:3006_conv:6012	sentimental	감상적인	I am so happy that I found all these old pictures	이 오래된 사진들을 다 찾아서 정말 기뻐요	오래된 사진들을
hit:3014_conv:6029	sad	슬픈	I was super sad yesterday when someone I know ruined the little bit of trust I had in them. I allowed them back in too rebuild..and they ruined it again	나는 내가 아는 누군가가 내가 그들에 대해 가지고 있던 약간의 신뢰를 망쳤을 때 어제 매우 슬펐다. 나는 그들이 다시 재건축하도록 허락했다. 그리고 그들은 그것을 다시 망쳤다.	내가 그들에 대해 가지고 있던 약간의 신뢰를 망쳤을 때
hit:3016_conv:6032	angry	화난	I am super frustrated that someone I know keeps ruining their life. They keep repeating the same bad mistakes to destroy everything, anytime anything good happens.	내가 아는 누군가가 계속해서 그들의 삶을 망치고 있다는 사실에 매우 실망스럽습니다. 좋은 일이 생길 때마다 그들은 모든 것을 파괴하기 위해 똑같은 나쁜 실수를 계속 반복합니다.	누군가가 계속해서 그들의 삶을 망치고 있다는
hit:3016_conv:6033	angry	화난	I lost my car keys at a bar last night.	어젯밤 술집에서 차 열쇠를 잃어버렸어요.	차 열쇠를 잃어버렸어요.
hit:3019_conv:6039	afraid	두려워하는	I'm thinking about switching jobs, but I'm not sure if I should.	이직을 생각하고 있는데 해야 할지 잘 모르겠습니다.	이직을
hit:3024_conv:6048	lonely	외로운	my girlfriend broke up with me	내 여자친구가 나와 헤어졌다	여자친구가 나와 헤어졌다
hit:3043_conv:6087	lonely	외로운	I was pretty lonely last night as it was Friday..but then the person who is trying to build trust with me acted like a (fill in the blank) and I wasn't so lonely anymore.	어젯밤은 금요일이라 많이 외로웠는데.. 그랬더니 저와 신뢰를 쌓으시는 분이 (공백 채우기) 처럼 행동하셔서 더 이상 외롭지 않았습니다.	금요일이라
hit:3052_conv:6105	embarrassed	당황스러운	My pants fell down while at church today.	오늘 교회에서 바지가 떨어졌다	바지가 떨어졌다
hit:3054_conv:6108	sentimental	감상적인	Last time I went through some old photos I was reminded of my childhood years.	지난번에 옛 사진 몇 장을 보았을 때 어린 시절이 생각났습니다.	옛 사진
hit:3055_conv:6111	confident	확신하는	Waiting to hear results on the photo I sent in for the contest. I've seen the other entries, and I think mine has a good chance of winning.	콘테스트에 제출한 사진의 결과를 기다리고 있습니다. 나는 다른 출품작들을 보았고 나는 나의 출품작이 우승할 가능성이 높다고 생각합니다.	나의 출품작이 우승할 가능성이 높다고
hit:3063_conv:6127	lonely	외로운	I had to stay late for work, and my family went out to dinner without me.	나는 일 때문에 늦게까지 있어야 했고, 우리 가족은 나 없이 외식을 했다.	가족은 나 없이 외식을 했다.
hit:3066_conv:6133	surprised	놀란	I was shocked my brother came to my birthday party.	나는 형이 생일 파티에 와서 충격을 받았다	형이 생일 파티에 와서
hit:3078_conv:6156	anticipating	기대하는	Waiting for my brother at the airport. Haven't seen the dude in years.	공항에서 동생을 기다리고 있습니다. 몇 년 동안 그 친구를 보지 못했습니다.	동생을###몇 년 동안 그 친구를 보지 못했습니다.
hit:3081_conv:6162	impressed	감명받은	Just saw a squirrel jump from one neirbor's deck to the other. Pretty amazing.	방금 다람쥐가 한 이웃의 데크에서 다른 데크로 점프하는 것을 보았습니다. 꽤 놀랍습니다.	다람쥐가 한 이웃의 데크에서 다른 데크로 점프하는 것을
hit:3082_conv:6165	sentimental	감상적인	I bumped into an old friend from elementary school today.	나는 오늘 초등학교 때의 오랜 친구를 만났다.	오랜 친구를 만났다.
hit:3087_conv:6174	disappointed	실망한	I was looking forward to eating cake when I got home, but turns out someone ate it.	집에 와서 케이크를 먹고 싶었지만 누군가가 케이크를 먹었습니다.	누군가가 케이크를 먹었습니다.
hit:3090_conv:6181	sentimental	감상적인	My grandma sent a lot of food to me through my mom. She's still making sure I get good food to eat.	할머니가 엄마를 통해 많은 음식을 보내셨다. 그녀는 여전히 내가 좋은 음식을 먹을 수 있도록 하고 있다	할머니가###많은 음식을 보내셨다.
hit:3091_conv:6182	trusting	신뢰하는	There was a time my mom and dad didn't see each other for 4 years because of school.	학교 때문에 엄마와 아빠가 4년 동안 만나지 못한 적이 있었다.	엄마와 아빠가
hit:3102_conv:6205	joyful	즐거운	I was able sort out some communication problems that I had with my manager. I can finaly enjoy my job with peaceful mind.	나는 내 상사와 가지고 있던 몇 가지 의사 소통 문제를 해결할 수있었습니다. 나는 마침내 평화로운 마음으로 일을 즐길 수 있습니다.	의사 소통 문제를 해결할 수있었습니다.
hit:3111_conv:6223	excited	흥분한	I am so excited I will be able to take a trip	여행을 갈 수 있을 것 같아 너무 기대된다	여행을
hit:3113_conv:6226	confident	확신하는	I have my physics test tomorrow that I have been studying 10 days for, Never felt so ready in my life.	10일 동안 공부한 내일 물리학 시험이 있습니다. 내 인생에서 그렇게 준비가 된 적은 없었습니다.	물리학 시험이
hit:3113_conv:6227	afraid	두려워하는	I am home alone this weekend. I do not like that. It gets too quiet.	나는 이번 주말에 혼자 집에 있다 난 그런 걸 좋아하지 않아. 너무 조용해진다	혼자 집에 있다
hit:3119_conv:6239	grateful	고마워하는	So thankful for good friends	좋은 친구들 너무 고마워	좋은 친구들
hit:3134_conv:6269	angry	화난	I am super aggravated at people that just can't let things be peaceful. Even if you disagree..what is so hard about just being nice and letting it still not get ugly?	나는 모든 것을 평화롭게 할 수 없는 사람들에게 매우 화가 납니다. 동의하지 않아도.. 그냥 착하고 못생기게 두는게 뭐가 그리 힘든가요?	평화롭게 할 수 없는 사람들에게
hit:3136_conv:6272	angry	화난	I had to go to the DMV today to renew my license. It took 4 hours and I ended up having to use a sick day...Not happy!	면허증 갱신을 위해 오늘 DMV에 가야 했습니다. 4시간이나 걸리고 병가를 이용해야 하는 상황이 되었습니다...불행!	병가를 이용해야 하는 상황이
hit:3139_conv:6278	hopeful	희망에 찬	I got out of the slammer last month after being in there for 50 years. I have much hope for my future.	저는 50년 동안 그곳에 있다가 지난 달에 슬래머에서 벗어났습니다. 제 미래에 대한 희망이 많습니다.	제 미래에
hit:3141_conv:6282	grateful	고마워하는	I am happy I am not being abused today. I am happy I have a chance to live my life still and make something of it.	나는 오늘 학대받지 않아 행복하다 여전히 삶을 살아가며 무언가를 만들 수 있는 기회가 있어 행복하다.	학대받지 않아###삶을 살아가며 무언가를 만들 수 있는 기회가 있어
hit:3148_conv:6296	anticipating	기대하는	My big soccer game is tomorrow. So excited that I can't even sleep.	내 큰 축구 경기는 내일이다 너무 흥분해서 잠을 잘 수가 없다.	큰 축구 경기는
hit:3155_conv:6310	content	만족하는	I am lucky to have a roof over my head	머리 위에 지붕이 있어서 다행이다	지붕이 있어서
hit:3156_conv:6313	caring	돌보는	My Mother was ill. I was very worried about her condition.	우리 어머니는 아팠다 나는 그녀의 컨디션을 매우 걱정했다	어머니는
hit:3174_conv:6349	trusting	신뢰하는	I am in a long disance relationship	나는 장거리 연애를 하고 있다.	장거리 연애를
hit:3175_conv:6350	confident	확신하는	Been studying for a test all week. Feel very prepared for it.	일주일 내내 시험 공부를 하고 있다 그것에 대해 아주 준비된 느낌이 든다.	일주일 내내 시험 공부를 하고 있다
hit:3181_conv:6362	afraid	두려워하는	I am worried about my interview	내 면접이 걱정된다	면접이
hit:3188_conv:6376	afraid	두려워하는	I've have been watching this new show Sharp Objects. I don't think its supposed to be scary but I'm scared	저는 이 새로운 쇼 Sharp Objects를 시청했습니다. 무섭다고 생각하지 않지만 무서워요	새로운 쇼 Sharp Objects를
hit:3189_conv:6379	impressed	감명받은	I was watching my cousin, who is only 13-years-old, being a pretty good motherly figure towards my 7-year-old nephew while were hanging out today. It's interesting to see how well she performs at a young age when dealing with kids, and how patient she stays when most adults wouldn't be able to.	나는 13살밖에 안된 사촌이 오늘 7살 조카에게 꽤 좋은 엄마가 되어주는 모습을 지켜보고 있었다. 그녀가 어린 나이에 아이들을 대할 때 얼마나 잘 수행하는지, 그리고 대부분의 어른들이 할 수 없을 때 그녀가 얼마나 참을성을 보이는지 보는 것은 흥미롭습니다.	13살밖에 안된 사촌이 오늘 7살 조카에게 꽤 좋은 엄마가 되어주는 모습을
hit:3191_conv:6383	trusting	신뢰하는	We had a group project, and everyone was delegated their parts.	우리에게는 그룹 프로젝트가 있었고 모두가 각자의 역할을 위임받았습니다.	모두가 각자의 역할을 위임받았습니다.
hit:3195_conv:6390	prepared	준비된	I knew I was going to ace my history finals. I studied hard	나는 내가 내 역사 결승전에서 에이스를 할 것이라는 것을 알고 있었다. 나는 열심히 공부했다	역사 결승전에서
hit:3218_conv:6436	jealous	질투하는	My sister got invited on an all expense paid beach trip by one of our mutual friends. I can't believe she's getting to go and I haven't had a vacation in 3 years.	내 여동생은 우리의 친구 중 한 명이 모든 경비를 지불하는 해변 여행에 초대를 받았습니다. 그녀가 떠나게 되었다는 것이 믿기지 않고 3년 동안 휴가를 한 번도 가지 못했습니다.	여동생은###해변 여행에 초대를 받았습니다.
hit:3220_conv:6441	prepared	준비된	I looked at a recipe that I wanted for dinner tonight, and I actually had everything I needed to make it.	오늘 저녁에 먹고 싶은 레시피를 봤는데 실제로 만드는 데 필요한 모든 것이 있었습니다.	만드는 데 필요한 모든 것이 있었습니다.
hit:3227_conv:6454	afraid	두려워하는	My sister has been begging me to go to a new haunted museum with her. I am not really into that kind of stuff. It really freaks me out and will give me bad dreams.	언니가 그녀와 함께 새로운 귀신 박물관에 가자고 내게 부탁해 왔다 나는 그런 것에 별로 관심이 없다 정말 무서워서 나에게 악몽을 줄 거야	귀신 박물관에
hit:3233_conv:6466	grateful	고마워하는	My mom is doing her best to put me through college on her own. She raised me and my brother by herself, and while doing so she put enough aside to cover a chunk of my college expenses somehow. I guess she invested some of they money her grandparents left her, and it turned out to really pay off. She surprised me with this and I had no idea she was going to do that. I don't deserve her.	엄마는 나를 혼자 대학에 다니게 하려고 최선을 다하고 있다 그녀는 나와 내 동생을 혼자 키웠고, 그래서 어떻게든 내 대학 비용 한 덩어리를 감당할 수 있을 정도로 적당히 두었다. 조부모님이 남긴 돈 중 일부를 투자한 것으로 추정되는데, 정말 돈을 갚는 게 결국이었다. 그녀는 이것으로 나를 놀라게 했고, 나는 그녀가 그럴 줄은 몰랐다 나는 그녀에게 어울리지 않는다	엄마는 나를 혼자 대학에 다니게 하려고 최선을 다하고 있다
hit:3253_conv:6507	excited	흥분한	Just moved and there is a pier near where I live.	이사를 하고 제가 사는 곳 근처에 부두가 있습니다.	제가 사는 곳 근처에 부두가 있습니다.
hit:3260_conv:6520	caring	돌보는	I am taking care of my sister when she get out of the hospital	나는 여동생이 퇴원할 때 돌봐준다	여동생이
hit:3262_conv:6525	embarrassed	당황스러운	I was playing with football with my two nephews, just throwing the ball around, and I threw the ball too high and hard for my younger nephew. It sailed past him and nailed the neighbor's car behind him, and left a dent in the door. I felt so stupid having to go up to their house and tell them what happened...	나는 두 명의 조카와 축구를 하고 그냥 공을 던졌다. 그리고 나는 어린 조카에게 너무 높고 세게 공을 던졌다. 그것은 그를 지나 항해했고 그의 뒤에 이웃의 차를 못 박았고 문에 흠집을 남겼습니다. 그들의 집에 가서 무슨 일이 있었는지 말해야 하는 게 너무 바보 같았어요...	문에 흠집을 남겼습니다.
hit:3305_conv:6610	proud	자랑스러운	My son said his first words the other day.	우리 아들은 전날 첫 말을 했다	아들은###첫 말을 했다
hit:3306_conv:6613	prepared	준비된	I thought it would rain so i brought an umbrella	비가 올 것 같아서 우산을 가져왔다	우산을 가져왔다
hit:3307_conv:6614	embarrassed	당황스러운	I dumped my girlfriend yesterday for no reason. I feel remorseful for doing that.	나는 어제 여자친구를 이유 없이 버렸다 나는 그런 짓을 한 것에 대해 후회한다	여자친구를 이유 없이 버렸다
hit:3309_conv:6618	prepared	준비된	I am ready for the work week.	나는 작업 주간을 위해 준비되어 있습니다.	작업 주간을
hit:3309_conv:6619	excited	흥분한	My mother is coming to visit me and I am so happy.	엄마가 나를 방문하러 오셔서 정말 기뻐요.	엄마가 나를 방문하러 오셔서
hit:3310_conv:6621	hopeful	희망에 찬	I was just dumped and before she did I was really thinking that it would work out. It really didn't but I just wish that things did.	나는 그냥 버려졌고, 그녀가 하기 전에 정말 잘 될 거라고 생각했다 그건 정말 그렇지 않았지만 그저 그랬으면 좋았을 뿐이다.	정말 잘 될 거라고
hit:3313_conv:6626	disgusted	역겨운	I was on a date a very fancy restaurant the other night. My $30 salad had a hair in it!	나는 지난 밤에 아주 멋진 레스토랑에서 데이트를 했다. 30달러짜리 샐러드에 머리카락이 있었어요!	샐러드에 머리카락이 있었어요!
hit:3320_conv:6640	caring	돌보는	I visit my grandma every week.	나는 매주 할머니를 방문한다	할머니를
hit:3321_conv:6643	excited	흥분한	i got invited to a texas trip the other week.	나는 다른 주에 텍사스 ​​여행에 초대받았다.	텍사스 ​​여행에
hit:3324_conv:6649	angry	화난	Someone in my house ate the last slice of pizza. That really bugs me.	우리 집에 있는 누군가가 마지막 피자 조각을 먹었다 그거 정말 짜증나네요.	누군가가 마지막 피자 조각을 먹었다
hit:3329_conv:6658	impressed	감명받은	I was watching this competitive food competition and the chef made this amazing cake in under 60 minutes. The cake looked so professional.	나는 이 경쟁적인 음식 경쟁을 보고 있었고 셰프는 60분 이내에 이 놀라운 케이크를 만들었습니다. 케이크는 매우 전문적으로 보였습니다.	셰프는 60분 이내에 이 놀라운 케이크를 만들었습니다.
hit:3329_conv:6659	surprised	놀란	I thought that physics was gonna be a really simple class. Contrary to this, it was really tough and was one of the hardest I was in.	나는 물리학이 정말 간단한 수업일 것이라고 생각했다. 이와는 대조적으로, 그것은 정말 힘들고 내가 가장 어려운 것 중 하나였습니다.	물리학이###정말 힘들고
hit:3339_conv:6678	proud	자랑스러운	My friend got a huge scholarship.	내 친구는 엄청난 장학금을 받았다	내 친구는 엄청난 장학금을 받았다
hit:3340_conv:6681	prepared	준비된	My husband and I are adopting a little girl. We have her room ready and all the baby gear we need. Now we just wait for her arrival.	남편과 저는 어린 소녀를 입양하고 있습니다. 그녀의 방과 필요한 모든 아기 용품이 준비되어 있습니다. 이제 우리는 그녀의 도착을 기다리기만 하면 됩니다.	어린 소녀를###그녀의 방과 필요한 모든 아기 용품이
hit:3344_conv:6688	prepared	준비된	My sister is moving in with us because she lost her house. I cleaned up the downstairs living area and bedroom so that she can stay there.	언니가 집을 잃어서 같이 이사를 왔어요. 나는 그녀가 거기에 머물 수 있도록 아래층 거실과 침실을 청소했습니다.	언니가###거기에 머물 수 있도록 아래층 거실과 침실을 청소했습니다.
hit:3345_conv:6691	grateful	고마워하는	I volunteered at a homeless shelter yesterday, and it was an amazing experience. I feel so blessed to have all that I do.	나는 어제 노숙자 보호소에서 자원 봉사를 했는데 놀라운 경험이었습니다. 내가 하는 모든 일을 하게 되어 너무 행복합니다.	내가 하는 모든 일을 하게 되어
hit:3360_conv:6721	impressed	감명받은	I once saw a buddy of mine jump his bike over a car	나는 한 번 내 친구가 차 위로 자전거를 뛰어넘는 것을 보았다.	친구가 차 위로 자전거를 뛰어넘는 것을
hit:3378_conv:6757	content	만족하는	I sat at home watching netflix all last night	나는 어젯밤 내내 집에 앉아서 넷플릭스를 봤어	어젯밤 내내 집에 앉아서 넷플릭스를 봤어
hit:3395_conv:6791	content	만족하는	I finally am comfortable with my life. I am happier than I have been in awhile.	나는 마침내 내 삶에 편안함을 느낀다. 나는 잠시 동안보다 더 행복합니다.	내 삶에
hit:3440_conv:6880	surprised	놀란	My friends have prepared for me a surprise birthday party at a friend home. It was unexpected.	친구들이 친구 집에서 깜짝 생일 파티를 준비했다 예상치 못한 일이었다	깜짝 생일 파티를
hit:3441_conv:6882	embarrassed	당황스러운	dropped my pants in a store	가게에서 바지를 떨어뜨렸다	바지를 떨어뜨렸다
hit:3444_conv:6889	grateful	고마워하는	I am thankful i got that job last week	지난 주에 그 일자리를 얻은 것에 감사하다	일자리를 얻은 것
hit:3450_conv:6900	disappointed	실망한	i was crushed when i wasnt able to leave work the other day	전날 퇴근하지 못했을 때 나는 무너졌다	퇴근하지 못했을 때
hit:3456_conv:6913	embarrassed	당황스러운	I don't like dancing in public.One time I did and at the end of the dance the stranger I was dancing with asked me to let him lead next time.	나는 대중 앞에서 춤을 추는 것을 좋아하지 않습니다. 한번은 춤을 추었고 춤이 끝날 때 함께 춤을 추던 낯선 사람이 다음에는 그에게 리드하게 해달라고 부탁했습니다.	다음에는 그에게 리드하게 해달라고 부탁했습니다.
hit:3535_conv:7070	prepared	준비된	Last time I went to the pool, I was super prepared with everything I need.	지난번에 수영장에 갔을 때 나는 필요한 모든 것을 완벽하게 준비했습니다.	필요한 모든 것을
hit:3536_conv:7072	hopeful	희망에 찬	I should hear this week whether or not I was accepted into law school I hope to start in the spring.	봄에 시작하기를 희망하는 로스쿨에 합격했는지 여부를 이번 주에 들어야 합니다.	로스쿨에 합격했는지
hit:3536_conv:7073	afraid	두려워하는	My credit score has fallen by some 50 points in the last month. My debts are accumulating.	지난 달에 내 신용 점수가 약 50점이나 떨어졌습니다. 내 부채가 쌓이고 있습니다.	신용 점수가 약 50점이나 떨어졌습니다.
hit:3542_conv:7084	angry	화난	I dropped my laptop and broke it.	나는 노트북을 떨어뜨려 깨뜨렸다	노트북을 떨어뜨려
hit:3551_conv:7103	angry	화난	i was upset the other day when i couldnt leave home on time	제때 집을 떠날 수 없었던 그날 나는 화가 났다	제때 집을 떠날 수 없었던
hit:3615_conv:7231	sad	슬픈	when i lost a close friend i felt bad	친한 친구를 잃었을 때 나는 기분이 안 좋았다	친한 친구를 잃었을 때
hit:3623_conv:7247	content	만족하는	I have 2 working arms and legs. I am so thankful for not being handicapped in life.	나는 팔과 다리가 두 개 있다 인생에서 장애인이 되지 않아서 정말 감사하다.	장애인이 되지 않아서
hit:3626_conv:7252	surprised	놀란	I thought everyone forgot my birthday. No one wished me a happy birthday at work. Then I saw my coworkers gather around and start singing Happy Birthday. I was shocked that they remembered!	모두가 내 생일을 잊었다고 생각했다. 아무도 나에게 직장에서 행복한 생일을 바라지 않았다 그러던 중 동료들이 모여 행복한 생일 노래를 시작하는 것을 보았다. 나는 그들이 기억하는 것에 충격을 받았다!	내 생일을###그들이 기억하는 것에
hit:3631_conv:7263	impressed	감명받은	There was a motivational speaker at my office a couple weeks ago. His speech really resonated with me.	몇 주 전에 내 사무실에 동기 부여 연사가 있었습니다. 그의 연설은 정말 마음에 들었습니다.	그의 연설은
hit:3639_conv:7278	proud	자랑스러운	My daughter got into an Ivy league school after high school. I am so happy for her!	딸은 고등학교 후 아이비리그 학교에 입학했다 그녀에게 정말 행복해!	아이비리그 학교에 입학했다
hit:3643_conv:7286	surprised	놀란	A few days ago my friends threw a party for me. I was not expecting it, so I was quite shocked	며칠 전 친구들이 나를 위해 파티를 열었다 기대하지 않았기 때문에 충격을 받았다	파티를 열었다
hit:3655_conv:7311	angry	화난	I was driving in my car and some person pulled out in front of me. Then they honked on the horn like I made a mistake.	차를 몰고 가는데 누군가 내 앞에 섰다. 그런 다음 그들은 내가 실수를 한 것처럼 경적을 울렸습니다.	내가 실수를 한 것처럼 경적을 울렸습니다.
hit:3661_conv:7322	afraid	두려워하는	I was just walking along in the woods. And there is when I almost stepped on one of them snakes!	나는 그냥 숲 속에서 걷고 있었다 그리고 그 뱀 중 한 마리를 밟을 뻔했을 때가 있다!	뱀 중 한 마리를 밟을 뻔했을 때가
hit:3665_conv:7331	sentimental	감상적인	Last night I sat down and played a video game I hadn't played since the early 90's!	지난 밤에 나는 앉아서 90년대 초반 이후로 하지 않았던 비디오 게임을 했습니다!	비디오 게임을
hit:3667_conv:7335	embarrassed	당황스러운	I ran into my neighbors mail box and didn't tell anyone.	이웃집 우체통에 부딪혀 아무에게도 말하지 않았습니다.	이웃집 우체통에 부딪혀
hit:3669_conv:7339	anticipating	기대하는	I am expecting a call from someone today. They will tell me the gender of my baby!	나는 오늘 누군가로부터 전화를 기다리고 있다 그들은 내게 아기의 성별을 말할 것이다!	전화###아기의 성별을
hit:3671_conv:7343	excited	흥분한	I'm looking forward to my cousin's future! She is almost done with med school and is getting married soon!	사촌의 미래를 기대하고 있어! 그녀는 의대에서 거의 끝나고 곧 결혼할 거야!	사촌의 미래###곧 결혼할
hit:3672_conv:7344	afraid	두려워하는	Sooo scary! I was in the basement today and I swear to you I saw a ghost.	수오 무서워! 오늘 지하실에 있었는데 귀신을 봤다고 맹세합니다.	귀신을 봤다고
hit:3673_conv:7347	impressed	감명받은	I went to an Imagine Dragons concert this weekend and it was awesome! I don't regret going at all.	이번 주말에 Imagine Dragons 콘서트에 갔는데 굉장했어요! 가도 전혀 후회하지 않습니다.	Imagine Dragons 콘서트에 갔는데
hit:3688_conv:7377	impressed	감명받은	One time I was skateboarding and I seen someone do a very advanced move on the half pipe.	한번은 내가 스케이트보드를 타다가 하프파이프 위에서 매우 진보된 움직임을 하는 사람을 보았습니다.	진보된 움직임을 하는 사람을
hit:3704_conv:7409	proud	자랑스러운	I am proud of my son. He is graduating from college this weekend!	나는 아들을 자랑스럽게 생각한다 그는 이번 주말에 대학을 졸업할 거야!	아들을###대학을 졸업할
hit:3709_conv:7418	jealous	질투하는	My coworker just got selected to enroll in a leadership class offered by my work. I also applied but didn't get selected. I really wish I was in his shoes righyt now!	내 동료가 내 작품이 제시한 리더십 수업에 입학하기 위해 막 선발됐다. 나도 지원했지만 선발되지 않았다. 지금 내가 그의 신발에 신고 싶었어!	내 동료가
hit:3713_conv:7426	embarrassed	당황스러운	I needed to pay my rent and didn't have enough money. I took the money from the cash at work.	나는 임대료를 내야 했고 돈이 충분하지 않았다 나는 직장에서 현금으로 돈을 가져갔다	돈이 충분하지 않았다
hit:3721_conv:7443	disappointed	실망한	I saw the new Jurassic Park movie the other day. It was such a let down for me.	나는 그날 새로운 쥬라기 공원 영화를 봤다 나는 정말 실망스러웠다	새로운 쥬라기 공원 영화를
hit:3739_conv:7479	caring	돌보는	It was so nice to see that my friends had my back. My spouse recently left me and my kids. My friends brought food over and even babysit while I ran errands.	친구들이 등을 돌렸다는 걸 보니 너무 좋았다. 우리 배우자가 최근 나와 아이들을 떠났다. 친구들이 음식을 가져와서 아기까지 돌아다니는 동안 산책을 했다.	친구들이
hit:3745_conv:7490	disappointed	실망한	I was driving along today. And then I crashed into a parked car!	나는 오늘 함께 운전하고 있었다 그리고 나는 주차된 차를 들이받았다!	주차된 차를 들이받았다
hit:3746_conv:7493	afraid	두려워하는	I am so prepared for this storm coming up. But I didn't buy any fun stuff..	나는 이 폭풍우가 올 정도로 준비가 되어 있다 하지만 재미있는 물건은 사지 않았다.	폭풍우가
hit:3749_conv:7498	lonely	외로운	I'm a single mom and my son just went off to college	나는 싱글맘이고 아들이 방금 대학에 나갔다	나는 싱글맘이고###아들이 방금 대학에 나갔다
hit:3754_conv:7508	disgusted	역겨운	I was eating Chinese food recently. I felt a crunch in my mouth. I realized I had just swallowed a cockroach. I was appalled!	나는 최근 중국음식을 먹고 있었다 나는 입에 침이 나는 것을 느꼈다 나는 바퀴벌레를 막 삼켰다는 것을 깨달았다 나는 화가 났어!	바퀴벌레를 막 삼켰다는 것을
hit:3774_conv:7548	jealous	질투하는	My step father died and my mother moved in with my sister. They took the insurance money and bought a big house.	의붓아버지가 돌아가셨고 어머니가 여동생과 함께 이사했다. 그들은 보험금을 가지고 큰 집을 샀다	보험금을 가지고 큰 집을 샀다
hit:3777_conv:7554	surprised	놀란	Our daughter's dance program sent out new tuition notices. They decided to change the entire pay structure and it's going to cost us a lot more to send her now.	우리 딸의 댄스 프로그램은 새로운 학비 통지서를 보냈다 그들은 임금 구조 전체를 바꾸기로 했고, 지금 그녀를 보내는 데는 우리가 더 많은 비용이 들 것이다.	딸의 댄스 프로그램은###새로운 학비 통지서를
hit:3784_conv:7569	surprised	놀란	I ran across a snake it our backyard. I shocked me.	나는 우리 뒤뜰에서 뱀을 만났습니다. 나는 나를 놀라게 했다.	뱀을 만났습니다.
hit:3791_conv:7583	prepared	준비된	Last time i went on a vacation I brought everything I needed and was fully prepared.	마지막으로 휴가를 갔을 때 필요한 모든 것을 가져왔고, 준비가 완벽했다.	휴가를
hit:3806_conv:7613	angry	화난	I was very mad when France won the world cup 2018. Croatia should have won!	나는 프랑스가 2018 월드컵에서 우승했을 때 매우 화가 났습니다. 크로아티아가 우승했어야 했습니다!	프랑스가 2018 월드컵에서 우승했을 때
hit:3808_conv:7616	proud	자랑스러운	my niece defended her self	조카가 자신을 옹호했다	조카가
hit:3811_conv:7622	surprised	놀란	I was out to lunch and this waitress asked me for my number. At first i thought she was just being nice to get a tip, but then she texted me later that night	점심을 먹으러 나갔는데 이 웨이터가 제 번호를 물었습니다. 처음에는 그녀가 제보를 받는 것만으로도 친절하다고 생각했는데, 그 후 그날 밤 나에게 문자를 보냈다	웨이터가 제 번호를 물었습니다###그날 밤 나에게 문자를 보냈다
hit:3822_conv:7644	proud	자랑스러운	I feel sucesful when I got my degree at the university	나는 대학에서 학위를 받았을 때 성취감을 느낀다	대학에서 학위를 받았을 때
hit:3826_conv:7653	content	만족하는	One time I looked up a new recipe to cook and it went pretty well. The steak that I made was tasty, and it was a good experience.	한번은 요리할 새로운 레시피를 찾아봤는데 꽤 괜찮았습니다. 내가 만든 스테이크는 맛있었고 좋은 경험이었습니다.	내가 만든 스테이크는
hit:3839_conv:7678	disgusted	역겨운	A sick kid threw up on me in school	아픈 아이가 학교에서 내게 토했다	아픈 아이가###내게 토했다
hit:3841_conv:7682	excited	흥분한	I get to take a cruise in a few weeks. Finally, all my preparation has come to fruition	몇 주 후에 크루즈를 탈 수 있다 마침내 나의 모든 준비가 결정적으로 이루어졌다	크루즈를 탈 수
hit:3843_conv:7687	anticipating	기대하는	It was three days before my 21st birthday.	내 21번째 생일을 사흘 앞두고 있었다	21번째 생일을
hit:3844_conv:7688	afraid	두려워하는	I heard a loud bang outside my house recently and thought someone was trying to break in.	최근 집 밖에서 큰 소리를 듣고 누군가가 침입을 시도하는 줄 알았다.	집 밖에서 큰 소리###침입을 시도하는 줄
hit:3852_conv:7704	hopeful	희망에 찬	I got a new job that pays a lot more than my previous one. I should be able to pay off my home sooner now.	나는 이전 직장보다 훨씬 더 많은 급여를 받는 새 직장을 얻었다. 이제 빨리 집값을 갚을 수 있어야 합니다.	집값을 갚을 수 있어야
hit:3853_conv:7707	embarrassed	당황스러운	I invited my friends over for dinner and burned the garlic bread.	나는 저녁 식사에 친구들을 초대하고 마늘 빵을 태웠습니다.	친구들을 초대하고 마늘 빵을 태웠습니다.
hit:3858_conv:7716	lonely	외로운	Moved to a new city with a lower cost of living. I kind of feel isolated here.	생활비가 저렴한 새로운 도시로 이사했습니다. 나는 여기에서 일종의 고립감을 느낀다.	새로운 도시로 이사했습니다.
hit:3865_conv:7730	embarrassed	당황스러운	i felt bad when i couldnt get a gift my daughter wanted	딸이 원하는 선물을 받지 못했을 때 나는 안타까웠다	딸이 원하는 선물을 받지 못했을 때
hit:3871_conv:7742	joyful	즐거운	My mom is finally coming to America after years of waiting for approval.	수년간 승인을 기다리다 마침내 엄마가 미국에 오고 있다.	엄마가 미국에 오고 있다
hit:3906_conv:7812	grateful	고마워하는	I was thankful when my grandmother gave me money for graduation. It was sweet	할머니가 졸업비를 주셨을 때 고마웠다. 달콤했다	할머니가 졸업비를 주셨을
hit:3919_conv:7839	excited	흥분한	I can't wait for the release of the new Super Smash Brothers game.	새로운 슈퍼 스마시 브라더스 게임이 출시되기를 기다릴 수 없다.	슈퍼 스마시 브라더스 게임이 출시되기를
hit:3921_conv:7843	disappointed	실망한	I was sad when my team lost last week. I wanted them to win so much	지난 주에 우리 팀이 졌을 때 슬펐습니다. 나는 그들이 너무 이기기를 바랐다.	우리 팀이 졌을 때
hit:3926_conv:7852	disappointed	실망한	My daughter stole liquor from my cabinent	내 딸이 내 캐빈에서 술을 훔쳤어	내 딸이###술을 훔쳤어
hit:3927_conv:7854	joyful	즐거운	I've been with my wife for 13 years.	나는 아내와 13년 동안 함께 있었다	나는 아내와 13년 동안 함께 있었다
hit:3931_conv:7862	anticipating	기대하는	There is a new video game that I really want to get coming out in November. I can't wait for it to be released!	11월에 정말 출시하고 싶은 새로운 비디오 게임이 있습니다. 나는 그것이 출시되기를 기다릴 수 없습니다!	새로운 비디오 게임이
hit:3942_conv:7885	embarrassed	당황스러운	I buy certain foods that m kids don't like just so I dont have to share. Thats terrible	아이들이 좋아하지 않는 특정 음식을 사서 나눠 먹지 않아도 된다. 그거 끔찍해	아이들이 좋아하지 않는 특정 음식을 사서 나눠 먹지 않아도
hit:3943_conv:7887	sentimental	감상적인	I keep everything my kids make. I am such a sao	나는 아이들이 만드는 모든 것을 보관한다 나는 그렇게 멋지다	아이들이 만드는 모든 것을
hit:3949_conv:7898	angry	화난	I can't believe my landlord has fixed my stove yet	집주인이 아직 난로를 고쳤다고 믿을 수가 없다	아직 난로를 고쳤다고
hit:3950_conv:7900	angry	화난	My friend was really rude to me. I'm so upset!	내 친구는 나에게 정말 무례했다 너무 화가 났어!	내 친구는 나에게 정말 무례했다
hit:3953_conv:7907	disappointed	실망한	I was so hurt when my aunt passed away. No one expected it	고모님이 돌아가셨을 때 나는 너무 아팠다 아무도 예상하지 못했다	고모님이 돌아가셨을 때
hit:3959_conv:7918	angry	화난	I was agitated when my brother canceled plans on me tonight. I was looking forward to going out	오늘 밤 형이 나에 대한 계획을 취소하자 나는 짜증이 났다 나는 외출을 기대하고 있었다	오늘 밤 형이 나에 대한 계획을 취소하자
hit:3966_conv:7933	angry	화난	My son just wasted my soda all over his school papers. I am so upset	내 아들은 학교 종이에 내 음료수를 낭비했습니다. 너무 속상해	내 아들은 학교 종이에 내 음료수를 낭비했습니다.
hit:3987_conv:7974	sentimental	감상적인	I saw an ad for Disneyland and I remembered the first time I had ever been there. I was just a little kid, but I loved it	디즈니랜드 광고를 봤는데 처음 거기 다녀온 기억이 났다. 나는 그저 어린 아이였지만 그것을 좋아했다	디즈니랜드 광고를 봤는데
hit:3995_conv:7991	angry	화난	I'm getting a cold sore on my lip right before my big job interview!	중요한 면접을 앞두고 입술에 구순포진이 생겨요!	입술에 구순포진이 생겨요
hit:4000_conv:8000	afraid	두려워하는	I was home alone and heard what sounded like scratching underneath the floor. I was worried an animal was under the house, and that it might be able to get into the house, and that it might be something dangerous.	혼자 집에 있었는데 바닥 밑에서 긁는 소리가 들렸다. 집 밑에 동물이 있는 것을 걱정했고, 집에 들어갈 수 있을지도 모르고, 위험한 것이 있을 수도 있다는 생각이 들었다.	바닥 밑에서 긁는 소리가 들렸다
hit:4008_conv:8017	surprised	놀란	For my last birthday I told my husband I didn't want a gift but he got me a laptop... I was very happy!	내 마지막 생일에 나는 남편에게 선물을 원하지 않는다고 말했지만 그는 나에게 노트북을 주었다. 나는 매우 행복했다!	그는 나에게 노트북을 주었다.
hit:4010_conv:8020	angry	화난	Someone slammed into my car and totaled it while it was parked. I am so mad because I didn't have insurance on it yet since I just bought it. The worst timing ever!	주차되어 있는 동안 누군가 내 차를 들이받았습니다. 보험을 산지 얼마 되지 않아서 너무 화가 납니다. 최악의 타이밍!	누군가 내 차를 들이받았습니다.
hit:4015_conv:8031	content	만족하는	I barley graduated and got a job in the bank. Also, my dream girl told me she been wanting to go out with me.	나는 보리를 졸업하고 은행에서 일자리를 얻었다 그리고 꿈꾸는 소녀가 나와 데이트하고 싶다고 말했다.	꿈꾸는 소녀가 나와 데이트하고 싶다고 말했다
hit:4023_conv:8046	angry	화난	My boss just informed me that I will be getting a bunch of unfinished work from a coworker that was promoted. I am so mad that I have to do my stuff and someone elses incomplete work!	내 상사는 내가 승진한 동료로부터 미완성 작업을 잔뜩 받게 될 것이라고 방금 나에게 알렸다. 나는 내 일과 다른 사람의 불완전한 일을 해야 하는 것이 너무 화가 난다!	승진한 동료로부터 미완성 작업을 잔뜩 받게 될 것이라고
hit:4027_conv:8054	sentimental	감상적인	I remember when life was so simple. There were no cell phones or Internet. People had to talk to each other. Those were the good old days.	인생이 그렇게 단순했을 때를 기억합니다. 휴대폰도 인터넷도 없었다. 사람들은 서로 이야기해야 했습니다. 좋은 옛날들이었다.	인생이 그렇게 단순했을 때를
hit:4034_conv:8068	sad	슬픈	My pet ferret Fuzzy died recently. I was devastated. Me and Fuzzy go way back.	내 애완동물 페리트 푸지가 최근 사망했다 나는 참혹했다 나와 후지는 멀리 돌아간다	내 애완동물 페리트 푸지가 최근 사망했다
hit:4037_conv:8074	lonely	외로운	I just moved to a new city. I do not know anyone here and there is nothing to do.	나는 방금 새로운 도시로 이사했다 여기 아무도 모르고 할 일이 없다.	아무도 모르고 할 일이 없다.
hit:4037_conv:8075	angry	화난	I cant believe someone let my dog out of the yard while I was at work.	일하는 동안 누군가가 내 개를 마당에서 내버려두었다고 믿을 수 없다.	누군가가 내 개를 마당에서 내버려두었다고
hit:4039_conv:8079	afraid	두려워하는	There was a time when my family got lost in the middle of nowhere at night.	한밤중에 우리 가족이 길을 잃은 때가 있었습니다.	길을 잃은 때가
hit:4045_conv:8091	prepared	준비된	I studied really hard for my exam, and I think I'll do well. I put weeks of work into it, so I am pretty sure I know the material	나는 시험을 위해 정말 열심히 공부했고, 잘 할 것이라고 생각한다. 나는 몇 주 동안 작업을 했기 때문에 재료를 알고 있다고 확신합니다.	시험을 위해 정말 열심히 공부했고
hit:4049_conv:8098	excited	흥분한	My boyfriend surprised me with flowers today.	남자친구가 오늘 꽃으로 나를 놀라게 했다	남자친구가 오늘 꽃으로
hit:4055_conv:8110	afraid	두려워하는	I was in a situation where I was standing outside with a group of friends. Out of nowhere, gang members showed up and pointed a gun at us. This was alarming to say the least.	나는 친구들과 함께 밖에 서 있는 상황이었습니다. 갑자기 갱단원들이 나타나 우리에게 총을 겨누었다. 이것은 말 그대로 두려운 일이었습니다.	갱단원들이 나타나 우리에게 총을 겨누었다.
hit:4057_conv:8114	excited	흥분한	I'm turning 21 in three days!	3일 후면 21살이 된다!	21살이
hit:4063_conv:8127	angry	화난	This really rude customer yelled at me at my workplace.	이 고객은 내 직장에서 나를 향해 정말 무례하게 소리쳤다	이 고객은 내 직장에서 나를 향해 정말 무례하게 소리쳤다
hit:4069_conv:8139	proud	자랑스러운	My daughter is graduating from medical school.	내 딸은 의대를 졸업하고 있다	내 딸은 의대를 졸업하고 있다
hit:4084_conv:8168	sentimental	감상적인	My father is giving me a watch that has been passed down for 3 generations. It really means a lot to him so I am too.	3대째 이어져 온 시계를 아버지께서 선물로 주신다. 그에게 정말 큰 의미가 있어서 나도 마찬가지다.	3대째 이어져 온 시계를
hit:4088_conv:8176	disappointed	실망한	My high school friends decided to gather and have dinner together. They did not even bother to invite me	고등학교 친구들이 모여 저녁을 함께 하기로 했다. 그들은 나를 초대하는 것조차 신경 쓰지 않았다	그들은 나를 초대하는 것조차 신경 쓰지 않았다
hit:4091_conv:8183	sad	슬픈	I got locked out of my house today and couldn't shower despite being really sweaty.	나는 오늘 집에 갇혔고 땀을 많이 흘렸음에도 샤워를 할 수 없었다.	샤워를 할 수 없었다.
hit:4094_conv:8188	impressed	감명받은	My son stayed over my friends out. She said he was so well behaved. I was surprised because I spoiled him terribly.	우리 아들은 친구들 곁에 있었다 그녀는 그가 너무 잘 행동했다고 말했다 나는 그를 심하게 망쳤기 때문에 놀랐다	그를 심하게 망쳤기 때문에
hit:4098_conv:8197	surprised	놀란	My friends randomly stopped by to check on me as I had been feeling bad. I have such good friends!	내 기분이 나쁠 때 내 친구들은 무작위로 나를 확인하기 위해 들렀다. 이런 좋은 친구들이 있어요!	무작위로 나를 확인하기 위해 들렀다.
hit:4102_conv:8205	afraid	두려워하는	My husband wants to take a job in another state. I am just not sure that it's a good idea to uproot the kids like that right now.	남편은 다른 주에서 일을 하고 싶어한다 지금 당장 아이들을 그렇게 따돌리는 것이 좋은 아이디어인지 확신하지 못할 뿐이다.	아이들을 그렇게 따돌리는 것이
hit:4114_conv:8228	excited	흥분한	I am going to visit my best friend next month. I haven't seen her in 4 years.	다음 달에 가장 친한 친구를 만나러 갑니다. 나는 4년 동안 그녀를 보지 못했다.	가장 친한 친구를 만나러
hit:4118_conv:8236	caring	돌보는	I feel very protective of the new dog I got in. She was very abused and is just a puppy! She is so docile, and was so starved, I can't help but feel extra protective of her.	나는 내가 데려온 새로운 개를 매우 보호하고 있다고 느낍니다. 그녀는 매우 학대를 받았고 그저 강아지일 뿐입니다! 그녀는 너무 유순하고 너무 굶주려 있어서 그녀를 더욱 보호하고 있다는 느낌을 지울 수 없습니다.	새로운 개를
hit:4119_conv:8239	content	만족하는	Resting in my bed in the morning is a great feeling.	아침에 침대에서 쉬는 게 기분이 좋다.	아침에 침대에서 쉬는 게
hit:4130_conv:8260	disgusted	역겨운	I can't believe I let my boyfriend order the pizza for us. Nine years and he doesn't know what I like on a pizza?	남자친구가 우리를 위해 피자를 주문하게 했다는 게 믿기지 않아요. 9년 동안 그는 내가 피자에 대해 뭘 좋아하는지 몰라?	그는 내가 피자에 대해 뭘 좋아하는지 몰라?
hit:4134_conv:8268	impressed	감명받은	MY friend of 6 years was saving to buy a mercedes when I met her. She finally got it this year.	6년 사귄 내 친구는 내가 만났을 때 벤츠를 사기 위해 저축을 하고 있었습니다. 그녀는 올해 마침내 그것을 얻었습니다.	벤츠를###그것을 얻었습니다.
hit:4145_conv:8290	jealous	질투하는	All of my friends have nicer cars than I do. I think its because they are married. I want new friends	내 친구들은 모두 나보다 더 좋은 차를 가지고 있다 그들이 결혼했기 때문이라고 생각한다 새로운 친구를 원합니다	내 친구들은 모두 나보다 더 좋은 차를 가지고 있다
hit:4151_conv:8302	afraid	두려워하는	Feeling strange about payday. It is a stressful time and even more so now when dealing with mental illness of the one getting the payday.	월급날 기분이 이상하다. 급여를 받는 사람의 정신 질환을 치료할 때 스트레스가 많은 시간이며 더욱 그렇습니다.	월급날
hit:4152_conv:8305	grateful	고마워하는	My son made me breakfast in bed today.	내 아들이 오늘 침대에서 나에게 아침을 만들어 주었다.	아들이 오늘 침대에서 나에게 아침을 만들어
hit:4154_conv:8309	hopeful	희망에 찬	I may be able to get a new car by the end of the week!	일주일 말까지 새 차를 구할 수 있을지도 몰라!	새 차를
hit:4156_conv:8312	angry	화난	when i was next in line and someone cut me to jump ahead	내가 다음 줄에 섰을 때 누군가가 나를 자르고 앞으로 나아가기 위해	누군가가 나를 자르고
hit:4166_conv:8333	surprised	놀란	That my house got an offer on it from the neighbor.	우리 집은 이웃집에게서 제안을 받았다	우리 집은 이웃집에게서 제안을 받았다
hit:4191_conv:8382	jealous	질투하는	I am jealous of my coworker, he is very smart and athletic	나는 내 동료가 부럽다, 그는 매우 똑똑하고 운동적이다	내 동료가
hit:4210_conv:8421	caring	돌보는	I make sure to make my wife dinner every night.	나는 매일 밤 아내에게 저녁을 만들어준다.	매일 밤 아내에게 저녁을 만들어준다.
hit:4217_conv:8435	embarrassed	당황스러운	I asked a girl on a date and got turned down last night.	나는 여자에게 데이트 신청을 했고 어젯밤 거절당했다.	여자에게 데이트 신청을 했고 어젯밤 거절당했다.
hit:4220_conv:8440	surprised	놀란	My wife threw me a big birthday party without me knowing!	아내가 나도 모르게 큰 생일 파티를 열어줬어요!	아내가 나도 모르게 큰 생일 파티를 열어줬어요!
hit:4223_conv:8446	angry	화난	i get so frustrated with my slacker coworker	나는 내 게으른 동료에게 너무 짜증이 난다.	내 게으른 동료에게
hit:4238_conv:8477	disgusted	역겨운	i had to deal with a lady and her 2 daughters that had lice	나는 이가 있는 여성과 그녀의 2명의 딸을 상대해야 했습니다.	이가 있는 여성과 그녀의 2명의 딸을 상대해야 했습니다.
hit:4250_conv:8501	trusting	신뢰하는	So... I go to church every Sunday. I never miss.	그래서... 저는 매주 일요일에 교회에 갑니다. 나는 결코 그리워하지 않는다.	저는 매주 일요일에 교회에 갑니다.
hit:4258_conv:8516	sentimental	감상적인	I miss living in the Caribbean it was a very peaceful and tranquil lifestyle.	매우 평화롭고 고요한 생활 방식이었던 카리브해에서의 생활이 그립습니다.	매우 평화롭고 고요한 생활 방식이었던 카리브해에서의 생활이 그립습니다.
hit:4265_conv:8530	content	만족하는	I wake up every day and go to work.	나는 매일 일어나서 일하러 간다	나는 매일 일어나서 일하러 간다
hit:4270_conv:8540	jealous	질투하는	My boyfriend is always talking on the phone when we are hanging out. I feel like he pays more attention to everyone else.	제 남자친구는 우리가 데이트할 때 항상 전화로 이야기합니다. 나는 그가 다른 모든 사람들에게 더 많은 관심을 기울이는 것 같은 느낌이 든다.	제 남자친구는###다른 모든 사람들에게 더 많은 관심을 기울이는 것 같은 느낌이 든다.
hit:4271_conv:8543	embarrassed	당황스러운	I sold dirty underwear as new.	더러운 속옷을 새것으로 팔았습니다.	더러운 속옷을 새것으로 팔았습니다.
hit:4272_conv:8544	disgusted	역겨운	I was riding the train today, and some guy just had an open wound, practically gushing blood. He didn't seem to really mind and everyone else seemed to just be unphased by it. I guess that's city life for you.	나는 오늘 기차를 타고 있었고 어떤 사람은 상처가 났고 거의 피가 솟구쳤습니다. 그는 정말로 신경쓰지 않는 것 같았고 다른 모든 사람들은 그것에 대해 순진한 것처럼 보였습니다. 그것이 당신을 위한 도시 생활인 것 같아요.	나는 오늘 기차를 타고 있었고 어떤 사람은 상처가 났고 거의 피가 솟구쳤습니다.
hit:4272_conv:8545	content	만족하는	I learned about Neurofeedback today. I feel somewhat happy about learning about it. Renewed.	오늘은 뉴로피드백에 대해 알아보았습니다. 나는 그것에 대해 배우는 것에 대해 다소 기쁘게 생각합니다. 리뉴얼.	뉴로피드백에 대해 알아보았습니다.###그것에 대해 배우는 것에 대해 다소 기쁘게 생각합니다.
hit:4273_conv:8547	sentimental	감상적인	i found a pyrex bowl like one my mom used to have	나는 우리 엄마가 가지고 있던 것과 같은 파이렉스 그릇을 찾았습니다	우리 엄마가 가지고 있던 것과 같은 파이렉스 그릇을
hit:4277_conv:8554	lonely	외로운	All my friends went away to colleges. I am the only one that is still here. It is very different.	내 친구들은 모두 대학에 갔다. 나는 아직 여기에 있는 유일한 사람입니다. 그것은 매우 다릅니다.	나는 아직 여기에 있는 유일한 사람입니다.
hit:4289_conv:8579	sentimental	감상적인	I remember when I used to take the train to work. Those were some special times.	출근하기 위해 기차를 타던 때가 생각난다. 특별한 시간들이었습니다.	출근하기 위해 기차를 타던 때가 생각난다.
hit:4290_conv:8580	grateful	고마워하는	I am so thankful to come home to a nice clean home	깨끗하고 좋은 집에 와줘서 너무 고마워	깨끗하고 좋은 집에 와줘서
hit:4294_conv:8589	surprised	놀란	Went fishing this weekend	이번 주말에 낚시를 갔다	이번 주말에 낚시를 갔다
hit:4295_conv:8590	embarrassed	당황스러운	I went to the movies and let out a giant fart while I was walking past some people to my seat.	나는 영화관에 가서 사람들을 지나쳐 내 자리로 가는 동안 큰 방귀를 뀌었다.	나는 영화관에 가서 사람들을 지나쳐 내 자리로 가는 동안 큰 방귀를 뀌었다.
hit:4306_conv:8612	impressed	감명받은	My friend taught himself how to skate, and he just won his first competition.	내 친구는 스케이트 타는 법을 스스로 가르쳤고, 그는 첫 대회에서 우승했습니다.	내 친구는 스케이트 타는 법을 스스로 가르쳤고, 그는 첫 대회에서 우승했습니다.
hit:4311_conv:8623	lonely	외로운	My dog just passed away and he was the only friend I had.	내 개는 방금 세상을 떠났고 그는 나에게 유일한 친구였습니다.	내 개는 방금 세상을 떠났고
hit:4315_conv:8631	surprised	놀란	I can't believe that Robin Williams died.	로빈 윌리엄스가 죽었다는 게 믿기지 않는다.	로빈 윌리엄스가 죽었다는 게
hit:4341_conv:8682	afraid	두려워하는	I am in the middle of a contract dispute and I don't know what is going to happen.	저는 계약 분쟁 중이고 무슨 일이 일어날지 모릅니다.	계약 분쟁 중이고
hit:4358_conv:8717	grateful	고마워하는	My mom is always there for me. Anytime I need anything she is right here to help. I am so lucky.	엄마는 항상 저를 위해 거기에 있습니다. 내가 필요한 것이 있으면 언제든지 그녀가 바로 여기 있습니다. 난 정말 운이 좋아.	엄마는 항상 저를 위해 거기에 있습니다. 내가 필요한 것이 있으면 언제든지 그녀가 바로 여기 있습니다.
hit:4365_conv:8730	lonely	외로운	Just got into an argument with my long distance girlfriend because she felt I wasn't listening to her closely enough while we were on the phone. She hung up, mad. Truth is, I was trying to do some work while talking to her, but I was listening as best I could, too.	장거리 여자 친구와 말다툼을 하게 되었습니다. 왜냐하면 그녀는 우리가 통화하는 동안 내가 그녀의 말을 충분히 잘 듣지 않는다고 생각했기 때문입니다. 그녀는 전화를 끊었다. 사실 나는 그녀와 이야기하면서 일을 하려고 했지만, 나도 할 수 있는 한 최선을 다해 듣고 있었다.	장거리 여자 친구와 말다툼을
hit:4376_conv:8753	sad	슬픈	My pet goldfish died recently. I was devastated. I really liked Goldie.	제 애완용 금붕어가 최근에 죽었습니다. 나는 황폐했다. 나는 골디를 정말 좋아했다.	제 애완용 금붕어가 최근에 죽었습니다.
hit:4400_conv:8801	caring	돌보는	i saw a kid crying at the store that he wanted something, so i got it for him	가게에서 아이가 뭔가를 원해서 우는 걸 봤어, 그래서 그걸 사줬어	가게에서 아이가 뭔가를 원해서 우는 걸
hit:4417_conv:8835	grateful	고마워하는	My co-worker returned the 20 bucks that I dropped in the hall. I was so thankful.	동료는 내가 복도에 떨어 뜨린 20 달러를 돌려주었습니다. 정말 감사했습니다.	동료는 내가 복도에 떨어 뜨린 20 달러를 돌려주었습니다.
hit:4419_conv:8838	angry	화난	I went to the post office earlier and it was closed. I was so mad I didn't get there earlier.	일찍 우체국에 갔더니 문이 닫혀 있었다. 너무 화가나서 더 일찍 도착하지 않았습니다.	일찍 우체국에 갔더니 문이 닫혀 있었다.
hit:4419_conv:8839	surprised	놀란	I planted a plant in my garden a week before. Today morning the roses blossom in the plant. I get happy to see it.	나는 일주일 전에 정원에 식물을 심었습니다. 오늘 아침 그 식물에 장미꽃이 피었습니다. 나는 그것을보고 행복합니다.	식물에 장미꽃이 피었습니다.
hit:4422_conv:8844	confident	확신하는	I studied a long time for the SATs because I needed to make sure I got at least a 2000 to ensure that I would get national merit finalist. I studied so much that the test felt very familiar when I went in to take itl.	나는 SAT를 위해 오랜 시간 공부했습니다. 왜냐하면 국가유공자 결선 진출자가 되기 위해서는 적어도 2000점을 받아야 했기 때문입니다. 공부를 너무 많이 해서 시험을 치러 갔을 때 시험이 매우 친숙하게 느껴졌습니다.	오랜 시간 공부했습니다.###공부를 너무 많이 해서
hit:4437_conv:8874	sentimental	감상적인	I will never forget our last good fanily photo. We were all so happy then	나는 우리의 마지막 좋은 가족 사진을 결코 잊지 못할 것입니다. 그땐 우리 모두 너무 행복했어	우리의 마지막 좋은 가족 사진을
hit:4442_conv:8885	excited	흥분한	I am looking forward to my vacation. I can't wait!	나는 나의 휴가를 고대하고 있다. 기다릴 수 없어!	나의 휴가를
hit:4444_conv:8889	hopeful	희망에 찬	Nephew plays football. I hope he does great this year!	조카는 축구를 합니다. 나는 그가 올해 잘하기를 바랍니다!	조카는###올해 잘하기를
hit:4459_conv:8919	embarrassed	당황스러운	My grandfather farted whille eatign	할아버지가 밥을 먹으면서 방귀를 뀌었다.	할아버지가 밥을 먹으면서 방귀를 뀌었다.
hit:4474_conv:8949	grateful	고마워하는	I was being robbed but a policeman stopped him. I am very thankful of him.	나는 강도를 당하고 있었는데 경찰이 그를 막았다. 나는 그에게 매우 감사합니다.	나는 강도를 당하고 있었는데 경찰이 그를 막았다.
hit:4479_conv:8959	afraid	두려워하는	One time I just got done watching a scary movie. Then I went to bed and my cat opened my door and it scared me so much.	한번은 무서운 영화를 보고 끝내버렸습니다. 그런 다음 잠자리에 들었고 고양이가 문을 열었고 너무 무서웠습니다.	무서운 영화를
hit:4487_conv:8975	disappointed	실망한	My sister was not paying attention and she let the dog run right past her and out the door. We can not find him and I don't know what to do!	내 여동생은 주의를 기울이지 않았고 개가 자신을 지나쳐 문밖으로 뛰게 했습니다. 우리는 그를 찾을 수 없습니다 그리고 나는 무엇을해야할지 모르겠어요!	개가 자신을 지나쳐 문밖으로 뛰게 했습니다.###찾을 수 없습니다
hit:4499_conv:8999	grateful	고마워하는	i lost my wallet but someone returned it	지갑을 잃어버렸는데 누군가가 돌려줬어	지갑을 잃어버렸는데 누군가가 돌려줬어
hit:4502_conv:9004	embarrassed	당황스러운	My socks always smell.	내 양말은 항상 냄새가 난다.	내 양말은 항상 냄새가 난다.
hit:4510_conv:9021	excited	흥분한	i was invited to a trip last week	나는 지난 주에 여행에 초대받았다	여행에 초대받았다
hit:4511_conv:9022	hopeful	희망에 찬	Nephew doing great at football this year	올해 축구 잘하는 조카	올해 축구 잘하는 조카
hit:4512_conv:9025	proud	자랑스러운	my friend won the lottery	내 친구가 복권에 당첨되었다	내 친구가 복권에 당첨되었다
hit:4513_conv:9027	joyful	즐거운	I really wanted to go on this trip to Texas and I didn't think I'd get to. Then a spot got unfilled and I got to go on it!	이번 텍사스 여행은 정말 가보고 싶었는데 갈 수 있을 줄은 몰랐습니다. 그런 다음 자리가 채워지지 않고 계속 진행해야합니다!	이번 텍사스 여행은 정말 가보고 싶었는데
hit:4516_conv:9032	afraid	두려워하는	Once I studied really hard for a physics quiz and then I tried to set an alarm to wake up for it. Instead I slept through it and thought I was gonna get a zero on the quiz.	한 번은 물리 퀴즈를 위해 정말 열심히 공부한 다음 그것을 깨우도록 알람을 설정하려고 했습니다. 대신 잠을 잤고 퀴즈에서 0점을 받을 것이라고 생각했습니다.	퀴즈에서 0점을 받을 것이라고
hit:4526_conv:9053	sad	슬픈	I'm going back to college in a few weeks and I really like it over there. Despite this, not seeing my cat will be really sad.	나는 몇 주 후에 대학에 다시 갈 것이고 그곳이 정말 마음에 듭니다. 그럼에도 불구하고 고양이를 보지 못한다면 정말 슬플 것입니다.	고양이를 보지 못한다면
hit:4528_conv:9056	afraid	두려워하는	Being around a crowd gets me very anxious.	군중 주위에 있으면 매우 불안해집니다.	군중 주위에 있으면
hit:4535_conv:9070	prepared	준비된	I'm ready to tell my wife's parent how much I love them	나는 아내의 부모에게 내가 그들을 얼마나 사랑하는지 말할 준비가 되었습니다.	아내의 부모에게###얼마나 사랑하는지 말할 준비가
hit:4540_conv:9081	afraid	두려워하는	One time I started getting really weird texts from a guy. He had pictures of outside my house and it scared me, but it was just a friend pranking me.	한번은 남자에게서 정말 이상한 문자를 받기 시작했습니다. 그는 내 집 밖 사진을 가지고 있었고 나를 두려워했지만 그것은 단지 친구가 나를 장난 쳤습니다.	남자에게서 정말 이상한 문자를###장난 쳤습니다.
hit:4543_conv:9086	surprised	놀란	My father bought me a new car which I had not expected.	아버지는 내가 예상하지 못한 새 차를 사주셨다.	예상하지 못한 새 차를 사주셨다.
hit:4548_conv:9097	surprised	놀란	My nephew made me an unexpected birthday gift! I was really happy about that.	조카가 뜻밖의 생일 선물을 줬어요! 나는 그것에 대해 정말 기뻤다.	뜻밖의 생일 선물을 줬어요!
hit:4555_conv:9111	excited	흥분한	I am so thrilled about the new shark movie coming out. I got early tickets!	나는 새로운 상어 영화가 나오는 것에 대해 너무 흥분됩니다. 조기 티켓을 받았습니다!	새로운 상어 영화가###조기 티켓을 받았습니다!
hit:4580_conv:9161	disgusted	역겨운	My subordinates refused to obey simple work instructions	부하 직원은 간단한 작업 지시를 따르기를 거부했습니다.	부하 직원은 간단한 작업 지시를 따르기를 거부했습니다.
hit:4582_conv:9164	angry	화난	I keep disconnecting from my internet	나는 내 인터넷에서 계속 연결을 끊습니다	인터넷에서 계속 연결을 끊습니다
hit:4584_conv:9169	afraid	두려워하는	The way interest rates are these days, i'm so scared to go get a car loan	요즘 금리가 너무 무서워 차할부금을 받기가 무서워요	요즘 금리가 너무 무서워 차할부금을 받기가
hit:4588_conv:9177	confident	확신하는	I just knew I was going to land my job. I was prepared in the interview	직장을 그만 둘 줄만 알았다. 면접 준비했습니다	면접 준비했습니다
hit:4619_conv:9238	sentimental	감상적인	Last night I found an old playlist with my old favorite high school music	어젯밤 나는 내가 좋아하는 고등학교 음악이 담긴 오래된 재생 목록을 찾았습니다.	내가 좋아하는 고등학교 음악이 담긴 오래된 재생 목록을
hit:4642_conv:9284	angry	화난	I am so angry against Trump. He is started this tax war and now everything is increasing.	나는 트럼프에게 너무 화가 난다. 그는 이 세금 전쟁을 시작했고 이제 모든 것이 증가하고 있습니다.	트럼프에게###이 세금 전쟁을 시작했고
hit:4647_conv:9294	prepared	준비된	I was well prepared for the storm last weekend. I had good and drink	나는 지난 주말 폭풍우에 잘 대비했다. 잘먹고 잘 마셨습니다	주말 폭풍우에###잘먹고 잘 마셨습니다
hit:4648_conv:9296	afraid	두려워하는	when i was getting ready to move and take a drive across the usa	내가 미국을 가로질러 드라이브를 할 준비를 하고 있을 때	미국을 가로질러 드라이브를 할 준비를 하고 있을 때
hit:4651_conv:9303	disappointed	실망한	when my house caught on fire.	내 집에 불이 났을 때.	내 집에 불이 났을 때.
hit:4661_conv:9323	sentimental	감상적인	when i came across an old letter from high school	고등학교에서 보낸 오래된 편지를 만났을 때	고등학교에서 보낸 오래된 편지를
hit:4663_conv:9326	disappointed	실망한	I made plans for my dream vacation. I had been looking forward to this trip for over two years. I broke my leg and was unable to make the trip.	꿈에 그리던 휴가 계획을 세웠습니다. 나는 2년 넘게 이 여행을 고대하고 있었다. 다리를 다쳐서 여행을 할 수 없었어요.	다리를 다쳐서 여행을 할 수 없었어요.
hit:4699_conv:9399	angry	화난	My neighbors kept me up all night with their music. I am so tired	내 이웃들은 그들의 음악으로 나를 밤새도록 깨웠다. 내가 너무 피곤 해요	이웃들은 그들의 음악으로 나를 밤새도록 깨웠다.
hit:4708_conv:9417	excited	흥분한	Svhool is in two days. I have never been more happy	학교는 이틀 뒤에 있습니다. 나는 이보다 더 행복한 적이 없다	학교는
hit:4709_conv:9419	angry	화난	my neighbor keeps borrowing my shopvac and never returns it on time	내 이웃은 내 쇼핑백을 계속 빌리고 제 시간에 반환하지 않습니다.	내 이웃은 내 쇼핑백을 계속 빌리고 제 시간에 반환하지 않습니다.
hit:4724_conv:9448	trusting	신뢰하는	i trust my wife a lot, i believe a good woman is so hard to find	나는 내 아내를 많이 신뢰하고 좋은 여자를 찾기가 매우 어렵다고 생각합니다	내 아내를
hit:4730_conv:9461	angry	화난	i just hate when people drive slow in the left lane	나는 사람들이 왼쪽 차선에서 천천히 운전하는 것을 싫어합니다.	사람들이 왼쪽 차선에서 천천히 운전하는 것을
hit:4737_conv:9475	jealous	질투하는	Another one of my friends got engaged. What about me?	내 친구 중 다른 한 명이 약혼했습니다. 나는 어때?	내 친구 중 다른 한 명이 약혼했습니다.
hit:4741_conv:9483	joyful	즐거운	I'm working on being happier on a day to day basis.	나날이 더 행복해지는 일을 하고 있습니다.	나날이 더 행복해지는 일을
hit:4743_conv:9486	disappointed	실망한	There is always a fight when my family gets together. We aren't even having a big thanksgiving this year	가족들이 모이면 항상 다툼이 있다. 올해는 큰 추수감사절도	항상 다툼이 있다.
hit:4744_conv:9489	proud	자랑스러운	My niece made the cheerleading squad. It made me so happy to be her aunt, and so happy for her.	조카가 치어리딩팀을 만들었어요. 나는 그녀의 이모가 너무 행복했고 그녀를 위해 너무 행복했습니다.	조카가 치어리딩팀을 만들었어요.
hit:4765_conv:9530	disappointed	실망한	i hate my cats pee on the carpet, the smell is so hard to remove	나는 고양이가 카펫에 오줌을 싸는 것을 싫어합니다. 냄새를 제거하기가 너무 어렵습니다.	고양이가 카펫에 오줌을 싸는 것을
hit:4767_conv:9534	afraid	두려워하는	I have a big interview scheduled for Friday. I am scared that I will not do well.	금요일에 중요한 인터뷰가 있습니다. 잘하지 못할까봐 두렵다.	금요일에 중요한 인터뷰가
hit:4768_conv:9536	embarrassed	당황스러운	I am feeling bad today. I stole some money from a missing wallet.	오늘 기분이 나쁩니다. 잃어버린 지갑에서 돈을 훔쳤습니다.	잃어버린 지갑에서 돈을 훔쳤습니다.
hit:4787_conv:9575	angry	화난	I've been upset at how hard I have to work for a living.	생계를 위해 얼마나 열심히 일해야 하는지에 대해 화가 났습니다.	생계를 위해 얼마나 열심히 일해야 하는지에 대해
hit:4803_conv:9606	trusting	신뢰하는	I am waiting on my friend to come over. They are bringing me a medicine for my pet.	친구가 오기만을 기다립니다. 그들은 내 애완 동물을 위해 나에게 약을 가져오고 있습니다.	친구가 오기만을###내 애완 동물을 위해
hit:4814_conv:9628	proud	자랑스러운	I was so happy for my son when he won the tennis state championship. He worked so hard	나는 아들이 테니스 스테이트 챔피언십에서 우승했을 때 너무 기뻤습니다. 그는 열심히 일했다	아들이 테니스 스테이트 챔피언십에서 우승했을 때
hit:4816_conv:9633	angry	화난	My cable guy was supposed to show up yesterday to fix my cable. He did not show up, and did not even bother to call	내 케이블 직원이 내 케이블을 수리하기 위해 어제 나타날 예정이었습니다. 그는 나타나지 않았고, 전화조차 하지 않았다.	그는 나타나지 않았고, 전화조차 하지 않았다.
hit:4822_conv:9644	proud	자랑스러운	I got first place in the karaoke contest. I didn't think I would win but I did.	나는 노래방 대회에서 1등을 했다. 내가 이길 것이라고 생각하지 않았지만 나는했다.	나는 노래방 대회에서 1등을 했다.
hit:4823_conv:9647	disgusted	역겨운	My brother recently confessed that one time, when we were kids, he spit in my orange juice. Apparently he was mad at me for some reason. He kept the secret for over 15 years.	형은 최근에 우리가 어렸을 때 한 번은 내 오렌지 주스에 침을 뱉었다고 고백했습니다. 분명히 그는 어떤 이유에서 나에게 화를 냈다. 그는 15년 넘게 그 비밀을 지켰다.	내 오렌지 주스에 침을 뱉었다고
hit:4837_conv:9675	grateful	고마워하는	when we were struggling financially our church gave us some food and 50$.	우리가 재정적으로 어려움을 겪을 때 우리 교회는 우리에게 약간의 음식과 50달러를 주었습니다.	교회는 우리에게 약간의 음식과 50달러를 주었습니다.
hit:4839_conv:9678	hopeful	희망에 찬	I wanted to hold out and see if I got a bonus. The bonus would allow me and my family to take a vacation	내가 보너스를 받았는지 확인하고 싶었습니다. 보너스로 나와 내 가족이 휴가를 보낼 수 있습니다.	내가 보너스를 받았는지
hit:4840_conv:9680	trusting	신뢰하는	I was praying to god to help out our family. I wanted my son to get better	나는 우리 가족을 돕기 위해 하나님께 기도했습니다. 나는 내 아들이 나아지기를 바랐다.	우리 가족을###하나님께
hit:4842_conv:9684	prepared	준비된	I researched for weeks for my paper. With that much work I was ready for anything	나는 내 논문을 위해 몇 주 동안 연구했습니다. 그 많은 노력으로 나는 무엇이든 준비가되었습니다	내 논문을 위해
hit:4889_conv:9778	angry	화난	when a car almost hit me	차가 거의 내게 부딪힐 때	차가 거의 내게 부딪힐 때
hit:4895_conv:9790	confident	확신하는	when i had an interview	인터뷰를 했을 때	인터뷰를 했을 때
hit:4902_conv:9804	lonely	외로운	I usually spend Saturdays with my parents since my Fiance works most Saturdays. Football season is coming up and my parents always get season tickets to the football games on Saturdays. It is really going to stink not having anything to do once that starts up again. I get to go to some of the games but the ones I dont get to go to I spend alone.	나의 약혼자가 대부분의 토요일에 일하기 때문에 나는 보통 토요일을 부모님과 함께 보낸다. 축구 시즌이 다가오고 있고 우리 부모님은 항상 토요일에 열리는 축구 경기의 시즌 티켓을 사십니다. 다시 시작하면 할 일이 없으면 정말 냄새가 날 것입니다. 나는 어떤 게임에 갈 수 있지만 내가 가지 않는 게임은 혼자 보낸다.	혼자 보낸다
hit:4905_conv:9811	surprised	놀란	I was startled by a snake in my yard a few days ago.	며칠 전 마당에서 뱀을 보고 깜짝 놀랐습니다.	뱀을
hit:4906_conv:9813	embarrassed	당황스러운	I once had to have teeth pulled, and I was given some crazy pill to take before coming to the appoinment because I hate dentists, and it made me act all funny. My mom video taped it and it is so funny but like stinks people saw me acting like a hooligan!	한때 치아를 당겨야 했는데, 치과를 싫어해서 감정서에 오기 전에 먹을 정도로 미친 약을 좀 주셨고, 모두 재미있게 행동하게 됐다. 엄마가 영상을 찍었는데 너무 재미있지만 사람들이 나를 헐리건처럼 행동하는 것을 보고 있는 것처럼!	사람들이 나를 헐리건처럼 행동하는 것을 보고 있는 것
hit:4920_conv:9840	excited	흥분한	My credit score has always been pretty awful since I made some mistakes when I was 18. Its starting to recover and it makes me feel so good!	내 신용 점수는 18살 때 실수를 한 이후로 항상 꽤 끔찍했습니다. 회복되기 시작하고 기분이 좋습니다!	회복되기 시작하고
hit:4922_conv:9844	disgusted	역겨운	My cat vomited on the couch today	내 고양이가 오늘 소파에서 구토했다	내 고양이가 오늘 소파에서 구토했다
hit:4925_conv:9850	disappointed	실망한	I applied for my dream job last week. I just found out today that I did not get it.	나는 지난 주에 꿈의 직장에 지원했습니다. 받지 못했다는 사실을 오늘에서야 알았습니다.	받지 못했다는 사실
hit:4929_conv:9858	confident	확신하는	I rehearsed all night before the big day. On the big day I gave a great speech.	나는 큰 날이 오기 전에 밤새도록 리허설을 했다. 중요한 날 나는 훌륭한 연설을 했습니다.	밤새도록 리허설을 했다.
hit:4955_conv:9910	hopeful	희망에 찬	I am so tired of hurricanes. Every year it seems like hurricanes make life difficult for me. I am wishing this year will be quiet.	허리케인에 너무 지쳤어요. 매년 허리케인이 제 삶을 어렵게 만드는 것 같습니다. 올해는 조용했으면 좋겠습니다.	올해는 조용했으면
hit:4958_conv:9916	grateful	고마워하는	I did not have enough money to take my son back to school shopping. My mom took him shopping yesterday and got all his supplies and clothes. I am so lucky.	아들을 다시 학교 쇼핑에 데려갈 돈이 충분하지 않았다. 어제 엄마가 그를 쇼핑하러 가서 물건과 옷을 다 챙겼다. 나는 너무 행운이다.	엄마가 그를 쇼핑하러 가서 물건과 옷을 다 챙겼다
hit:4962_conv:9924	trusting	신뢰하는	I would never cheat on my wife like my brother cheated on his wife	동생이 아내를 속이는 것처럼 내 아내에게 절대 속이지 않을 것이다	내 아내에게 절대 속이지 않을 것
hit:4971_conv:9942	surprised	놀란	One of my kids signed with a big time college for baseball.	우리 아이들 중 한 명이 야구를 위해 큰 시간 대학에 서명했다	큰 시간 대학에 서명했다
hit:4979_conv:9958	prepared	준비된	I made rice for my dinner date with my new girl	새 소녀와 저녁 식사 데이트 때 밥을 만들었다	밥을 만들었다
hit:4994_conv:9988	confident	확신하는	the new madden comes out friday, im excited to start playing online	새로운 madden이 금요일에 나옵니다. 온라인 게임을 시작하게 되어 기쁩니다.	온라인 게임을 시작하게 되어
hit:5000_conv:10001	impressed	감명받은	the redsox have a chance to break the amount of wins in a season, that is insane	redsox는 시즌의 승수를 깨는 기회가 있습니다.	시즌의 승수를 깨는
hit:5012_conv:10025	embarrassed	당황스러운	Every time I make cookies I end up eating most of them. I feel bad because the rest of my family do not get to have any. I wish I had better control over myself.	쿠키를 만들 때마다 나는 대부분 먹는다 나머지 가족들이 아무것도 갖지 못해 안타까움을 느낀다. 나 자신을 더 잘 통제했으면 좋겠다.	쿠키를 만들 때마다 나는 대부분 먹는다
hit:5016_conv:10032	disgusted	역겨운	the way people act towards our country is disgraceful	사람들이 우리 나라를 향해 행동하는 방식은 부정적이다	우리 나라를 향해 행동하는 방식은
hit:5033_conv:10067	proud	자랑스러운	My son just gave his first flute recital. He did great! I am happy he put so much effort into it.	우리 아들은 막 첫 번째 플루트 연주회를 열었다 그는 훌륭했어! 그가 그렇게 많은 노력을 기울여 준 것이 기쁘다	그가 그렇게 많은 노력을 기울여 준 것
hit:5042_conv:10084	excited	흥분한	I can't wait for date night. It relaxes me.	나는 데이트 밤을 기다릴 수 없다 나는 마음이 편안하다	데이트 밤을
hit:5043_conv:10086	grateful	고마워하는	I'm glad I made friends at ym job. I usually keep it professional	제가 YM 직장에서 친구를 만들어 줘서 기뻐요. 나는 보통 그것을 전문적으로 유지한다	YM 직장에서 친구를 만들어 줘서
hit:5051_conv:10102	afraid	두려워하는	I am afraid of frogs. I know that is weird but they have always scared me.	나는 개구리가 무서워 그게 이상하다는 걸 알지만 그들은 항상 나를 무서워했다	개구리가
hit:5055_conv:10111	hopeful	희망에 찬	i am hoping to get out early from work on friday	금요일 일찍 퇴근하기를 바라고 있습니다	금요일 일찍 퇴근하기
hit:5067_conv:10134	sentimental	감상적인	I remember chasing the ice cream truck when I was little. The ice cream is too high now	어렸을 때 아이스크림 트럭을 쫓는 기억이 난다. 이제 아이스크림이 너무 비싸다	아이스크림 트럭을 쫓는 기억이
hit:5072_conv:10144	angry	화난	i was mad the other day when i saw someone had put a huge dent in my car door!	나는 요전날 누군가가 내 차 문에 큰 흠집을 낸 것을 보고 화가 났습니다!	차 문에 큰 흠집을 낸 것을
hit:5074_conv:10148	confident	확신하는	When I took my PA school exam.	내가 PA 학교 시험을 치렀을 때	PA 학교 시험을
hit:5080_conv:10161	surprised	놀란	I got a sudden visit by a friend of mine from another country, so I am happy.	다른 나라에서 친구가 갑자기 찾아와서 행복하다.	다른 나라에서 친구가 갑자기 찾아와서
hit:5084_conv:10168	anticipating	기대하는	I have felt this way when waiting for my son to be born.	아들이 태어나기를 기다렸을 때 이런 느낌이 들었다.	아들이 태어나기를 기다렸을 때
hit:5092_conv:10184	caring	돌보는	I saw a video of child abuse today and it reminded me of the abuse someone I know went through as a kid. It made me feel more compassionate to them..as I see how that could warp you as an adult.	오늘 아동학대 영상을 봤는데 내가 아는 사람이 어린 시절 겪었던 학대를 떠올렸다. 그것이 그들에게 더 동정심을 느끼게 만들었다. 어떻게 해서 어른으로서 당신을 압박할 수 있을지 알게 된 것이다.	아동학대 영상을
hit:5098_conv:10197	joyful	즐거운	I won free ice cream!	나는 아이스크림을 무료로 따냈어!	아이스크림을 무료로 따냈어
hit:5108_conv:10216	disappointed	실망한	My softball team just lost the season championship by 1 run in extra innings. I am so disappointed.	내 소프트볼 대표팀이 연장 1실점으로 시즌 챔피언십에서 막 패했다. 나는 너무 실망스럽다	내 소프트볼 대표팀이 연장 1실점으로 시즌 챔피언십에서 막 패했다
hit:5108_conv:10217	afraid	두려워하는	i cant wait to see if i got a raise on my next paycheck	다음 월급에 인상을 받았는지 빨리 보고 싶어요	인상을 받았는지
hit:5127_conv:10255	afraid	두려워하는	Our home was broken into shortly after we moved in. We are still cautious today.	우리 집은 입주 직후 침입했다 우리는 오늘도 조심스럽다	우리 집은 입주 직후 침입했다
hit:5129_conv:10259	surprised	놀란	I got an extra nugget in my 6 piece chicken nuggets at Burger King tonight! Go me!	오늘 밤 버거킹에서 치킨너겟 6조각에 추가로 너겟을 얻었어요! 가자!	추가로 너겟을 얻었어요
hit:5131_conv:10263	afraid	두려워하는	when a dog was running at me in the dark	어둠 속에서 개가 나를 향해 달려가고 있을 때	어둠 속에서 개가 나를 향해 달려가고 있을 때
hit:5135_conv:10271	embarrassed	당황스러운	I felt bad when I lied to my friend. I was just not wanting to hang out	나는 친구에게 거짓말을 했을 때 안타까웠다 그냥 놀고 싶지 않았을 뿐이었다	친구에게 거짓말을 했을 때
hit:5138_conv:10276	sentimental	감상적인	Days like today remind me of when I was a kid. I had so much fun back then.	오늘 같은 날들은 내가 어렸을 때를 떠올리게 한다 나는 그 당시 정말 재미있었다	오늘 같은 날들은
hit:5143_conv:10287	afraid	두려워하는	I have felt this way while waiting to get into grad school.	나는 대학 입학을 기다리는 동안 이렇게 느껴왔다	대학 입학을 기다리는 동안
hit:5145_conv:10290	jealous	질투하는	My friend got a puppy and I have wanted one forever!	내 친구는 강아지를 얻었고 나는 영원히 한 마리를 원했다!	내 친구는 강아지를 얻었고
hit:5146_conv:10293	prepared	준비된	I had a big presentation at this work. I was so ready for it.	나는 이 작품에서 큰 발표를 했다 나는 너무 준비가 되어 있었다	큰 발표를###준비가 되어
hit:5147_conv:10295	grateful	고마워하는	My aunt paid for my college my first year. It was very nice of her	이모가 내 대학에 첫 해를 지불했다 그녀를 매우 좋아했다	이모가 내 대학에 첫 해를 지불했다
hit:5157_conv:10314	hopeful	희망에 찬	I am hoping to win the lottery this week!	이번 주에 복권을 따기를 바란다!	복권을 따기를
hit:5160_conv:10320	content	만족하는	I am feeling this way now in my life. I am so happy.	지금 내 인생에서는 이런 느낌이 든다. 난 너무 행복해.	이런 느낌이
hit:5160_conv:10321	lonely	외로운	I moved recently for work, but am having trouble meeting new friends out here.	최근 일하러 이사를 갔는데 이곳에서 새로운 친구들을 만나는 데 어려움이 있다.	이사를 갔는데 이곳에서 새로운 친구들을 만나는 데 어려움이 있다.
hit:5161_conv:10322	impressed	감명받은	My friend doesn't know how to swim, and she just went in the pool with her life jacket with no care in the world.	제 친구는 수영을 할 줄 몰라서 구명조끼만 걸치고 수영장에 들어갔습니다.	구명조끼만 걸치고
hit:5161_conv:10323	afraid	두려워하는	Once I dreamed my own death	한 번은 나 자신의 죽음을 꿈꿨다	죽음을 꿈꿨다
hit:5163_conv:10326	angry	화난	I once bought expired food, went back and accidentally bought it again.	한때 만기 식품을 사서 돌아가서 우연히 다시 샀다.	만기 식품을###다시 샀다
hit:5164_conv:10328	disappointed	실망한	It really hurt me when my parents got divorced. I never thought it would happen	부모님이 이혼했을 때 정말 상처가 났다. 그런 일이 일어날 줄은 전혀 몰랐다	부모님이 이혼했을 때
hit:5174_conv:10349	surprised	놀란	My friends put together the best party for my graduation.	내 친구들은 내 졸업을 위해 최고의 파티를 했다	최고의 파티를
hit:5182_conv:10365	grateful	고마워하는	My car broke down recently, but my roommate came by and got me. I was so glad.	최근 내 차가 고장났지만 룸메이트가 찾아와서 나를 잡았다. 정말 기뻤어요.	룸메이트가 찾아와서 나를 잡았다
hit:5188_conv:10376	impressed	감명받은	I really like the new BMW, it blew away my expectations,	새로운 BMW가 정말 좋아서 기대감을 날렸다.	새로운 BMW가
hit:5194_conv:10389	joyful	즐거운	i was excited when i got approved my for my vacation	휴가 승인을 받았을 때 흥분했다	휴가 승인을 받았을 때
hit:5200_conv:10401	caring	돌보는	i loved takin care of my sisters dog last week	나는 지난주 자매 개를 돌보는 것을 좋아했다	자매 개를 돌보는 것
hit:5204_conv:10409	grateful	고마워하는	My family cosigned my mortgage loan, because my credit wasn't good enough.	가족들은 내 신용도가 부족했기 때문에 주택담보대출을 장식했다	주택담보대출을 장식했다
hit:5209_conv:10418	grateful	고마워하는	The food was done on time this week.	이번 주에 제 시간에 음식이 완성되었습니다.	제 시간에 음식이 완성되었습니다
hit:5211_conv:10422	disappointed	실망한	I lost my grandmother's wedding ring. I am so hurt about it.	할머니의 결혼반지를 잃어버렸어요. 너무 마음이 아파요.	할머니의 결혼반지를 잃어버렸어요
hit:5215_conv:10431	anticipating	기대하는	I'm anticipating to get a raise at my job this month, I think my boss hinted at it.	이번 달에 내 직장에서 임금 인상을 기대하고 있는데, 내 상사가 암시한 것 같습니다.	임금 인상을
hit:5218_conv:10437	confident	확신하는	I knew i would win the lotory.	나는 내가 복권에 당첨될 줄 알았다.	복권에 당첨될 줄
hit:5222_conv:10445	afraid	두려워하는	I had a job interview today and im super nervous. I think it went well but I won't find out about it until Friday	오늘 면접을 봤는데 너무 긴장된다. 잘 되었다고 생각하지만 금요일까지는 알 수 없습니다	면접을 봤는데
hit:5226_conv:10453	joyful	즐거운	Entered my dog into obedience training, and he graduated at the top of his class! I think they give all dogs that kind of distinction to make the owners feel better.. but I'm happy we're through it and that he's much better behaved.	우리 강아지에게 복종 훈련을 시켰고, 그는 그의 반에서 최고로 졸업했습니다! 나는 그들이 주인의 기분을 좋게 하기 위해 모든 개에게 그런 종류의 구별을 부여한다고 생각합니다. 그러나 나는 우리가 그것을 통과하고 그가 훨씬 더 잘 행동하게 되어 기쁩니다.	그것을 통과하고 그가 훨씬 더 잘 행동하게 되어
hit:5227_conv:10454	embarrassed	당황스러운	I ripped my pants at work.	나는 직장에서 바지를 찢었다	바지를 찢었다
hit:5230_conv:10460	grateful	고마워하는	I won a contest at my job for a free dinner for two! So happy	나는 두 사람을 위해 무료로 저녁 식사를 하는 공모전에서 우승했다! 너무 행복해	공모전에서 우승했다
hit:5240_conv:10481	surprised	놀란	My utility bills were lower than expected this month, so I was shocked.	이번 달에 내 공과금이 예상보다 낮아서 충격을 받았습니다.	공과금이 예상보다 낮아서
hit:5243_conv:10487	caring	돌보는	I really care about my community and it's growth. It's slowly growing and attracts good people.	저는 제 커뮤니티와 성장에 정말 관심이 많습니다. 천천히 성장하고 좋은 사람들을 끌어들입니다.	커뮤니티와 성장에
hit:5245_conv:10490	anticipating	기대하는	I'm texting 2 girls right now, one 18 and one 24 both smart and super attractive. I'm curious to see who I'll end up dating first	저는 지금 2명의 여자에게 문자를 보내고 있습니다. 하나는 18세이고 다른 하나는 24세입니다. 둘 다 똑똑하고 매력적입니다. 내가 먼저 사귀게 될 상대가 누구일지 궁금하다	먼저 사귀게 될 상대가
hit:5247_conv:10495	afraid	두려워하는	I was scared this morning. I could not see out of my left eye	나는 오늘 아침 무서웠다 왼쪽 눈에서 볼 수 없었다	왼쪽 눈에서 볼 수 없었다
hit:5250_conv:10501	prepared	준비된	There is a storm approaching my house. I am ready for it though.	내 집에 폭풍우가 다가오고 있다 하지만 준비가 되어 있다.	폭풍우가
hit:5252_conv:10504	sentimental	감상적인	I was cleaning out an old drawer and I found some pictures. Me and an old girlfriend and of my high school graduation. Brought back so many memories	오래된 서랍을 청소하다가 사진 몇 장을 찾았습니다. 나와 옛 여자친구, 그리고 고등학교 졸업식. 너무 많은 추억을 되살려준	사진
hit:5257_conv:10514	embarrassed	당황스러운	I was too tired to mow the lawn and do garden work which me and my brother usually do together. As a result, he had to do it alone.	나와 형이 주로 함께 하는 잔디밭 작업을 하기엔 너무 피곤했다. 결과적으로 그는 혼자서 해야 했다	그는 혼자서 해야 했다
hit:5278_conv:10557	disappointed	실망한	i was crushed when i didnt win the lottery	복권에 당첨되지 않았을 때 나는 무너졌다	복권에 당첨되지 않았을 때
hit:5286_conv:10573	grateful	고마워하는	My friend returned my wallet yesterday. I was so thankful.	내 친구가 어제 지갑을 돌려주었다 나는 너무 감사했다	내 친구가 어제 지갑을 돌려주었다
hit:5288_conv:10576	disgusted	역겨운	I had to take out the trash yesterday and the bag burst. Never been so disgusted in my life.	나는 어제 쓰레기를 꺼내야 했고 가방이 터졌다 내 인생에서 그렇게 싫은 적은 없었다	쓰레기를 꺼내야 했고 가방이 터졌다
hit:5308_conv:10617	grateful	고마워하는	My son had to have an MRI done because of seizures and thankfully it was clean.	아들은 발작 때문에 MRI를 해야 했고 감사하게도 깨끗했다.	깨끗했다
hit:5312_conv:10624	angry	화난	Some jerk ran into my car because he crossed a red light. Now I have to have it repaired and get a rental	어떤 멍청이가 빨간 신호를 건넜어서 내 차에 부딪쳤어요. 이제 수리하고 렌탈해야지	빨간 신호를 건넜어서 내 차에 부딪쳤어요
hit:5320_conv:10640	disappointed	실망한	My father was recently in the hospital with a chronic heart failure. I thought he was going to die. Thankfully he pulled through and is recovering.	아버지는 최근 만성 심부전으로 병원에 입원하셨습니다. 나는 그가 죽을 것이라고 생각했다. 고맙게도 그는 이겨내고 회복하고 있습니다.	아버지는 최근 만성 심부전으로 병원에 입원하셨습니다
hit:5322_conv:10645	angry	화난	I got stuck behind a slow car on my way to work this morning. It made me late.	오늘 아침 출근길에 느린 차 뒤에 갇혔습니다. 늦었다.	출근길에 느린 차 뒤에 갇혔습니다
hit:5332_conv:10664	sad	슬픈	When I was walking I saw a dog that got hit by a car. Seeing that mess the rest of my day up.	길을 가다가 차에 치인 강아지를 보았습니다. 내 남은 하루를 엉망으로 만드는 걸 보고 있어.	차에 치인 강아지를
hit:5332_conv:10665	trusting	신뢰하는	my friends have always been there for me so i will for them	내 친구들은 항상 나를 위해 거기에 있었고 그래서 나는 그들을 위해 할 것입니다	내 친구들은 항상 나를 위해 거기에 있었고
hit:5348_conv:10697	angry	화난	I'm a bit unhappy about today's weather. It's about to rain.	오늘 날씨가 조금 아쉽네요. 곧 비가 올 것입니다.	날씨가
hit:5353_conv:10706	hopeful	희망에 찬	That everything will turn out to be okay with my health.	내 건강에 모든 것이 괜찮을 것입니다.	건강에
hit:5356_conv:10713	grateful	고마워하는	I'm glad that it's raining here today. We've really needed it.	오늘 여기서 비가 오는 것 같아서 기쁘다. 우리는 그것이 정말 필요했다	비가 오는 것
hit:5376_conv:10753	proud	자랑스러운	i ran 3 miles felt good about myself	3마일을 달리다 보니 나 자신에 대한 기분이 좋았다	나 자신에 대한 기분이
hit:5377_conv:10754	afraid	두려워하는	I hate flying.	나는 날아가는 것이 싫다	날아가는 것이
hit:5390_conv:10780	disgusted	역겨운	I put my garbage out on the side of the road and raccoons had gotten into it,	쓰레기를 길가에 버리니 너구리가 들어왔다.	너구리가 들어왔다
hit:5393_conv:10787	proud	자랑스러운	Last weekend my kids soccer team won a tournament and he scored the winning goal. It was a feel good moment, like one youd see in the movies	지난 주말 우리 아이들 축구대표팀이 대회에서 우승을 차지하며 우승골을 터뜨렸다. 영화에서 보는 것처럼 좋은 순간이었다	우리 아이들 축구대표팀이 대회에서 우승을 차지하며 우승골을 터뜨렸다
hit:5394_conv:10788	joyful	즐거운	My sons first birthday. It is crazy how quickly a year goes by, I was so happy!	우리 아들은 첫 생일이다 1년이 얼마나 빨리 지나가는지 정말 미쳤어!	우리 아들은 첫 생일이다
hit:5401_conv:10803	caring	돌보는	I'm taking care of my grandma for last few days. Since she become aged, she is in need of other's help.	나는 지난 며칠 동안 할머니를 돌보고 있다 그녀는 나이가 들면서 다른 사람의 도움이 필요하다	할머니를 돌보고 있다
hit:5408_conv:10816	caring	돌보는	My grandfather was diagnosed with cancer recently. I have been visiting him every week and spending time with him	우리 할아버지는 최근 암 진단을 받았다 나는 매주 그를 방문해서 그와 함께 시간을 보내고 있다	매주 그를 방문해서 그와 함께 시간을 보내고 있다
hit:5419_conv:10839	sad	슬픈	I had an old hard drive with tons of pictures on it and it just gave out on me.	그 위에 수많은 사진이 있는 낡은 하드 드라이브가 있었는데 그냥 내게 전달됐다.	수많은 사진이 있는 낡은 하드 드라이브가
hit:5433_conv:10867	sad	슬픈	My pet budgie bird died this morning. I had him for 10 years, and used to spend a lot of time with him.	우리 애완동물 버디 새가 오늘 아침에 죽었다 나는 그를 10년 동안 갖고 있었고, 그와 많은 시간을 보내곤 했다	우리 애완동물 버디 새가 오늘 아침에 죽었다
hit:5436_conv:10873	afraid	두려워하는	I am almost done with law school. I cannot wait to graduate and start working.	나는 법대에서 거의 끝났다 나는 졸업하고 일을 시작하기를 기다릴 수 없다	졸업하고 일을 시작하기를
hit:5441_conv:10883	embarrassed	당황스러운	I accidentally peed on my pants a little bit when I was at the restaurant last weekend. My belt buckle moved in front and it splashed everywhere. I had to try and dry myself off using the air dryer.	지난 주말에 식당에 갔을 때 실수로 바지에 약간의 오줌을 쌌습니다. 내 벨트 버클이 앞으로 움직여서 여기저기 튀었습니다. 나는 공기 건조기를 사용하여 몸을 말려야 했다.	바지에 약간의 오줌을 쌌습니다
hit:5442_conv:10885	afraid	두려워하는	The first time I donated blood, I instantly regretted signing up. I was so nervous of the big needle, but when I finally donated it was totally nothing.	처음 헌혈을 했을 때 헌혈을 하고 나서 바로 후회했습니다. 나는 큰 바늘에 너무 긴장했지만 마침내 기부했을 때 그것은 전혀 아무것도 아니었습니다.	처음 헌혈을 했을 때
hit:5444_conv:10888	surprised	놀란	My girlfriend secretly booked a cruise for us next week. She told me today.	내 여자친구가 다음 주에 우리를 위한 크루즈를 몰래 예약했다 그녀는 오늘 나에게 말했다	크루즈를 몰래 예약했다
hit:5448_conv:10897	embarrassed	당황스러운	While walking in the mall I tripped no a carpet and busted my nose on the floor.	쇼핑몰을 걷다가 카펫에 걸려 넘어지고 코가 바닥에 부딪혔습니다.	카펫에 걸려 넘어지고
hit:5453_conv:10906	joyful	즐거운	I used to be mad when girls wouldn't text me back....but now I'm more happy being unattached and busy making money and as a result they're the ones chasing me now	여자애들이 다시 문자를 보내지 않을 때 화가 나곤 했는데... 지금은 방치되지 않고 바쁘게 돈을 벌면서 더 행복해졌고, 결과적으로 그들이 지금 나를 쫓는 사람들이다.	방치되지 않고 바쁘게 돈을 벌면서
hit:5460_conv:10920	excited	흥분한	I'm pretty stoked for the release of my EP. I'm sitting on 7 songs and refining the song structure. But I feel like a lot of people will dig it	내 EP의 출시에 대해 꽤 흥분됩니다. 나는 7곡에 앉아 곡 구조를 다듬고 있다. 하지만 많은 사람들이 파헤칠 것 같아	EP의 출시에
hit:5460_conv:10921	embarrassed	당황스러운	I once was at a high school football game and I was walking on the bleachers. As I walked, I tripped on the string of my backpack and fell. Everyone sitting above saw me fall and started laughing at me.	나는 한 번 고등학교 미식축구 경기에서 관람석 위를 걷고 있었습니다. 걷다가 배낭 끈에 걸려 넘어졌습니다. 위에 앉아있던 모두가 내가 넘어지는 것을 보고 웃기 시작했다.	배낭 끈에 걸려 넘어졌습니다
hit:5462_conv:10925	disappointed	실망한	every week i have a laundry list of things i need to get when i get paid. then pay day comes and it's gone in a second.	매주 나는 급여를 받을 때 받아야 할 세탁 목록이 있습니다. 그런 다음 급여일이 오고 순식간에 사라집니다.	급여일이 오고 순식간에 사라집니다
hit:5466_conv:10933	content	만족하는	I'm a 35 year old man who has never had a girl friend. I haven't even kissed a girl. I used to worry about it, but now I've just learned to accept it.	저는 여자친구가 없는 35세 남자입니다. 나는 여자에게 키스도 하지 않았다. 나는 그것에 대해 걱정하곤 했지만, 지금은 그것을 받아들이는 법을 배웠습니다.	받아들이는 법을
hit:5472_conv:10945	jealous	질투하는	I see my girlfriend looking at the other guys at the gym. She seems to always pay more attention to them instead of me.	체육관에서 다른 남자들을 바라보는 여자친구가 보인다. 그녀는 항상 나 대신 그들에게 더 신경을 쓰는 것 같다	다른 남자들을 바라보는 여자친구가
hit:5484_conv:10968	disappointed	실망한	something i ordered online didnt fit me	내가 온라인에서 주문한 것이 나에게 맞지 않았다	나에게 맞지 않았다
hit:5488_conv:10976	anticipating	기대하는	I am waiting intensely for a call back for a new job! I figure I have it!	새 직장에 대한 연락을 간절히 기다리고 있습니다! 나는 그것을 가지고 있다고 생각합니다!	새 직장에 대한 연락을
hit:5512_conv:11024	sentimental	감상적인	My son's birthday is coming up and this even is making me feel this way.	아들의 생일이 다가오고 있는데 이마저도 이렇게 느껴지고 있다.	아들의 생일이
hit:5513_conv:11026	afraid	두려워하는	I am cooking dinner for my boyfriend tomorrow for the first time	나는 내일 처음으로 남자친구를 위해 저녁을 준비한다	처음으로 남자친구를 위해 저녁을 준비한다
hit:5515_conv:11030	sentimental	감상적인	I get emotional thinking about my brothers, they re really important to me	형제들에 대해 감정적으로 생각하게 되는데, 그들은 나에게 정말 중요하다	형제들에
hit:5517_conv:11035	afraid	두려워하는	I'm trying to be more careful with my money these days.	요즘은 돈 관리에 좀 더 신경을 쓰려고 해요.	돈 관리에
hit:5518_conv:11036	confident	확신하는	I am confident in how I perform at work, I wish I was rewarded for it accordingly	나는 내가 일하는 방식에 자신이 있고 그에 따라 보상을 받았으면 한다	내가 일하는 방식에
hit:5519_conv:11039	surprised	놀란	My friends planned a party for my college graduation and I had no idea.	내 친구들은 내 대학 졸업식 파티를 계획했는데 나는 전혀 몰랐다.	내 친구들은 내 대학 졸업식 파티를 계획했는데
hit:5526_conv:11052	angry	화난	I get frustrated by my job sometimes, the people who call in just are not competent sometimes	일이 답답할 때도 있고 그냥 불러주는 사람이 가끔 무능할 때도 있어	일이 답답할 때도### 불러주는 사람이 가끔 무능할 때도
hit:5530_conv:11060	proud	자랑스러운	I felt this way when my son took his first steps.	아들이 첫걸음을 내딛자 나는 이렇게 느꼈다.	아들이 첫걸음을 내딛자
hit:5538_conv:11076	afraid	두려워하는	I can't wait to see the meg. It looks really good	나는 그 메그를 보기를 기다릴 수 없다 정말 좋아 보인다	메그를 보기를
hit:5540_conv:11081	jealous	질투하는	my sister just got a new car. Its really nice but I want one too	언니가 새 차를 샀어요. 정말 좋은데 나도 하나 갖고싶다	언니가 새 차를 샀어요.
hit:5545_conv:11090	sentimental	감상적인	My son will be turning two in a couple of months and I am feeling this way looking back.	제 아들은 몇 달 안에 두 살이 될 것이고 저는 이런 생각을 하고 있습니다.	제 아들은 몇 달 안에 두 살이 될 것이고
hit:5552_conv:11105	embarrassed	당황스러운	My teacher saw me cheating on a test. He then told me to bring my test to me and told me I failed in front of the whole class.	선생님은 내가 시험에서 부정행위를 하는 것을 보았다. 그런 다음 그는 내 시험을 가져오라고 말했고 전체 수업 앞에서 내가 낙제했다고 말했습니다.	선생님은 내가 시험에서 부정행위를 하는 것을 보았다.
hit:5553_conv:11106	afraid	두려워하는	I am a bit worried about taking my SAT test. I am afraid I will not do good. I never get the math questions right.	수능을 치르는 것이 조금 걱정이다. 제가 잘하지 못할까 봐 두렵습니다. 나는 수학 문제를 제대로 받지 못한다	수능을 치르는 것이
hit:5566_conv:11132	embarrassed	당황스러운	When I was at the gym someone got hurt and I laughed. When I found out how bad it was I realized I shouldn't have laughed.	체육관에 있을 때 누군가가 다쳐서 웃었습니다. 그것이 얼마나 나쁜지 알았을 때 나는 웃지 말아야 한다는 것을 깨달았습니다.	누군가가 다쳐서 웃었습니다.
hit:5580_conv:11160	trusting	신뢰하는	I loaned my new neighbor our lawnmower.	나는 새 이웃에게 잔디 깎는 기계를 빌려주었다.	나는 새 이웃에게 잔디 깎는 기계를 빌려주었다.
hit:5584_conv:11168	joyful	즐거운	I aced my final math test today. I was so hyped.	나는 오늘 최종 수학 시험에 합격했다 나는 너무 멍청했다	최종 수학 시험에 합격했다
hit:5584_conv:11169	sentimental	감상적인	Visited my mom last weekend and remember all the times we fought. We fought over such little things.	지난 주말에 엄마를 방문해서 우리가 싸웠던 시절을 항상 기억하고 있다. 우리는 그런 작은 일들을 놓고 싸웠다	우리가 싸웠던 시절을
hit:5588_conv:11177	confident	확신하는	I have my final math exam tomorrow. Pretty sure I am going to crush it with all the studying I've been doing.	나는 내일 최종 수학 시험을 치른다 내가 해온 모든 공부를 다 하면서 그것을 무너뜨릴 것이 확실하다	최종 수학 시험을
hit:5591_conv:11183	angry	화난	My dog crapped on my rug yesterday. I was so irked.	우리 개는 어제 나의 카펫에 똥을 싸고 있었다 나는 너무 화가 났다	우리 개는 어제 나의 카펫에 똥을 싸고 있었다
hit:5592_conv:11185	proud	자랑스러운	My girlfriend is fostering 3 cats. She's such a sweetheart.	내 여자친구는 고양이 세 마리를 키우고 있다 그녀는 정말 사랑스럽다	내 여자친구는 고양이 세 마리를 키우고 있다
hit:5595_conv:11191	joyful	즐거운	One day I heard my house bell ring. I ran to the door as fast as I could because I knew my iPhone 7 had finally arrived.	어느 날 나는 집 벨 소리를 들었다 아이폰7이 마침내 도착했다는 것을 알기 때문에 가능한 한 빨리 문으로 달려갔다.	집 벨 소리###아이폰7이 마침내 도착했다는 것을
hit:5603_conv:11206	trusting	신뢰하는	My co-worker is in charge of finishing up our big project. I am putting all my faith in them.	내 동료가 우리의 큰 프로젝트를 마무리하는 일을 맡고 있다 나는 그들에 대한 모든 믿음을 가지고 있다	내 동료가
hit:5607_conv:11214	proud	자랑스러운	My nephew said his first word today. I was filled with pride.	조카는 오늘 첫 번째 말을 했다 나는 자존심이 가득했다	조카는 오늘 첫 번째 말을 했다
hit:5609_conv:11218	embarrassed	당황스러운	I've been stealing internet from my neighbors since I moved in. Kinda feel bad about it.	나는 입주한 이후 이웃들로부터 인터넷을 훔쳐왔다 그것에 대해 좀 안타깝다	이웃들로부터 인터넷을 훔쳐왔다
hit:5612_conv:11224	surprised	놀란	My friend is pregnant with her 6th kid.	내 친구는 여섯 번째 아이를 임신했습니다.	내 친구는 여섯 번째 아이를 임신했습니다.
hit:5612_conv:11225	afraid	두려워하는	I am feeling uncomfortable in my body today. I am not sure why...but ever since my body changed so much in pregnancy..and I am having to work so hard to get it back to normal..somedays I am just uncomfortable and don't want to wear anything and I don't want to go out.	오늘 몸에 불편함이 느껴진다. 왜 그런지 모르겠지만... 임신 때 몸이 너무 많이 바뀌어서 정상으로 돌아가기 위해 그렇게 열심히 일해야 하는데.. 언젠가는 그냥 불편하고 아무것도 입고 싶지 않고 외출하기 싫다.	임신 때 몸이 너무 많이 바뀌어서
hit:5620_conv:11241	jealous	질투하는	I can't stand it when my wife hugs other men. I know it doesn't mean anything, but still.	아내가 다른 남자들을 안아주면 참을 수가 없다. 아무 의미도 없는 것은 알고 있지만 여전히 그렇다.	아내가 다른 남자들을 안아주면 참을 수가 없다
hit:5627_conv:11255	angry	화난	My cat pooped on the carpet the other day. I was so mad!	내 고양이는 다른 날 카펫에 똥을 냈다. 나는 너무 화가났다!	내 고양이는 다른 날 카펫에 똥을 냈다.
hit:5629_conv:11259	joyful	즐거운	I found a new restaurant, and they charge about $5 per dish.	나는 새로운 식당을 찾았고 접시 당 약 $ 5를 청구합니다.	나는 새로운 식당을 찾았고 접시 당 약 $ 5를 청구합니다.
hit:5634_conv:11269	disappointed	실망한	My little sister didnt get accepted to college	내 여동생은 대학에 입학하지 않았다	내 여동생은 대학에 입학하지 않았다
hit:5640_conv:11280	angry	화난	My dog pooped on the rug yesterday. I was so mad.	내 개는 어제 깔개에 똥을 냈다. 나는 너무 화가났다.	내 개는 어제 깔개에 똥을 냈다
hit:5640_conv:11281	surprised	놀란	Haven't seen my neighbor in days..he was sitting on his porch almost 24.7 for a week..now no lights and all is quiet...He had dogs and they are gone too? I am very worried as he is mentally ill..He never talks any sense.	며칠 동안 내 이웃을 본 적이 없는데... 그는 거의 24.7주간 자신의 현관에 앉아 있었다. 불빛도 없고 모두 조용하다. 개도 있었고 그들도 사라졌다. 그가 정신질환자인 만큼 나는 매우 걱정스럽다. 그는 아무런 말도 하지 않는다	며칠 동안 내 이웃을 본 적이 없는데
hit:5644_conv:11288	surprised	놀란	Turns out my professor is millionaire.	내 교수가 백만장자인 것으로 나타났다	내 교수가 백만장자인 것으로
hit:5646_conv:11292	angry	화난	it made me mad when i saw a dent in my car door last week	지난주에 차 문에서 찌그러짐을 보았을 때 화가 났어요	차 문에서 찌그러짐을 보았을 때
hit:5655_conv:11310	afraid	두려워하는	I am so ready for this weekend. The kids are leaving and I get to do absolutely nothing	나는 이번 주말에 정말 준비가 되어 있다 아이들이 떠나고 있고 나는 아무것도 할 수 없다	아이들이 떠나고 있고
hit:5666_conv:11332	embarrassed	당황스러운	Apparently I forgot to wear a belt today and I think that for half of the day everyone could see my underwear!!!	오늘 벨트를 착용하는 걸 잊어버렸는데 반나절 동안 모두가 내 속옷을 볼 수 있을 것 같아! !	벨트를 착용하는 걸 잊어버렸는데
hit:5670_conv:11341	sentimental	감상적인	I love telling my kids stories about when I was younger. As if they don't know the differences between our generations	어린 시절 이야기를 아이들에게 들려주는 것을 좋아합니다. 우리 세대의 차이를 모르는듯	어린 시절 이야기를
hit:5674_conv:11348	sad	슬픈	I was so devastated when my pet parakeet died. Polly was such a good bird to me. I will miss her so much.	애완용 앵무새가 죽었을 때 나는 너무 황당했습니다. 폴리는 나에게 너무나 좋은 새였다. 나는 그녀가 너무 그리울 것입니다.	애완용 앵무새가 죽었을 때
hit:5676_conv:11352	disappointed	실망한	My dad was supposed to com and hang out with my kids and I this week. He didn't show up again.	아빠는 이번 주에 아이들과 나를 만나 어울릴 예정이었다 그는 다시는 나타나지 않았다	아빠는###다시는 나타나지 않았다
hit:5689_conv:11378	proud	자랑스러운	I made the Dean's list again this year. I worked very hard to get it.	나는 올해 다시 학장 명단을 만들었다. 나는 그것을 얻기 위해 매우 열심히 일했다.	학장 명단을 만들었다.
hit:5691_conv:11383	sad	슬픈	I get so sad watching st jude commercials. I always watch them though.	세인트 주드 광고를 보면 너무 슬픕니다. 나는 항상 그들을 지켜본다.	세인트 주드 광고를 보면
hit:5692_conv:11384	disappointed	실망한	Someone was killed outside of my apartment once. IT was a hard thing to see	한번은 누군가가 내 아파트 밖에서 살해당했습니다. 보기 힘든 일이었다	누군가가 내 아파트 밖에서 살해당했습니다.
hit:5697_conv:11394	angry	화난	I bought some jeans today and brought them home to find out the zipper was broken.	나는 오늘 청바지를 사서 집에 가져 와서 지퍼가 고장난 것을 알아 냈습니다.	지퍼가 고장난 것을
hit:5700_conv:11401	embarrassed	당황스러운	I once drank all the soda in the house and left none for my dad.	집에서 모든 소다를 마시고 아빠를 위해 아무것도 남기지 않았다.	모든 소다를 마시고 아빠를 위해 아무것도 남기지 않았다.
hit:5708_conv:11417	angry	화난	I woke up last night and my son was peeing in my floor!	어젯밤에 일어나서 아들이 바닥에서 소변을 보고 있었어!	아들이 바닥에서 소변을 보고 있었어
hit:5711_conv:11422	disgusted	역겨운	I was eating out last week and found several hairs in my food.	지난주에 외식을 하고 있었는데 음식에서 머리카락이 여러 개 발견됐다.	음식에서 머리카락이 여러 개 발견됐다
hit:5711_conv:11423	afraid	두려워하는	I was on my first blind date!	첫 소개팅을 했어요!	첫 소개팅을 했어요!
hit:5715_conv:11430	angry	화난	Why does no one ever pay me!	왜 아무도 내게 돈을 내지 않는 거야!	왜 아무도 내게 돈을 내지 않는 거야
hit:5722_conv:11445	sentimental	감상적인	My dad gave me this gold necklace a while ago. I love it and wear it everyday.	얼마 전에 아버지가 이 금목걸이를 주셨어요. 사랑하고 매일 착용합니다.	금목걸이를
hit:5730_conv:11460	confident	확신하는	I knew i would pass my math test that i studied for	내가 공부했던 수학 시험에 합격할 줄 알았다	수학 시험에 합격할 줄
hit:5740_conv:11481	afraid	두려워하는	I got asked if I wanted to go to this party in a shady part of town. I went anyway and it was a great time!	마을의 그늘진 곳에서 열리는 이 파티에 가고 싶냐는 질문을 받았습니다. 그래도 갔었는데 너무 좋았어요!	마을의 그늘진 곳에서 열리는 이 파티에
hit:5745_conv:11491	afraid	두려워하는	waiting for a package to arrive	소포가 도착하기를 기다리고 있다	소포가 도착하기를
hit:5747_conv:11494	sentimental	감상적인	I just reconnected with a cousin of mine I used to hang out with when I was younger.	어렸을 때 같이 다녔던 사촌동생과 다시 연락이 닿았다.	사촌동생과 다시 연락이 닿았다.
hit:5751_conv:11503	proud	자랑스러운	I made an amazing pizza yesterday. Iwas very proud of it.	나는 어제 놀라운 피자를 만들었다 나는 그것을 매우 자랑스러웠다	놀라운 피자를 만들었다
hit:5752_conv:11504	afraid	두려워하는	I am afraid that the Russians are going to take over the USA.	나는 러시아인들이 미국을 장악할까봐 두렵다.	러시아인들이 미국을 장악할까봐
hit:5766_conv:11533	hopeful	희망에 찬	I'm really feeling good about my work evaluations and wishing for the best.	내 작품 평가가 정말 기분이 좋고 최고가 되기를 바란다.	내 작품 평가가### 최고가 되기를
hit:5777_conv:11554	jealous	질투하는	I am jealous as my boss earns lots more money than me. He seems to be less qualified and do less work.	상사가 나보다 돈을 많이 벌기 때문에 부럽다. 그는 자격이 덜하고 일을 덜 하는 것 같습니다.	상사가 나보다 돈을 많이 벌기 때문에
hit:5779_conv:11559	surprised	놀란	I was surprised to received a parcel from my Aunt today	오늘 이모로부터 택배를 받아 놀랐다	이모로부터 택배를 받아
hit:5780_conv:11560	caring	돌보는	i enjoyed taking care of my sisters pet bearded dragon	나는 내 자매의 애완 동물 비어드 드래곤을 돌보는 것을 즐겼습니다.	내 자매의 애완 동물 비어드 드래곤을 돌보는 것을
hit:5781_conv:11563	embarrassed	당황스러운	I was embarrassed on my first date.	나는 첫 데이트에 당황했다	첫 데이트에
hit:5783_conv:11566	confident	확신하는	I am confident that I will find a job soon	곧 일자리를 찾을 거라고 확신합니다	곧 일자리를 찾을 거라고
hit:5788_conv:11577	angry	화난	i was irked when i saw a dent in my car door	나는 내 차 문에 움푹 들어간 곳을 보았을 때 화가났다.	내 차 문에 움푹 들어간 곳을 보았을 때
hit:5809_conv:11618	afraid	두려워하는	Last month, I had to give a presentation at a big research convention. I was really nervous!	지난달에는 큰 연구대회에서 발표를 해야 했다. 나 정말 긴장했어!	큰 연구대회에서 발표를 해야 했다
hit:5810_conv:11621	embarrassed	당황스러운	I dropped an expensive glass of wine at dinner with my parents.	나는 부모님과 저녁 식사에서 비싼 와인 한 잔을 떨어뜨렸다	비싼 와인 한 잔을 떨어뜨렸다
hit:5813_conv:11627	afraid	두려워하는	I thought I saw an intruder in my room last week.	지난주 방에서 침입자가 있는 것을 본 줄 알았다.	침입자가 있는 것을 본 줄
hit:5815_conv:11631	grateful	고마워하는	I am very thankful to be alive today	오늘 살아 있어서 정말 감사합니다	오늘 살아 있어서
hit:5816_conv:11632	angry	화난	I haven't been able to find my phone charger in 2 days.... grrrrr!	2일 동안 휴대폰 충전기를 찾지 못했습니다.... grrrrr!	2일 동안 휴대폰 충전기를 찾지 못했습니다
hit:5819_conv:11639	angry	화난	Woke up this morning to find my neighbor's dog tearing up my vegetable garden!	오늘 아침에 일어나서 이웃집 개가 내 채소밭을 찢고 있는 것을 발견했습니다!	이웃집 개가 내 채소밭을 찢고 있는 것을
hit:5825_conv:11650	anticipating	기대하는	I can't wait for the delivery man to arrive. I ordered a huge 70" television.	배달원이 도착하기를 기다릴 수가 없다. 나는 거대한 70개의 텔레비전을 주문했다	배달원이 도착하기를### 거대한 70개의 텔레비전을
hit:5833_conv:11666	impressed	감명받은	I couldnt believe my friend bought a Porsche.	나는 친구가 포르쉐를 샀다고 믿을 수가 없었다	나는 친구가 포르쉐를 샀다고
hit:5841_conv:11682	disgusted	역겨운	I saw a man put honey on his lasagna. It was really gross to see.	나는 한 남자가 라면에 꿀을 넣는 것을 보았다 보기에는 정말 싫었다	한 남자가 라면에 꿀을 넣는 것을
hit:5859_conv:11718	sentimental	감상적인	Living in the house I grew up in means so much to me.	내가 자란 집에서 살아가는 것은 너무나 의미가 있다	내가 자란 집에서 살아가는 것은
hit:5866_conv:11733	excited	흥분한	word are not enough to express how happy I am about my new car	새 차에 대해 내가 얼마나 행복한지 표현할 수 있을 만큼 말이 부족하다.	새 차에 대해
hit:5873_conv:11747	afraid	두려워하는	I found out the my girlfriend's mom had diead. I had to tell her the news myself since she didn't have any other family to tell her. I've been dreading having to actually say it.	여자친구의 엄마가 돌아가셨다는 사실을 알게 되었습니다. 그녀에게 말할 다른 가족이 없었기 때문에 나는 그녀에게 그 소식을 직접 말해야만 했다. 나는 실제로 그것을 말해야 한다는 것이 두려웠다.	여자친구의 엄마가 돌아가셨다는 사실을###실제로 그것을 말해야 한다는 것이
hit:5877_conv:11755	jealous	질투하는	I'm always envious of really beautiful girls, I wish I could look like that	진짜 이쁜애들 항상 부럽다 저렇게 생겼으면 좋겠다	진짜 이쁜애들
hit:5883_conv:11766	trusting	신뢰하는	I have total trust in my wife. We are good couple.	나는 아내를 완전히 신뢰한다 우리는 좋은 커플이다	아내를
hit:5897_conv:11794	impressed	감명받은	I saw a man eat an entire birthday cake. I was very inspired.	나는 한 남자가 생일 케이크를 통째로 먹는 것을 보았다. 나는 매우 영감을 받았습니다.	한 남자가 생일 케이크를 통째로 먹는 것을
hit:5906_conv:11812	embarrassed	당황스러운	At work, while standing up, my pants tear in back. I didn't know what to do.	직장에서 일어서면 바지가 찢어져요. 어떻게 해야 할지 몰랐습니다.	일어서면 바지가 찢어져요
hit:5915_conv:11830	hopeful	희망에 찬	WE just finished our fiscal year at my job. My compensation is tied to meeting a number goal by the end of that year. With about a month left, I really wanted to hit my number goal and thought I would be able to.	우리는 내 직장에서 회계 연도를 마쳤습니다. 내 보상은 그 해 말까지 많은 목표를 달성하는 것과 관련이 있습니다. 한 달 정도 남은 시점에서 정말 목표를 달성하고 싶었고 할 수 있을 거라 생각했습니다.	목표를 달성하고 싶었고
hit:5927_conv:11855	jealous	질투하는	My boyfriend is really getting on my nerves lately. Every time we go out, he is always talking to other girls.	제 남자친구가 요즘 제 신경을 많이 곤두세우고 있습니다. 우리가 나갈 때마다 그는 항상 다른 여자들과 이야기를 나눴다.	제 남자친구가### 항상 다른 여자들과 이야기를 나눴다.
hit:5942_conv:11885	disappointed	실망한	My son just is 17 and a junior in high school. He just told me of his plans to drop out of school.	아들은 17살이고 고등학교 중학생이다 그는 방금 나에게 학교 중퇴 계획을 말했다	아들은###학교 중퇴 계획을 말했다
hit:5945_conv:11890	angry	화난	I ordered a vacuum from a company online on a warehouse deal..and even though it was inspected..the power button didn't work unless you held it IN! Dealing with the CS took awhile and was a pain!	나는 창고 거래로 회사에서 온라인으로 진공 청소기를 주문했습니다. 그리고 검사를 받았음에도 불구하고 .. 당신이 그것을 잡고 있지 않으면 전원 버튼이 작동하지 않았습니다! CS를 다루는 것은 시간이 걸리고 고통스러웠습니다!	진공 청소기를###전원 버튼이 작동하지 않았습니다!
hit:5945_conv:11891	disappointed	실망한	I was planning on meeting up with my father for the first time in a few years since we had a falling out. We had a tentative meeting to see each other at the end of the week, but he's already canceled.	아버지를 만날 계획이었는데 우리가 떨어진 지 몇 년 만에 처음이었다. 우리는 주말에 서로 만나기 위해 잠정 회의를 가졌지만 이미 취소된 상태다.	아버지를 만날 계획이었는데###이미 취소된 상태다
hit:5948_conv:11896	afraid	두려워하는	I just received a job offer. I should be happy but there were some red flags in the interview. Not sure if I should take it.	방금 취업 제안을 받았습니다. 나는 행복해야 하지만 인터뷰에서 약간의 위험 신호가 있었습니다. 복용해야 하는지 확실하지 않습니다.	인터뷰에서 약간의 위험 신호가 있었습니다
hit:5950_conv:11900	sad	슬픈	My pet turtle died.	우리 반려동물 거북이가 죽었다	우리 반려동물 거북이가 죽었다
hit:5951_conv:11902	disappointed	실망한	I had a really great job interview. I thought I did well but they called and said I didnt get the job.	정말 멋진 면접을 봤습니다. 나는 내가 잘했다고 생각했지만 그들은 전화를 걸어 내가 일자리를 얻지 못했다고 말했다.	내가 일자리를 얻지 못했다고 말했다.
hit:5963_conv:11926	jealous	질투하는	when i learned my coworker had gotten the promotion I wanted, i was not happy fgr them at all.. I felt like it should have been mine! i felt like i had been hurt by them.	내 동료가 내가 원하는 승진을 했다는 것을 알았을 때, 나는 그들에게 전혀 행복하지 않았습니다. 나는 그들에게 상처를 받은 것 같았다.	내 동료가 내가 원하는 승진을 했다는 것을 알았을 때
hit:5964_conv:11928	excited	흥분한	I'm looking forward to my daughter's Fall concert.	딸의 가을 콘서트가 기대되고 있다.	딸의 가을 콘서트가
hit:5966_conv:11932	caring	돌보는	My daughter was sick. I love her, so I took care of her.	내 딸은 아팠다 나는 그녀를 사랑하기 때문에 그녀에게 신경을 썼다	내 딸은
hit:5981_conv:11963	embarrassed	당황스러운	I dove into the pool this past weekend and my swimsuit fell off! Everyone was staring and laughing at me	지난 주말 나는 수영장에 뛰어들었고 수영복이 떨어졌다! 모두가 나를 응시하고 웃고 있었다	수영복이 떨어졌다!
hit:5982_conv:11965	disgusted	역겨운	I was walking in the yard. All of a sudden I slipped and almost fell. I had stepped into a gigantic pile of horse dung!	나는 마당을 걷고 있었다. 나는 갑자기 미끄러져 거의 넘어질 뻔했다. 나는 거대한 말똥 더미에 발을 디뎠습니다!	나는 거대한 말똥 더미에 발을 디뎠습니다!
hit:5995_conv:11990	sentimental	감상적인	My mother passed away a while back. I still use all of her favorite cooking pots when I cook. Its a great reminder.	우리 어머니는 얼마 전 세상을 떠났다 나는 여전히 요리할 때 그녀가 좋아하는 요리 냄비를 다 사용한다 그것은 대단한 기억이다	우리 어머니는###좋아하는 요리 냄비를
hit:6030_conv:12060	angry	화난	My radiator broke down in my car that I rely heavily on. It's going to cost 2000 dollars to get a new one!	내가 많이 의존하는 차에서 라디에이터가 고장났습니다. 새 것을 사려면 2000달러가 필요합니다!	라디에이터가 고장났습니다
hit:6031_conv:12063	afraid	두려워하는	I am having my first baby; a boy. I hear all these different labor stories that aren't exactly reassuring!	나는 첫 아기를 낳고 있다. 남자아이가 있다 정확히 안심하지 못하는 이런 다양한 노동 이야기들을 다 듣는다!	나는 첫 아기를 낳고 있다
hit:6034_conv:12068	content	만족하는	My website that I designed is turning out great. I'm pretty content with my design.	내가 디자인한 웹사이트가 훌륭해지고 있다. 나는 내 디자인에 상당히 만족한다	내가 디자인한 웹사이트가
hit:6040_conv:12081	lonely	외로운	My wife is on a business trip for two weeks. I'm starting to miss her a lot.	아내는 2주 동안 출장을 갑니다. 그녀가 많이 그리워지기 시작합니다.	아내는 2주 동안 출장을 갑니다.
hit:6049_conv:12098	joyful	즐거운	I get to go home in 30 minutes!	30분 후에 집에 갈 수 있어!	30분 후에 집에 갈 수 있어!
hit:6049_conv:12099	lonely	외로운	I planned a vacation with a friend who got severely sick right beforehand so I had to go without her. Its been fun so far but quiet and there's no one to have fun with.	사전에 심하게 아프게 된 친구와 휴가를 계획했기 때문에 그녀 없이 가야 했다. 지금까지는 재미있었지만 조용했고 즐길 사람이 없다.	휴가를###그녀 없이 가야 했다.
hit:6056_conv:12112	confident	확신하는	I have a big presentation tomorrow at work. I have prepared a lot for it and feel more than ready to hit it out of the park!	내일 회사에서 중요한 프레젠테이션이 있습니다. 나는 그것을 위해 많은 것을 준비했고 공원에서 그것을 칠 준비가 된 것보다 더 많이 느낍니다!	프레젠테이션이
hit:6057_conv:12114	jealous	질투하는	I was out at a bar and a saw my ex girlfriend that with another guy. It still hurt seeing her with someone else even though we werent together	바에 나갔는데 전 여자친구가 다른 남자와 함께 있는 걸 봤다. 우리가 같이 있지 않았는데도 다른 사람과 함께 있는 그녀를 보는 것은 여전히 아프다	바에 나갔는데 전 여자친구가 다른 남자와 함께 있는 걸 봤다
hit:6062_conv:12125	hopeful	희망에 찬	i hope i can get things worked out and get pregnant by the end of the year	일이 잘 풀리고 연말까지 임신할 수 있기를 바란다	연말까지 임신할 수 있기를
hit:6091_conv:12183	impressed	감명받은	booked a cheap hotel for my work trip and its surprisingly upscale and nice	직장 여행을 위해 싸구려 호텔을 예약했고 놀랍게도 고급스럽고 멋있었다	싸구려 호텔을###고급스럽고 멋있었다
hit:6096_conv:12193	sentimental	감상적인	I saw an old game on tv today. It made me think of the past	나는 오늘 텔레비전에서 오래된 경기를 봤다 그래서 나는 과거를 생각하게 했다	오래된 경기를
hit:6104_conv:12208	angry	화난	My dog keeps running around the yard in the spot where I just planted sod. I thought the grass was good to go but it looks like he's destroyed it.	우리 강아지는 내가 잔디를 심은 자리에서 계속 마당을 뛰어다닙니다. 잔디가 잘 나간다고 생각했는데 망한 것 같습니다.	우리 강아지는 내가 잔디를 심은 자리에서 계속 마당을 뛰어다닙니다.
hit:6117_conv:12234	afraid	두려워하는	The alarm at my work was going off while I was closing up. And the cops came by.	내가 닫는 동안 내 직장의 알람이 울리고 있었다. 그리고 경찰들이 찾아왔다.	경찰들이 찾아왔다.
hit:6121_conv:12242	embarrassed	당황스러운	I took my kids candy from halloween this year.	나는 올해 홀로윈에서 아이들의 사탕을 가져갔다	아이들의 사탕을 가져갔다
hit:6124_conv:12248	angry	화난	I was angry over the weekend. My paycheck did not come through	주말에 화가 났습니다. 내 월급이 들어오지 않았다	월급이 들어오지 않았다
hit:6124_conv:12249	joyful	즐거운	I have a fun date planned for this weekend, so I am pretty happy about that.	이번 주말에 재미있는 데이트를 계획하고 있어서 꽤 행복하다.	재미있는 데이트를
hit:6127_conv:12254	surprised	놀란	I was shocked in a good way over the weekend. My brother got us football tickets	나는 주말에 좋은 의미로 충격을 받았다. 형이 축구 티켓을 사줬어	형이 축구 티켓을 사줬어
hit:6128_conv:12256	disappointed	실망한	It was a bad weekend. My girlfriend broke up with me	주말이 안 좋았다 내 여자친구가 나와 헤어졌다	내 여자친구가 나와 헤어졌다
hit:6135_conv:12271	afraid	두려워하는	I was scared over the weekend. All it did was rain and storm	나는 주말에 무서웠다. 비와 폭풍우만이 한 일	비와 폭풍우만이
hit:6147_conv:12295	trusting	신뢰하는	I just celebrated my 50th wedding anniversary.	나는 결혼 50주년을 막 축하했다	결혼 50주년을
hit:6149_conv:12298	angry	화난	I went to the town hall to renew driving license. The agent gave wrong information. Because of him, I wasted three months.	운전면허 갱신을 위해 시청에 갔다. 에이전트가 잘못된 정보를 제공했습니다. 그 때문에 나는 3개월을 허비했다.	에이전트가 잘못된 정보를 제공했습니다.###3개월을 허비했다.
hit:6171_conv:12343	sentimental	감상적인	I miss being a kid. I saw a show on tv that reminded me of that	어린 시절이 그리워요. 나는 그것을 생각나게 하는 TV 프로그램을 보았다.	어린 시절이###생각나게 하는 TV 프로그램을
hit:6174_conv:12348	surprised	놀란	I'm surprised that God has been so good to me, even though I sometimes feel like I don't deserve it.	나는 때때로 내가 자격이 없다고 느낄 때에도 하나님께서 나에게 선을 베푸셨다는 사실에 놀랐습니다.	하나님께서 나에게 선을 베푸셨다는 사실에
hit:6176_conv:12353	joyful	즐거운	I am so happy with the way the new super smash bros looks, it seems awesome to me	나는 새로운 슈퍼 스매시 브라더스의 모습이 너무 행복해 보인다.	새로운 슈퍼 스매시 브라더스의 모습이
hit:6178_conv:12356	sad	슬픈	I get sad when I think of my parents. They have been gone for a few years now	부모님을 생각하면 마음이 아픕니다. 그들은 몇 년 동안 사라졌습니다	부모님을###몇 년 동안 사라졌습니다
hit:6197_conv:12395	caring	돌보는	I feel these 2 cats everyday, and they always hiss at me.	이 고양이 두 마리가 일상적으로 느껴지고, 그들은 항상 나를 바라보고 있다	고양이 두 마리가
hit:6202_conv:12405	disappointed	실망한	i played in a cornhole tournament over the weekend. i had a really good feeling about it. unfortunately we didnt win.	나는 주말에 콘홀 토너먼트에 참가했다. 나는 그것에 대해 정말 좋은 느낌을 받았습니다. 불행히도 우리는 이기지 못했습니다.	콘홀 토너먼트에###이기지 못했습니다.
hit:6207_conv:12415	angry	화난	My husband leaves his dirty clothes around and it's annoying.	남편은 더러워진 옷을 이리저리 놔두고 짜증을 냅니다.	남편은 더러워진 옷을 이리저리 놔두고
hit:6209_conv:12419	prepared	준비된	I am packed ahead of time for my trip.	나는 나의 여행을 위해 미리 짐을 꾸린다.	여행을 위해 미리 짐을 꾸린다.
hit:6215_conv:12430	lonely	외로운	Broke up with my girlfriend this past weekend. Feels weird coming home to no one.	지난 주말에 내 여자친구와 결별했다 아무도 집에 오지 않는 것 같아 이상하다	내 여자친구와 결별했다
hit:6215_conv:12431	angry	화난	I came back last week at home and I found that my girlfriend left me. She took with her some of my stuff	나는 지난 주에 집에 돌아왔는데 여자친구가 나를 떠났다는 것을 알았다. 그녀는 내 물건을 가져갔다.	여자친구가 나를 떠났다는 것을 알았다
hit:6219_conv:12438	trusting	신뢰하는	i shouldnt have trusted my brother with my dog	나는 개와 함께 동생을 믿었어야 했다	동생을
hit:6220_conv:12441	embarrassed	당황스러운	I have very bad teeth.	나는 치아가 매우 나쁘다	나는 치아가 매우 나쁘다
hit:6227_conv:12455	embarrassed	당황스러운	I am drug addict. I need money for my addiction. I rob teenagers outside college.	나는 마약 중독자다 나는 중독을 위해 돈이 필요하다 나는 대학 밖에서 청소년들을 도둑질했다	나는 대학 밖에서 청소년들을 도둑질했다
hit:6237_conv:12474	disappointed	실망한	The hot dog I got doesn't taste as good as it used to.	내가 가진 핫도그는 예전만큼 맛이 좋지 않다.	핫도그는 예전만큼 맛이 좋지 않다
hit:6239_conv:12478	angry	화난	I was stollen my wallet at work.	직장에서 지갑을 도난당했습니다.	직장에서 지갑을 도난당했습니다.
hit:6244_conv:12489	excited	흥분한	Going to a gaming tournament. Never been.	게임 대회에 나가는 거야 한 번도 없었다	게임 대회에 나가는 거야
hit:6261_conv:12522	surprised	놀란	My mom just got through selling my grandmothers farm. She decided with some of the money she is going to take both her kids and their families on a cruise for Spring Break. We were shocked and can't wait to go.	우리 엄마는 할머니 농장을 팔고 겨우 버텼어요. 그녀는 돈의 일부를 가지고 봄 방학을 위한 유람선에 그녀의 아이들과 가족 모두를 데려가기로 결정했습니다. 우리는 충격을 받았고 가기를 기다릴 수 없습니다.	우리 엄마는###유람선에 그녀의 아이들과 가족 모두를 데려가기로 결정했습니다
hit:6263_conv:12527	excited	흥분한	i cnat wait for my vacation to start next week	다음 주부터 휴가가 시작되기를 기다리고 있다	휴가가 시작되기를
hit:6271_conv:12542	prepared	준비된	My exam is on next week. I like to score high. So I'm studying hard.	내 시험은 다음 주에 치러진다 나는 높은 점수를 받는 것을 좋아한다 그래서 나는 열심히 공부하고 있다	시험은###열심히 공부하고 있다
hit:6274_conv:12549	lonely	외로운	I went to a rock concert by myself. My friends ditched me and I felt so alone.	나는 혼자 록 콘서트에 갔다 친구들이 나를 버렸고 나는 그렇게 혼자 있었다	친구들이 나를 버렸고
hit:6275_conv:12551	afraid	두려워하는	i cant wait to see if i got the promotion at work	내가 직장에서 승진을 받았는지 기다릴 수 없다	승진을 받았는지
hit:6276_conv:12552	afraid	두려워하는	Today a swarm of wasps was chasing after me. I was so scared.	오늘은 말벌 떼가 나를 쫓고 있었다. 나는 너무 무서웠다.	말벌 떼가 나를 쫓고 있었다
hit:6280_conv:12560	angry	화난	I'm a few dollars short for an important bill I have due.	나는 중요한 청구서에 몇 달러가 부족합니다.	중요한 청구서에 몇 달러가 부족합니다.
hit:6285_conv:12570	afraid	두려워하는	I heard a noise downstairs in my kitchen. I am home alone and i am scared to go see what it was	나는 아래층에서 소음을 들었다 혼자 집에 있는데 무슨 일이 있었는지 보러 가는 게 두렵다	아래층에서 소음을 들었다
hit:6301_conv:12603	confident	확신하는	I have my final physics exam tomorrow. Never felt so prepared in my life.	나는 내일 마지막 물리 시험을 치른다 내 인생에서 그렇게 준비된 적이 없었다	마지막 물리 시험을 치른다
hit:6302_conv:12605	afraid	두려워하는	I have my final physics exam tomorrow. I am so nervous.	나는 내일 마지막 물리 시험을 치른다 나는 너무 긴장한다	마지막 물리 시험을 치른다
hit:6304_conv:12608	embarrassed	당황스러운	I made a great pecan pie last week. It was so good I ended up eating the whole thing. I felt bad there was nothing left for my family.	나는 지난 주에 훌륭한 피칸 파이를 만들었습니다. 너무 맛있어서 결국 다 먹었습니다. 가족에게 남은 것이 아무것도 없다는 것이 안타까웠다.	피칸 파이를###결국 다 먹었습니다
hit:6314_conv:12629	afraid	두려워하는	I kept hearing odd sounds all night... it turned out to be a racoon in the attic	밤새 이상한 소리가 들렸는데 다락방에서 너구리로 판명났어	밤새 이상한 소리가 들렸는데
hit:6315_conv:12630	angry	화난	My dog pooped on the rug yesterday. I was so mad!	어제 우리 강아지가 양탄자에 똥을 쌌습니다. 내가 너무 화가 났어요!	우리 강아지가 양탄자에 똥을 쌌습니다
hit:6333_conv:12666	afraid	두려워하는	I think I'm going to try a dating app. I'm worried about being murdered though.	데이트 앱을 해볼 생각입니다. 그래도 살해당할까 봐 걱정이다.	살해당할까 봐
hit:6334_conv:12668	impressed	감명받은	I participate as a judge in food festival. One of the dish was influenced my mind. It's a mind blowing delicious dish.	나는 음식 축제에서 심사 위원으로 참여합니다. 요리 중 하나가 내 마음에 영향을 미쳤습니다. 마음을 설레게 하는 맛있는 요리입니다.	마음을 설레게 하는 맛있는 요리입니다.
hit:6336_conv:12673	angry	화난	I think my neighbors is having a party. on a thursday. the music is so loud	이웃들이 파티를 하고 있는 것 같다. 목요일에 그 음악은 너무 시끄럽다	음악은 너무 시끄럽다
hit:6341_conv:12682	angry	화난	My dog elephant pooped on the rug yesterday. I was so mad!	어제 우리 강아지 코끼리가 양탄자에 똥을 쌌습니다. 내가 너무 화가 났어요!	우리 강아지 코끼리가 양탄자에 똥을 쌌습니다
hit:6347_conv:12695	anticipating	기대하는	I can't wait to get my new galaxy note 8!	나는 나의 새로운 갤럭시 노트 8을 얻기 위해 기다릴 수 없다!	나의 새로운 갤럭시 노트 8을 얻기 위해
hit:6357_conv:12714	angry	화난	I am mad that my sister always asks me to babsit, but never does it fofr me	언니가 항상 내게 아기를 봐달라고 하는 게 화가 나지만, 결코 나를 화나게 하지 않는다	언니가 항상 내게 아기를 봐달라고 하는 게
hit:6361_conv:12722	afraid	두려워하는	I am rewatching game of throne. I always get scared when there are white walkers	왕좌의 게임 다시보고 있습니다. 난 항상 화이트워커가 있으면 무서워	화이트워커가 있으면
hit:6364_conv:12729	sad	슬픈	my favorite show is ending. I will be lost	내가 좋아하는 쇼가 끝나고 있다 나는 길을 잃을 것이다	좋아하는 쇼가 끝나고 있다
hit:6368_conv:12737	disappointed	실망한	I've been waiting a long time for our church to be able to hire me as the admin. Unfortunately they still haven't been able to do so.	저는 우리 교회가 저를 관리자로 고용할 수 있기를 오랫동안 기다려왔습니다. 불행히도 그들은 아직 그렇게 할 수 없었습니다.	교회가 저를 관리자로 고용할 수 있기를###불행히도 그들은 아직 그렇게 할 수 없었습니다.
hit:6378_conv:12756	afraid	두려워하는	I get scared when meeting new people	새로운 사람들을 만나면 무서워진다	새로운 사람들을 만나면
hit:6379_conv:12758	content	만족하는	I just ate at Taco Bell. I was satisfied with my order.	방금 타코벨에서 먹었습니다. 나는 내 주문에 만족했다.	타코벨에서###내 주문에
hit:6381_conv:12762	angry	화난	I really do not like it when people lie to me.	사람들이 거짓말을 할 때는 정말 마음에 안 든다.	사람들이 거짓말을 할 때는
hit:6384_conv:12769	disgusted	역겨운	Someone vomited in a public restroom	누군가가 공중 화장실에서 구토를 했다	누군가가 공중 화장실에서 구토를 했다
hit:6389_conv:12779	joyful	즐거운	I was so happy when I found out my wife was pregnant.	아내가 임신했다는 사실을 알게 되어 너무 행복했다.	아내가 임신했다는 사실을 알게 되어
hit:6392_conv:12785	sad	슬픈	I'm bummed that it is supposed to rain here all weekend.	주말 내내 비가 온다고 하니 안타깝네요.	주말 내내 비가 온다고 하니
hit:6394_conv:12789	grateful	고마워하는	I found my stolen bike before I knew it was stolen.	도난당한 줄도 모르고 도난당한 자전거를 찾았습니다.	도난당한 자전거를 찾았습니다.
hit:6396_conv:12792	prepared	준비된	Literally I had every single supply I needed for this road trip.	말 그대로 나는 이 도로 여행에 필요한 모든 단일 공급품을 가지고 있었습니다.	이 도로 여행에 필요한 모든 단일 공급품을 가지고 있었습니다.
hit:6399_conv:12798	sentimental	감상적인	I really miss going to the park with my grandpa when I was little.	어렸을 때 할아버지와 함께 공원에 가는 게 정말 그립다.	어렸을 때 할아버지와 함께 공원에 가는 게
hit:6405_conv:12810	embarrassed	당황스러운	I drank all the beer in the house and woke up to my very angry wife.	집에 있는 맥주를 다 마시고 화가 난 아내에게 눈을 떴다.	집에 있는 맥주를 다 마시고
hit:6416_conv:12833	proud	자랑스러운	I dropped out of college 2 times. After 5 years of school I was able to graduate. I didn't give up.	나는 대학을 2번 자퇴했다. 학교를 5년 만에 졸업할 수 있었습니다. 나는 포기하지 않았다.	학교를 5년 만에 졸업할 수 있었습니다.
hit:6428_conv:12857	disappointed	실망한	When I received my rejection letter from the college I applied to	대학에서 거부 편지를 받았을 때 지원했다	대학에서 거부 편지를 받았을 때
hit:6478_conv:12956	angry	화난	I was angry in teh supermarket this week. Parents weren't controlling their kids	나는 이번 주에 슈퍼마켓에서 화를 냈다. 부모는 자녀를 통제하지 않았다	부모는 자녀를 통제하지 않았다
hit:6491_conv:12983	angry	화난	i was pissed when i saw a dent in my car door	나는 내 차 문에 흠집을 보았을 때 화를 냈다.	내 차 문에 흠집을 보았을 때
hit:6499_conv:12999	impressed	감명받은	My girlfriend has been saving money for years. Last month she finally had enough saved up so that she was able to buy a super fancy new car.	내 여자친구는 수년간 돈을 아끼고 있다 지난달 그녀는 마침내 슈퍼 화려한 신차를 살 수 있도록 충분히 절약했다	내 여자친구는###슈퍼 화려한 신차를 살 수 있도록 충분히 절약했다
hit:6500_conv:13001	caring	돌보는	i loved taking care of my sisters pet the other day	나는 요전에 내 여동생 애완 동물을 돌보는 것을 좋아했습니다	내 여동생 애완 동물을 돌보는 것을
hit:6501_conv:13003	afraid	두려워하는	Last week I left home late for work. On my whole commute to work I was super worried that I was going to get there late.	지난주 나는 일하러 집을 늦게 나갔다 출퇴근 전체에서 늦게 도착할까 봐 너무 걱정이 됐다.	출퇴근 전체에서 늦게 도착할까 봐
hit:6503_conv:13006	afraid	두려워하는	I hae an important job interview this week	이번 주에 중요한 일자리 인터뷰를 진행했다	중요한 일자리 인터뷰를 진행했다
hit:6507_conv:13015	impressed	감명받은	I was amazed at how beautiful San Sebastian is	산 세바스티안이 얼마나 아름다운지 놀랐다	산 세바스티안이 얼마나 아름다운지
hit:6510_conv:13020	afraid	두려워하는	There was a wasp in my room this mornnig	오늘 아침 내 방에 말벌이 있었다	내 방에 말벌이 있었다
hit:6515_conv:13031	hopeful	희망에 찬	I hope to find a new job this week	이번 주에 새로운 일자리를 찾았으면 좋겠다	새로운 일자리를 찾았으면
hit:6518_conv:13036	embarrassed	당황스러운	I ate a whole pack of cookies. In one sitting.	나는 쿠키 한 봉지를 다 먹었다 한 자리에 앉아 있다	나는 쿠키 한 봉지를 다 먹었다
hit:6523_conv:13046	anticipating	기대하는	waiting for a package to get here	패키지가 여기에 오기를 기다리고 있습니다.	패키지가 여기에 오기를
hit:6528_conv:13056	confident	확신하는	I had to take my final exam for a class last semester. I studied really hard for this exam. I went in sure that I was going to do great on it. I ended up getting the highest score in my class!	나는 지난 학기에 수업을 위해 기말고사를 해야 했다 나는 이 시험에 정말 열심히 공부했다 나는 확실히 잘할 거라고 확신했다 나는 결국 내 반에서 가장 높은 점수를 받았다!	기말고사를
hit:6530_conv:13060	afraid	두려워하는	I took a test for my class last week. I didn't prepare for it at all. I'm so nervous waiting for the results to come back!	나는 지난 주에 수업을 위해 시험을 봤다. 전혀 준비하지 않았습니다. 결과가 돌아올 때까지 기다리는 것이 너무 긴장됩니다!	결과가 돌아올 때까지 기다리는 것이
hit:6531_conv:13063	disgusted	역겨운	I went to a fastfood. Before ordering, I found a dead cockroach on the floor.	나는 패스트푸드를 먹었다 주문하기 전에 바닥에 죽은 바퀴벌레를 발견했다.	죽은 바퀴벌레를 발견했다
hit:6534_conv:13069	afraid	두려워하는	I have a big test next week and I am super nervous.	다음 주에 큰 시험이 있는데 너무 긴장됩니다.	큰 시험이 있는데
hit:6535_conv:13071	angry	화난	Somebody stole my package I ordered! I am so mad!	내가 주문한 소포를 누군가가 훔쳤어! 나 정말 미쳤어!	내가 주문한 소포를 누군가가 훔쳤어
hit:6552_conv:13104	afraid	두려워하는	I found a spider in my bathroom.... ive never ran so fast in my life!	나는 화장실에서 거미를 발견했다. 내 인생에서 그렇게 빨리 달린 적이 없어!	거미를 발견했다
hit:6555_conv:13110	sentimental	감상적인	I used to play video games in my childhood. My daughter is playing the same game with updated version. It remembers me my childhood.	나는 어린 시절 비디오 게임을 하곤 했다 내 딸은 업데이트된 버전으로 같은 게임을 하고 있다 내 어린 시절을 기억한다	비디오 게임을
hit:6567_conv:13135	embarrassed	당황스러운	I left for school without letting my dog outside. He had an accident in the house and it was my fault.	나는 개를 밖에 두지 않고 학교로 떠났다 그는 집에서 사고를 당했고, 그것이 내 잘못이었다	나는 개를 밖에 두지 않고 학교로 떠났다
hit:6568_conv:13136	sad	슬픈	I had a watch my grandfather had given me when I was a kid, but I seem to have misplaced it. I really liked that watch and I'm unhappy that I can't find it	어렸을 때 할아버지께서 선물로 주신 시계가 있었는데 제가 잘못 두었던 것 같습니다. 나는 그 시계를 정말 좋아했는데 그것을 찾을 수 없다는 것이 유감이야	할아버지께서 선물로 주신 시계가###찾을 수 없다는 것이
hit:6584_conv:13169	content	만족하는	so happy i don't have to live in an apartment anymore. a house is so much more free	너무 행복해서 나는 더 이상 아파트에 살지 않아도 된다 집이 훨씬 더 자유롭다	더 이상 아파트에 살지 않아도 된다
hit:6587_conv:13174	excited	흥분한	I get some great supplements tomorrow in the mail that I think will really help a lot of my health issues. They are real food type powders and seem to help a lot of people!	나는 내일 내 건강 문제에 많은 도움이 될 것이라고 생각하는 훌륭한 보충제를 우편으로 받습니다. 리얼 푸드타입 가루로 많은 분들에게 도움이 되는 것 같아요!	훌륭한 보충제를 우편으로 받습니다
hit:6600_conv:13200	disappointed	실망한	My mother was just recently diagnosed with cancer. I am just so sad and upset right now	우리 어머니는 최근 암 진단을 받았다 지금은 너무 슬프고 화가 난다	우리 어머니는 최근 암 진단을 받았다
hit:6602_conv:13205	anticipating	기대하는	Looking forward to trying some new supplements on Saturday!	토요일에 새로운 보충제를 시도해 보길 기대해!	새로운 보충제를 시도해 보길
hit:6612_conv:13225	disappointed	실망한	I went on a great job interview last week that I thought went really well. I just got word that I did not get the job. I dont know what I am going to do now.	지난주에는 정말 잘 됐다고 생각했던 좋은 취업면접을 했다. 나는 그 일자리를 얻지 못했다는 말만 들었다 나는 지금 무엇을 할지 모르겠다	그 일자리를 얻지 못했다는 말만 들었다
hit:6613_conv:13226	sad	슬픈	I do not want my vacation to end. I would like to stay here forever	나는 휴가가 끝나기를 원하지 않는다 영원히 이곳에 머물고 싶다	나는 휴가가 끝나기를 원하지 않는다
hit:6625_conv:13250	afraid	두려워하는	With Turkish currency Lira plummeting now, I am afraid the economic crisis in Turkey would spill to European markets too	지금 터키 통화 리라화가 급락하면서 터키의 경제 위기가 유럽 시장에도 흘러갈까봐 두렵다.	터키의 경제 위기가 유럽 시장에도 흘러갈까봐
hit:6625_conv:13251	anticipating	기대하는	I can't wait for the new call of duty game. The beta starts today	새로운 콜 오브 듀티 게임을 기다릴 수 없습니다. 오늘부터 베타 시작	새로운 콜 오브 듀티 게임을
hit:6627_conv:13254	caring	돌보는	I was at the zoo one time. I monkey was chewing on a banana peel like it was hungry.	나는 한 번 동물원에 있었다 나는 원숭이가 배고픈 것처럼 바나나 껍질을 씹고 있었다	원숭이가
hit:6648_conv:13297	sentimental	감상적인	I love watching old movies that I used to like when I was a kid. Especially with my own children	어렸을 때 좋아했던 옛날 영화를 보는 것이 좋다. 특히 내 아이들과 함께	어렸을 때 좋아했던 옛날 영화를
hit:6654_conv:13309	excited	흥분한	My sister is arriving from abroad next week. She went there 2 years back. I'm eagerly waiting for her.	내 여동생은 다음 주에 해외에서 도착할 예정이다 그녀는 2년 전에 거기에 갔다 나는 그녀를 기다리고 있다	내 여동생은 다음 주에 해외에서 도착할 예정이다
hit:6659_conv:13319	sentimental	감상적인	I moved away for a job last year. My friend gave me a painting right before I left. Every time I look at it it reminds of my friends.	나는 작년에 직장으로 이사를 갔다. 내 친구는 내가 떠나기 직전에 나에게 그림을 주었다. 볼때마다 친구들이 생각나네요.	그림을###볼때마다 친구들이 생각나네요
hit:6668_conv:13337	hopeful	희망에 찬	We are wanting to buy a new house. Hopefully we will be able to find what we like and be able to afford it. It is such a stressful process.	우리는 새 집을 사고 싶어 한다 우리가 좋아하는 것을 찾고 그것을 감당할 수 있기를 바란다. 그것은 정말 스트레스가 많은 과정이다	우리가 좋아하는 것을 찾고 그것을 감당할 수 있기를
hit:6684_conv:13369	lonely	외로운	I'm pretty bummed, I have to dog watch my parent's dog all weekend by myself.	나는 꽤 부끄럽다. 나는 주말 내내 부모님의 개를 혼자 돌봐야 한다.	나는 주말 내내 부모님의 개를 혼자 돌봐야 한다.
hit:6687_conv:13375	surprised	놀란	I've been working hard as a waiter this summer. Kind of fun since it's helped me develop social skills.. One person even tipped me $25 when their order was only like $8. Caught me off-guard that someone wanted to be that nice to me	이번 여름에 웨이터로 열심히 일했습니다. 사회적 기술을 개발하는 데 도움이 되었기 때문에 일종의 재미. 한 사람은 주문이 8달러에 불과할 때 25달러를 팁으로 주기도 했습니다. 누군가가 나에게 친절하게 대하고 싶어한다는 사실을 눈치채지 못했다.	한 사람은 주문이 8달러에 불과할 때 25달러를 팁으로 주기도 했습니다.
hit:6692_conv:13384	prepared	준비된	My wedding will be held in next month. I'm improving myself to enter into the new life.	내 결혼식은 다음 달에 열릴 것이다 나는 새로운 삶에 들어가기 위해 자신을 개선하고 있다	나는 새로운 삶에 들어가기 위해 자신을 개선하고 있다
hit:6697_conv:13395	afraid	두려워하는	Was playing rough with my relatives, running around outside, doing touch football. I think I twisted my ankle or something. I'm dumb and don't have health insurance this year.. Worried how much money I'm gonna have to spend	밖에서 뛰어다니며 축구를 만지며 친척들과 거칠게 놀고 있었다. 발목이 삐뚤어진 것 같다. 나는 어리석고 올해는 건강보험이 없다 내가 얼마나 많은 돈을 써야 할지 걱정했다	건강보험이 없다###얼마나 많은 돈을 써야 할지
hit:6699_conv:13399	jealous	질투하는	I'm jealous of my brother's new job. He's going to be making 6 figures!	형의 새 직장이 부럽다. 그는 6개의 피규어를 만들 예정입니다!	형의 새 직장이
hit:6719_conv:13438	disgusted	역겨운	I found a hair in my sandwhich at lunch.	나는 점심시간에 모래 속에서 머리카락을 발견했다	모래 속에서 머리카락을 발견했다
hit:6723_conv:13446	content	만족하는	Spur of the moment, my sister and I grilled outside. No special occasion, but we watched the sun set and ate grilled hotdogs and it was just nice.	순간적으로 언니와 나는 밖에서 구웠다. 특별한 날은 아니지만 지는 해를 바라보며 핫도그를 구워 먹었는데 그냥 좋았다.	지는 해를 바라보며 핫도그를 구워 먹었는데
hit:6728_conv:13457	excited	흥분한	I received this email yesterday saying that I have unclaimed money and all I have to do is verify some information to receive it. I confirmed the validity of the email and it turns out to be a substantial amount of money.	어제 이 이메일을 받았는데 돈을 받아야 한다는 것은 일부 정보를 검증하는 것뿐이다. 이메일의 유효성을 확인했는데 상당한 금액인 것으로 드러났다.	상당한 금액인 것으로 드러났다
hit:6733_conv:13466	surprised	놀란	I was shocked. I was at the state park walking through the woods and I swear I saw a Bigfoot.	나는 충격 받았다. 나는 숲을 걷고 있는 주립 공원에 있었고 나는 Bigfoot을 보았다고 맹세합니다.	Bigfoot을 보았다고
hit:6742_conv:13485	angry	화난	When I got my test back and my professor had marked everything wrong. I clearly had the correct answers.	내가 시험을 다시 받았을 때 나의 교수는 모든 것을 틀리게 표시했다. 나는 분명히 정답을 알고 있었다.	교수는 모든 것을 틀리게 표시했다
hit:6745_conv:13491	afraid	두려워하는	Big day next week and I can't wait. My daughter will be in an Honors class her freshman year.	다음 주에 큰 날이 있어서 기다릴 수 없다. 내 딸은 신입생 1학년 호너스 수업에 들어갈 것이다	내 딸은 신입생 1학년 호너스 수업에 들어갈 것이다
hit:6746_conv:13492	prepared	준비된	I prepared for a presentation for a client at work	직장에서 고객을 위한 발표를 준비했다	발표를
hit:6756_conv:13512	excited	흥분한	The weekend is finally here, woohoo!	드디어 주말이 왔어요 woohoo!	주말이
hit:6757_conv:13515	prepared	준비된	My daughter is going to be a senior in high school this year. I think I am actually ready for all of the excitement. She will do so good in the future.	내 딸은 올해 고등학교에서 선배가 될 예정이다 나는 사실 모든 흥분에 대비할 준비가 되어 있다고 생각한다 그녀는 앞으로 그렇게 잘할 것이다	내 딸은 올해 고등학교에서 선배가 될 예정이다
hit:6760_conv:13520	impressed	감명받은	I ordered something online and unbeliveably it was here the next day. I wasn't expecting that!	나는 온라인으로 뭔가를 주문했고 믿을 수 없을 정도로 다음 날 여기에 왔습니다. 나는 그것을 기대하지 않았다!	다음 날 여기에 왔습니다
hit:6761_conv:13523	afraid	두려워하는	I saw a mouintian lion this morning when I was walking to my truck.	나는 오늘 아침에 내 트럭으로 걸어가다가 퓨마를 보았다.	퓨마를 보았다
hit:6763_conv:13526	sad	슬픈	My dog passed away a few weeks ago. She was 12. I really miss her.	내 개는 몇 주 전에 세상을 떠났다 그녀는 12살이었다 나는 그녀가 정말 그리워	내 개는 몇 주 전에 세상을 떠났다
hit:6773_conv:13547	proud	자랑스러운	The time I got my marks back for my chemistry test and I passed with a 95%. My mom was excited.	화학 시험에서 점수를 되찾았을 때 95%로 합격했습니다. 엄마는 흥분했다.	95%로 합격했습니다.
hit:6774_conv:13548	sentimental	감상적인	I always feel great when I think about old times.	옛날을 생각하면 항상 기분이 좋다.	옛날을 생각하면
hit:6784_conv:13568	prepared	준비된	Every hurricane season I make sure to stock up on water and the essentials just in case.	허리케인 시즌마다 저는 만일을 대비하여 물과 필수품을 비축합니다.	허리케인 시즌마다
hit:6794_conv:13589	excited	흥분한	I'm excited for the plums on my plum tree to ripen	매화나무에 달린 매실이 익어가는 게 들떠	매실이 익어가는 게
hit:6809_conv:13619	sad	슬픈	I think my friend stole some money from me. I don't know what to do.	친구가 내게서 돈을 좀 훔친 것 같다. 나는 어떻게 해야 할지 모르겠다	친구가 내게서 돈을 좀 훔친 것 같다
hit:6815_conv:13631	disgusted	역겨운	i can't stand going to the bathroom at work after someone else.	나는 직장에서 다른 사람을 따라 화장실에 가는 것을 참을 수 없다.	직장에서 다른 사람을 따라 화장실에 가는 것을
hit:6821_conv:13642	anticipating	기대하는	I cannot wait for the new super smash bros game, it looks amazing!	나는 새로운 슈퍼 스매시 브라더스 게임을 기다릴 수 없습니다. 정말 멋져 보입니다!	새로운 슈퍼 스매시 브라더스 게임을
hit:6822_conv:13644	afraid	두려워하는	I was so ready for the black ops 4 beta today	오늘은 블랙옵스4 베타를 준비했습니다	블랙옵스4 베타를
hit:6828_conv:13657	sentimental	감상적인	I remember having to walk for hours to get home from school.	학교에서 집에 가려면 몇 시간을 걸어야 했던 기억이 난다.	학교에서 집에 가려면 몇 시간을 걸어야 했던
hit:6830_conv:13660	disappointed	실망한	I was heartbroken when my grandma passed away, I was not equipped to handle that	할머니가 돌아가셨을 때 가슴이 아팠는데 그걸 처리할 장비가 없었다.	할머니가 돌아가셨을 때
hit:6834_conv:13669	confident	확신하는	I am going to Ace my next math class. I got a tutor over the summer	나는 다음 수학 수업을 에이스로 갈 것이다 여름 동안 가르침을 받았다	에이스로 갈 것이다
hit:6842_conv:13685	excited	흥분한	Two more days and the kids are gone.	이틀 더 있고 아이들은 사라졌다	아이들은 사라졌다
hit:6851_conv:13702	confident	확신하는	I wore a bathing suit yesterday and felt confident because I've lost a little weight.	어제 수영복을 입고 살이 조금 빠졌기 때문에 자신감을 느꼈다.	살이 조금 빠졌기 때문에
hit:6853_conv:13707	jealous	질투하는	I am envious of my coworker, he is very smart and athletic	나는 내 동료가 부럽다, 그는 매우 똑똑하고 운동적이다	그는 매우 똑똑하고 운동적이다
hit:6861_conv:13723	surprised	놀란	I came in to work in a bad mood because my girlfriend broke up with me. My coworkers had donuts sitting on my desk this morning to cheer me up. I was not expecting that.	여자친구가 헤어진 바람에 기분이 안 좋은 상태로 출근했습니다. 동료들은 오늘 아침 기분을 좋게 하기 위해 책상 위에 도넛을 올려 놓았습니다. 나는 그것을 기대하지 않았다.	동료들은 오늘 아침 기분을 좋게 하기 위해 책상 위에 도넛을 올려 놓았습니다.
hit:6865_conv:13731	content	만족하는	My friend just went and bought a big tundra, but I'm super happy just driving my little tacoma.	내 친구는 방금 큰 툰드라를 샀지만 나는 내 작은 타코마를 운전하는 것만으로도 매우 행복합니다.	작은 타코마를 운전하는 것만으로도
hit:6882_conv:13764	angry	화난	I wasn't happy today when someone ran in to the back of my moms car.	나는 오늘 누군가가 우리 엄마 차 뒤를 들이받았을 때 기분이 좋지 않았다.	누군가가 우리 엄마 차 뒤를 들이받았을 때
hit:6902_conv:13804	afraid	두려워하는	I was so scared. I was walking to my car and I thought I was going to be robbed.	나는 너무 무서웠다 차로 걸어가고 있었는데 강도 당할 줄 알았다.	강도 당할
hit:6903_conv:13806	embarrassed	당황스러운	I went to work with some serious bedhead. I went to the bathroom after being there for a few hours I saw how aweful I looked!	나는 심각한 침대 머리와 함께 일하러 갔다. 나는 몇 시간 동안 거기에 있다가 화장실에 갔을 때 내가 얼마나 무서운지 보았습니다!	내가 얼마나 무서운지 보았습니다!
hit:6913_conv:13826	grateful	고마워하는	i am so thankful for my wife. she treats me great.	나는 아내에게 정말 감사하다 그녀는 나를 멋지게 대한다	아내에게
hit:6918_conv:13837	surprised	놀란	My best friend just told me they were planning to get a sex change. I had no idea, they seemed to be pretty comfortable the way they were until recently.	제 가장 친한 친구가 방금 성전환을 할 계획이라고 말했습니다. 나는 전혀 몰랐습니다. 그들은 최근까지 그들이 있는 방식으로 꽤 편안해 보였습니다.	성전환을 할 계획이라고
hit:6925_conv:13850	disappointed	실망한	My father in law was diagnosed with pancreatic cancer when our daughter was just 9 months old. He passed 9 months later so never really got to know her and never met our other daughter.	저희 시아버지는 저희 딸이 9개월 되었을 때 췌장암 진단을 받았습니다. 그는 9개월이 지나고 그녀를 제대로 알지 못했고 다른 딸도 만나지 못했습니다.	저희 딸이 9개월 되었을 때 췌장암 진단을 받았습니다.
hit:6935_conv:13870	afraid	두려워하는	I just watched the exorcist for the first time and am home alone. I turned all the lights on in the house and am going to call my friend because I have goosebumps.	나는 엑소시스트를 처음 보았고 집에 혼자 있습니다. 집에 불을 다 켜고 소름이 돋아서 친구에게 전화를 하려고 합니다.	엑소시스트를
hit:6938_conv:13877	grateful	고마워하는	My husband makes me feel this way, I am so lucky to have him.	남편이 이렇게 느끼게 해줘서 너무 운이 좋다.	남편이
hit:6940_conv:13881	angry	화난	when my brother got jumped	내 형이 뛰어오르자	내 형이 뛰어오르자
hit:6970_conv:13941	surprised	놀란	So I just found out that my grandmother was having an affair with younger man. Our family was blown away.	그래서 나는 할머니가 연하의 남자와 바람을 피우고 있다는 것을 알게 되었습니다. 우리 가족은 날아갔습니다.	할머니가 연하의 남자와 바람을 피우고 있다는 것을
hit:6990_conv:13981	hopeful	희망에 찬	i think the braves have a great shot at winning it all this year	올해 한 해 동안 우승을 위한 좋은 기회가 있다고 생각합니다.	우승을 위한 좋은 기회가
hit:6993_conv:13986	angry	화난	I keep finding dog poops in my yard.	나는 마당에서 개똥을 계속 발견한다	개똥을
hit:6994_conv:13988	excited	흥분한	I am going to see Taylor Swift.	테일러 스위프트를 만나러 갑니다.	테일러 스위프트를
hit:6994_conv:13989	joyful	즐거운	it feels so good for the braves to finally be good again	그 사람들이 마침내 다시 좋아지는 것은 너무 좋은 느낌이다	사람들이 마침내 다시 좋아지는 것은
hit:6997_conv:13995	prepared	준비된	I've 2 pets in my home. I'm planning to buy another one. So I clear some spaces in my home to get him home.	나는 집에 반려동물 두 마리를 두고 있다 나는 다른 것을 살 계획이다 그래서 나는 그를 집으로 데려가기 위해 집에 몇 개의 공간을 정리했다	다른 것을 살 계획이다
hit:7000_conv:14001	angry	화난	The soccer ball of my neighbor kids keep landing in my yard. It is very frequent.	이웃집 아이들의 축구공이 자꾸만 마당에 떨어집니다. 매우 빈번합니다.	이웃집 아이들의 축구공이 자꾸만 마당에 떨어집니다
hit:7014_conv:14029	lonely	외로운	I had to eat dinner alone today. Husband is on his way back from a work trip	오늘은 저녁을 혼자 먹어야 했다. 남편은 출장에서 돌아오는 길에	저녁을 혼자 먹어야 했다
hit:7032_conv:14064	excited	흥분한	I'm going to Disney World tomorrow! Finally!	내일 디즈니월드에 갈 거야! 마침내!	디즈니월드에
hit:7040_conv:14081	disappointed	실망한	My husband told me last year that he wants a divorce. Not real reason IMO, just said that he's unhappy.	남편은 작년에 이혼하고 싶다고 말했습니다. 진짜 이유는 IMO가 아니라 그냥 그가 불행하다고 말했다.	남편은 작년에 이혼하고 싶다고 말했습니다
hit:7046_conv:14093	sentimental	감상적인	I spent time folding up all of my daughter's old dance shirts today. Makes me remember when she first started dance at age 2, she'll turn 16 next month.	오늘은 딸아이의 낡은 댄스셔츠를 모두 접어서 시간을 보냈습니다. 그녀가 2살 때 처음 댄스를 시작했을 때를 기억하게 합니다. 그녀는 다음 달에 16살이 됩니다.	딸아이의 낡은 댄스셔츠를
hit:7049_conv:14099	joyful	즐거운	My Vacation is coming up, looking forward to it. i am very happy getting these leaves	내 휴가가 다가오고 있습니다. 나는 이 잎사귀를 얻는 것이 매우 행복하다	내 휴가가 다가오고 있습니다
hit:7051_conv:14102	sad	슬픈	My daughter started kindergarten today. I know we aren't supposed to cry, but I could not help it.	딸아이가 오늘 유치원에 입학했습니다. 울면 안 된다는 걸 알지만 어쩔 수 없었다.	어쩔 수 없었다
hit:7054_conv:14109	sentimental	감상적인	I miss when my daughter was a baby... I feel like it's all a ablur now	내 딸이 아기였을 때가 그립다... 지금은 다 흐릿한 것 같아	딸이 아기였을 때가
hit:7058_conv:14116	afraid	두려워하는	I am expecting an express package tomorrow, but the tracking has not been updated correctly.	내일 고속 패키지를 기대하고 있지만 추적이 제대로 업데이트되지 않았다.	추적이 제대로 업데이트되지 않았다
hit:7062_conv:14124	angry	화난	This restaurant keeps leaving flyers on my door every week, and it is just piling up all over the neighborhood.	이 식당은 매주 내 집 문에 전단지를 붙이고 있고, 그것은 단지 동네 전체에 쌓여가고 있다.	내 집 문에 전단지를 붙이고 있고
hit:7073_conv:14146	sentimental	감상적인	I really wish they would bring back 8 tracks.	8곡을 꼭 다시 나왔으면 하는 바램입니다.	8곡을 꼭 다시
hit:7086_conv:14172	afraid	두려워하는	I am afraid I will never be a good father.	나는 결코 좋은 아버지가 되지 못할 것 같다.	좋은 아버지가 되지 못할 것 같다
hit:7099_conv:14198	prepared	준비된	I am ready for my first marathon.	나는 첫 마라톤 준비가 되어 있다	첫 마라톤 준비가
hit:7111_conv:14222	proud	자랑스러운	My father won his golf tournament last weekend.	우리 아버지는 지난 주말 골프대회에서 우승했다	아버지는###우승했다
hit:7117_conv:14235	proud	자랑스러운	When I got the first place in a baking competition	베이킹 대회에서 1등했을 때	베이킹 대회에서 1등했을 때
hit:7127_conv:14254	lonely	외로운	I invited everyone to my birthday party and they came up with excuses on the last minute	내 생일 파티에 모두를 초대했고 그들은 마지막 순간에 변명을 생각해 냈습니다.	변명을 생각해 냈습니다
hit:7133_conv:14266	impressed	감명받은	My niece was able to ride her new bike without having to use training wheels. She made a big impact on me.	조카는 훈련 바퀴를 사용하지 않아도 새 자전거를 탈 수 있었다 그녀는 나에게 큰 영향을 미쳤다	조카는 훈련 바퀴를 사용하지 않아도 새 자전거를 탈 수 있었다
hit:7136_conv:14273	afraid	두려워하는	One of my friends told me that I was doing this math problem wrong. I was hesitant to believe that but it turned out that he was right.	제 친구 중 한 명이 제가 이 수학 문제를 잘못 풀고 있다고 말했습니다. 믿기지 않았지만 그의 말이 맞았다.	제가 이 수학 문제를 잘못 풀고 있다고
hit:7138_conv:14276	impressed	감명받은	My cousin won a athlete meet few days ago . I was so happy for him. and I should say am surprised in a good way	내 사촌이 며칠 전에 운동 선수 대회에서 우승했습니다. 나는 그를 위해 매우 기뻤다. 그리고 나는 좋은 방법으로 놀랐다라고 말해야 한다	내 사촌이 며칠 전에 운동 선수 대회에서 우승했습니다
hit:7138_conv:14277	jealous	질투하는	My boss earns way more money than me.	내 상사는 나보다 훨씬 더 많은 돈을 벌고 있다	내 상사는 나보다 훨씬 더 많은 돈을 벌고 있다
hit:7142_conv:14284	confident	확신하는	I WILL find another job this week.	나는 이번 주에 다른 일자리를 찾을 것이다	다른 일자리를 찾을 것이다
hit:7151_conv:14303	grateful	고마워하는	During Aug. 2016 there was a huge flood here in South LA. Even though I got 5 feet in my house, no one was hurt or died. Overall, the number of causlaties was super low	2016년 8월에 이곳 사우스 LA에 거대한 홍수가 발생했습니다. 집에 5피트가 있음에도 불구하고 아무도 다치거나 죽지 않았습니다. 전반적으로 인과 관계의 수는 매우 낮습니다.	아무도 다치거나 죽지 않았습니다
hit:7182_conv:14364	sad	슬픈	I found out I did not win the lottery.	나는 복권에 당첨되지 않은 것을 알게 되었다	복권에 당첨되지 않은 것을
hit:7205_conv:14411	disappointed	실망한	We were ready to buy the house from my omther in law, but we had to wait another year because she signed a lease.	우리는 시어머니에게서 집을 살 준비가 되어 있었지만 시어머니가 임대 계약을 했기 때문에 1년을 더 기다려야 했습니다.	1년을 더 기다려야 했습니다
hit:7217_conv:14434	impressed	감명받은	I was impressed by the 2018 Fifa world cup	2018 FIFA 월드컵에 감동받았습니다	2018 FIFA 월드컵에
hit:7228_conv:14457	surprised	놀란	My mother in law offered to buy us basically all the furniture for the nursery.	시어머니는 우리에게 기본적으로 보육원용 가구를 모두 사주겠다고 제안했습니다.	가구를 모두 사주겠다고 제안했습니다
hit:7231_conv:14463	confident	확신하는	I had a calculus final that I really needed to ace. Because of this I went and studied so hard that I would know that I'd ace it.	나는 정말로 에이스에 필요한 미적분학 결승전을 가졌습니다. 이 때문에 나는 내가 에이스라는 것을 알 정도로 열심히 공부하고 갔다.	내가 에이스라는 것을 알 정도로
hit:7250_conv:14500	grateful	고마워하는	my grandmother took care of me my whole life.	할머니는 평생 나를 돌봐 주셨다.	할머니는 평생 나를 돌봐 주셨다
hit:7256_conv:14512	jealous	질투하는	my best friend got a new best friend.	내 가장 친한 친구가 새로운 가장 친한 친구를 얻었다.	가장 친한 친구가 새로운 가장 친한 친구를 얻었다
hit:7258_conv:14516	joyful	즐거운	I could ask for a better wife!	더 나은 아내를 구할 수 있어!	더 나은 아내를
hit:7259_conv:14518	content	만족하는	I just ate an entire pizza.	나는 그냥 피자 전체를 먹었다	피자 전체를
hit:7277_conv:14554	trusting	신뢰하는	My wife is amazing. She would never cheat on me.	내 아내는 놀랍다 그녀는 절대 나를 속이지 않을 것이다	그녀는 절대 나를 속이지 않을
hit:7284_conv:14569	surprised	놀란	Looking back at the music I've done in the past 6 months it's pretty amazing to see how much better I've gotten in such a short period of time.	지난 6개월 동안 내가 했던 음악을 돌이켜보면 그 짧은 시간 동안 내가 얼마나 좋아졌는지 알 수 있다는 것이 꽤 놀랍습니다.	짧은 시간 동안 내가 얼마나 좋아졌는지
hit:7286_conv:14572	disappointed	실망한	The lottery ticket I bought last night did not win.	어제 밤에 산 복권이 당첨되지 않았습니다.	복권이 당첨되지 않았습니다
hit:7292_conv:14585	joyful	즐거운	i was happy to see i got next week off	나는 내가 다음 주에 쉬는 것을 보고 기뻤다	다음 주에 쉬는 것을
hit:7301_conv:14602	embarrassed	당황스러운	I cheated on a lot on my homework in high school. I flunked out of college just because of that	나는 고등학교 때 숙제를 많이 속였다. 나는 그것 때문에 대학을 자퇴했다.	숙제를 많이 속였다
hit:7305_conv:14610	sentimental	감상적인	I hear a Christmas song on the radio and it reminds me of my relatives back home.	라디오에서 크리스마스 노래를 듣고 집에서 친척들이 생각난다.	크리스마스 노래를
hit:7309_conv:14619	caring	돌보는	I care about most poor people. But I have more sympathy for those who are actually trying to improve their situation, than those who are just looking for a handout	나는 대부분의 가난한 사람들을 돌본다. 하지만 유인물만 찾는 분들보다 실제로 상황 개선을 위해 노력하시는 분들이 더 공감이 가네요	대부분의 가난한 사람들을
hit:7312_conv:14625	grateful	고마워하는	I've got so many blessings in my life I don't know where to start. But I know I can always trace it back to the love, support, and steadfast belief of my parents that I can achieve anything I set my mind to	제 인생에는 축복이 너무 많아서 어디서부터 시작해야 할지 모르겠습니다. 하지만 내가 마음먹은 것은 무엇이든 이룰 수 있다는 부모님의 사랑, 지원, 확고한 믿음 덕분에 항상 그 흔적을 찾을 수 있다는 것을 압니다.	제 인생에는 축복이 너무 많아서
hit:7313_conv:14627	sentimental	감상적인	I had a pomegranate for the first time since I was a kid recently and made me think about to my childhood.	나는 최근에 어렸을 때 이후로 처음으로 석류를 먹었고 어린 시절을 생각하게했습니다.	석류를 먹었고
hit:7322_conv:14644	proud	자랑스러운	i went into that interview knowing i was going to crush it!	나는 내가 그것을 부숴버릴 것이라는 것을 알고 그 인터뷰에 들어갔다!	그것을 부숴버릴 것이라는
hit:7338_conv:14677	prepared	준비된	im ready for next week!	다음 주에 준비해!	다음 주
hit:7341_conv:14683	content	만족하는	I felt pretty nice today. Just sat on the patio and relaxed	나는 오늘 상당히 기분이 좋았다 그냥 바닥에 앉아 편안하게 쉬었다	바닥에 앉아 편안하게 쉬었다
hit:7342_conv:14684	afraid	두려워하는	My friend has been very distant lately.	내 친구는 최근에 아주 멀리 떨어져 있다	멀리 떨어져 있다
hit:7343_conv:14687	confident	확신하는	I interviewed for a jew job on friday. I think it went well.	나는 금요일에 유대인 일자리를 위해 인터뷰를 했다 잘 된 것 같아요.	잘 된 것
hit:7348_conv:14697	surprised	놀란	i enjoy gardening and seeing what all the hard work will lead to	나는 정원 가꾸기를 즐깁니다.	정원
hit:7350_conv:14700	angry	화난	It took me 5 hours to bake this cake for my daughter, and now it's missing.	딸을 위해 이 케이크를 굽는 데 5시간이 걸렸는데 지금은 없어졌습니다.	케이크를 굽는 데 5시간이 걸렸는데 지금은 없어졌습니다.
hit:7351_conv:14702	hopeful	희망에 찬	I am thinking tomorrow will be nice. I am going to church	내일은 괜찮을 것 같아요. 나는 교회에 갈 거야	교회
hit:7360_conv:14720	hopeful	희망에 찬	I haven't been able to find my favorite pineapple coconut cake anywhere, but there's a new bakery opening up soon.	내가 좋아하는 파인애플 코코넛 케이크를 어디에서도 찾을 수 없었지만 곧 새로운 빵집이 문을 엽니다.	새로운 빵집이 문을 엽니다.
hit:7370_conv:14740	lonely	외로운	No real plans this weekend and just sitting here alone.	이번 주말에는 진짜 계획이 없고 그냥 여기에 혼자 앉아 있습니다.	진짜 계획이 없고
hit:7374_conv:14749	sad	슬픈	i wasnt happy when i had to go into work on saturday	토요일에 출근해야 했을 때 나는 행복하지 않았다	토요일에 출근해야 했을 때
hit:7381_conv:14763	sentimental	감상적인	i really love to look at old photo albums and see how everyone has grown and how things have changed	오래된 사진 앨범을 보고 모두가 어떻게 성장했는지, 어떤 모습이 달라졌는지 보는 것을 정말 좋아한다.	오래된 사진 앨범
hit:7382_conv:14765	angry	화난	My neighbor is out again having a party...I find it strange because he yelled at me on a night before- but he has decided when HE isn't working- it's fine to be loud later at night	내 이웃이 또 파티를 하고 있어요...전날 밤에 그가 나에게 소리를 질러서 이상하다고 생각합니다- 하지만 그는 그가 일하지 않을 때 결정했습니다- 늦은 밤에 시끄럽게 해도 괜찮습니다	그가 나에게 소리를 질러서
hit:7384_conv:14769	embarrassed	당황스러운	I forgot my mom's birthday was 2 days ago.	나는 엄마의 생일이 이틀 전이라는 것을 잊었다	엄마의 생일이 이틀 전이라는 것
hit:7400_conv:14800	impressed	감명받은	My daughter has been taking ballet since she was 2. She's almost 16 now and is very dedicated and focused and takes class 6 days a week.	우리 딸은 2살 때부터 발레를 하고 있다 그녀는 지금 16살 가까이 되어 매우 헌신적이고 집중적이며 일주일에 6일씩 수업을 듣는다	매우 헌신적이고 집중적이며
hit:7413_conv:14827	afraid	두려워하는	The traffic last night was pretty nerve wracking for me. A lot of traffic and aggressive driving	어젯밤의 교통체증은 나에게 꽤 신경이 쓰였다. 교통량이 많고 과격한 운전	교통량이 많고 과격한 운전
hit:7415_conv:14831	prepared	준비된	I think I have bought all the supplies I need for the next semester at the end of the month.	다음 학기에 필요한 모든 물량을 이달 말에 샀던 것 같다.	다음 학기에 필요한 모든 물량을 이달 말에 샀던 것
hit:7418_conv:14836	sentimental	감상적인	i really enjoy keeping up with old family traditions i grew up with	나는 내가 함께 자랐던 오래된 가족 전통을 따라가는 것을 정말 즐긴다	오래된 가족 전통을 따라가는 것을
hit:7421_conv:14843	sentimental	감상적인	i really love keeping up with old family traditions i grew up with	나는 내가 함께 자란 오래된 가족 전통을 따라가는 것을 정말 좋아한다	오래된 가족 전통을 따라가는 것
hit:7432_conv:14864	excited	흥분한	I am looking forward to next week. I am going to be off of work	다음 주를 기대하고 있다 나는 퇴근할 거야	다음 주를
hit:7433_conv:14866	disappointed	실망한	I really wanted to go to the waterpark today. We couldn't go because it was thunderstorming.	나는 오늘 워터파크에 가고 싶었다 우리는 천둥이 치는 바람에 갈 수 없었다	천둥이 치는 바람에 갈 수 없었다
hit:7434_conv:14868	prepared	준비된	I am going to do well at work next week. I have been working hard on a project	다음 주에 일을 잘할 거야 나는 그동안 프로젝트를 열심히 해왔다	프로젝트를
hit:7440_conv:14881	jealous	질투하는	A co-worker of mine got a promotion over me.	내 동료가 나보다 승진을 했다.	내 동료가 나보다 승진을 했다.
hit:7446_conv:14893	joyful	즐거운	When I got to go a concert for my favorite band. They rarely play.	내가 좋아하는 밴드의 콘서트에 가야 할 때. 그들은 거의 놀지 않습니다.	좋아하는 밴드의 콘서트에 가야 할 때.
hit:7459_conv:14918	proud	자랑스러운	When my friend made the basketball team. He worked so hard for it.	내 친구가 농구팀을 만들 때. 그는 그것을 위해 열심히 일했습니다.	농구팀을 만들 때.
hit:7461_conv:14923	prepared	준비된	Studying for my final math exam. I had just done a 5 hour study session.	나의 마지막 수학 시험을 위해 공부하고 있다. 나는 5시간의 스터디 세션을 마쳤다.	마지막 수학 시험을 위해 공부하고 있다.
hit:7470_conv:14940	prepared	준비된	I've a business meeting tomorrow. I'm looking forward to it. Hope I'll do my best.	내일 업무 회의가 있어요. 나는 그것을 기대하고있어. 최선을 다할 수 있기를 바랍니다.	업무 회의가
hit:7470_conv:14941	angry	화난	I can't beleve I only got half of the maximum for my raise?	내 월급의 절반밖에 받지 못했다니 믿을 수 없군요?	내 월급의 절반밖에 받지 못했다니
hit:7472_conv:14945	disgusted	역겨운	I took my trash out a minute ago and stepped in dog poop! It even went between my toes!	1분전에 쓰레기를 버리고 개똥을 밟았어! 그것은 심지어 내 발가락 사이에 갔다!	개똥을 밟았어!
hit:7478_conv:14956	joyful	즐거운	When I got my first dog, I love her. She's a husky.	나는 첫 개를 얻었을 때 그녀를 사랑했습니다. 그녀는 허스키입니다.	첫 개를 얻었을 때
hit:7496_conv:14993	afraid	두려워하는	I saw where someone escaped the local jail and is on the loose. It has me on edge.	누군가가 지역 교도소를 탈출한 곳을 보고 도망가는 모습을 보았다. 그것은 나를 가까이에 두고 있다	지역 교도소를 탈출한 곳을 보고 도망가는 모습을
hit:7500_conv:15001	grateful	고마워하는	My husband got me a new laptop! I was so shocked and happy	남편이 새 노트북을 사줬어요! 너무 충격적이고 기뻤다	새 노트북을 사줬어요!
hit:7505_conv:15010	sentimental	감상적인	My daughter is turning 2 next week. Times goes by too fast.	다음 주에 딸아이가 2살이 됩니다. 시간이 너무 빨리 갑니다.	시간이 너무 빨리 갑니다.
hit:7514_conv:15029	grateful	고마워하는	i couldnt believe my luck at the casiuno	카지노에서 내 행운을 믿을 수 없었다	내 행운을
hit:7522_conv:15044	lonely	외로운	I miss my ex boyfriend. He was actually pretty sweet.	전 남자친구가 그리워요. 그는 사실 꽤 달콤했다	전 남자친구가 그리워요
hit:7523_conv:15047	angry	화난	my Tv keeps getting cut off, even though I pay the bill.	요금을 결제했는데도 TV가 계속 끊깁니다.	요금을 결제했는데도 TV가 계속 끊깁니다.
hit:7526_conv:15052	embarrassed	당황스러운	I tried my best ho hold in my fart in class.	나는 수업시간에 최선을 다해 방귀를 뀌었다	방귀를 뀌었다
hit:7527_conv:15054	angry	화난	My homework submission had not been accepted for Calculus class. Professor claims it was plagiarized	미적분 수업에 내 숙제 제출이 수락되지 않았습니다. 교수는 표절이라고 주장	숙제 제출이 수락되지 않았습니다.
hit:7527_conv:15055	afraid	두려워하는	Im not sire my boyfriend is right for me.	내 남자친구가 나에게 맞지 않는다	내 남자친구가 나에게 맞지 않는다
hit:7541_conv:15083	impressed	감명받은	In 2015, I went to Rock in Rio Festival, it was an amazing experience	2015년에 Rock in Rio Festival에 갔을 때 놀라운 경험이었습니다.	Rock in Rio Festival에
hit:7561_conv:15122	surprised	놀란	I am shocked that my boss was arrested last night.	어젯밤 상사가 구속되어 충격을 받았다.	어젯밤 상사가 구속되어
hit:7567_conv:15135	anticipating	기대하는	I'm looking forward to all the football today	오늘 모든 축구를 기대하고 있습니다	축구를
hit:7571_conv:15142	lonely	외로운	Sometimes I have noone to talk to.	가끔은 이야기할 사람이 없습니다.	이야기할 사람이 없습니다.
hit:7575_conv:15150	surprised	놀란	Tiger Woods is playing good golf again, wow.	타이거 우즈가 또 골프를 잘 치네요, 와우.	타이거 우즈가 또 골프를 잘 치네요
hit:7584_conv:15168	embarrassed	당황스러운	I should never of lied about my job.	내 직업에 대해 거짓말을 해서는 안 됩니다.	내 직업에 대해 거짓말을 해서는 안 됩니다.
hit:7585_conv:15170	sad	슬픈	I cry every time I think of my late cousin.	돌아가신 사촌을 생각할 때마다 눈물이 난다.	돌아가신 사촌을
hit:7594_conv:15189	angry	화난	i was mad when i saw my dog had gotten out	나는 내 개가 나가는 것을 보고 화가 났다.	개가 나가는 것을
hit:7599_conv:15198	surprised	놀란	i didnt expect to be approved for a week off from work	직장에서 일주일간 휴가를 받을 것으로 예상하지 못했다	일주일간 휴가를 받을 것으로
hit:7599_conv:15199	disappointed	실망한	My favorite football team lost yesterday. I am so upset about it.	내가 가장 좋아하는 축구대표팀은 어제 패했다 나는 그것에 너무 화가 난다	내가 가장 좋아하는 축구대표팀은 어제 패했다
hit:7655_conv:15310	sad	슬픈	My dog had to be put down the other day. I'm heart broken.	우리 개는 그날 내려놓아야 했다 나는 마음이 아파요.	우리 개는 그날 내려놓아야 했다
hit:7659_conv:15319	afraid	두려워하는	I had a job interview which I was worried about. I had to prepare a presentation and I was scared I would mess up	걱정했던 면접이 있었습니다. 프레젠테이션을 준비해야 했고 엉망이 될까 두려웠어요	엉망이 될까
hit:7667_conv:15334	jealous	질투하는	My ex already found someone else.	내 전 남편은 이미 다른 사람을 찾았다	내 전 남편은 이미 다른 사람을 찾았다
hit:7687_conv:15374	grateful	고마워하는	My husband went out of town for the weekend and I stayed home. For once, I was able to get things done around the house with someone always interrupting.	남편은 주말에 외출을 하고 나는 집에 있었다. 한 번은 항상 방해가 되는 누군가와 함께 집안일을 할 수 있었습니다.	남편은 주말에 외출을 하고 나는 집에 있었다.
hit:7694_conv:15389	trusting	신뢰하는	I let my coworker handle a project.	나는 동료들에게 프로젝트를 맡겼다	나는 동료들에게 프로젝트를 맡겼다
hit:7697_conv:15395	joyful	즐거운	I am going to eat some BBQ later. I am so happy for it.	나중에 BBQ를 좀 먹을 거야 나는 그것에 너무 행복해	BBQ를
hit:7700_conv:15401	afraid	두려워하는	I borrowed money from a friend. He came last week to ask for his money. He was threating to break my leg if I don't pay him back.	친구에게 돈을 빌렸습니다. 그는 지난 주에 돈을 요구하러 왔습니다. 그는 내가 갚지 않으면 내 다리를 부러뜨리겠다고 위협했습니다.	내가 갚지 않으면 내 다리를 부러뜨리겠다고 위협했습니다.
hit:7724_conv:15449	prepared	준비된	I get my documents ready before presentation	발표하기 전에 서류를 준비해 두겠습니다	발표하기 전에 서류를 준비해 두겠습니다
hit:7730_conv:15460	lonely	외로운	My sister was bored after her friends did not invite her for a party	친구들이 그녀를 파티에 초대하지 않아 누나는 지루했다
hit:7742_conv:15485	angry	화난	We spent a lot of money on pizza. They didn't deliver what we ordered and then were rude when we called back! It was so frustrating.	우리는 피자에 많은 돈을 썼다. 그들은 우리가 주문한 것을 배달하지 않았고 우리가 다시 전화했을 때 무례했습니다! 너무 답답했습니다.	주문한 것을 배달하지 않았고 우리가 다시 전화했을 때 무례했습니다!
hit:7748_conv:15496	hopeful	희망에 찬	I recently applied to medical school. I have always wanted to be a surgeon, and my professors tell me I should get in no problem	나는 최근 의대에 지원했다 나는 항상 외과의사가 되고 싶었고, 교수님께서 문제가 없어야 한다고 말씀하셨다	외과의사가 되고 싶었고,
hit:7762_conv:15524	confident	확신하는	I'm so ready for my presentation at work tomorrow. I'm sure I'll do great!	나는 내일 직장에서 발표할 준비가 되어 있습니다. 나는 잘 할 것이라고 확신합니다!	직장에서 발표할 준비가 되어 있습니다.
hit:7780_conv:15560	disappointed	실망한	I was let down in trying to pay a bill today.	나는 오늘 청구서를 지불하려고 해서 실망했다.	청구서를 지불하려고 해서
hit:7788_conv:15576	joyful	즐거운	I was so happy with my colleagues	동료들과 함께해서 너무 행복했어요	동료들과 함께해서
hit:7793_conv:15587	disgusted	역겨운	I left some food in the microwave while I went on a trip a while ago. That was such a bad move,	얼마 전 여행을 갔을 ​​때 전자레인지에 음식을 두고 왔습니다. 그건 너무 나쁜 행동이었고,	여행을 갔을 ​​때 전자레인지에 음식을 두고 왔습니다.
hit:7796_conv:15592	disappointed	실망한	My dog ran away from home.	우리 개는 집에서 도망쳤다	우리 개는 집에서 도망쳤다
hit:7807_conv:15614	angry	화난	My dog pooed all over the floor!	우리 강아지가 바닥에 똥을 쌌어요!	우리 강아지가 바닥에 똥을 쌌어요!
hit:7809_conv:15619	sentimental	감상적인	I get nostalgic thinking about my grandmother.	나는 할머니를 생각하며 향수를 느낀다	할머니를
hit:7831_conv:15662	disappointed	실망한	Today was supposed to be a fun day with the family. Unfortunately our plans were changed because my husband is sick.	오늘은 그 가족과 함께 즐거운 하루가 될 예정이었다 안타깝게도 남편이 아파서 우리 계획이 바뀌었다.	남편이 아파서
hit:7843_conv:15686	sad	슬픈	I lost all of my money at the casino.	나는 카지노에서 모든 돈을 잃었다	모든 돈을 잃었다
hit:7882_conv:15764	lonely	외로운	Everyone at work was sitting together eating lunch and talking but they didn't invite me. I sat alone and I felt so sad.	직장에 있는 모든 사람이 함께 점심을 먹고 대화를 나누고 있었지만 초대하지 않았다. 나는 혼자 앉아서 너무 슬퍼했다	초대하지 않았다
hit:7884_conv:15768	disappointed	실망한	I recently bought myself a new jacket I wanted for a while only to get it in person and not like it.	나는 최근에 내가 한동안 원했던 새 재킷을 직접 샀고 마음에 들지 않았습니다.	새 재킷을 직접 샀고
hit:7886_conv:15773	content	만족하는	I frequently curl up with a good book to relax. It can be so peaceful.	나는 휴식을 취하기 위해 좋은 책을 자주 읽는다 그렇게 평화로울 수 있다	좋은 책을 자주 읽는다
hit:7888_conv:15777	angry	화난	i changed my sons diaper after he peed and said no poop. five minutes later he pooped everywhere in his new diaper	나는 아들이 오줌을 싸고 똥이 없다고 말한 후 기저귀를 바꿨습니다. 5분 후 그는 새 기저귀에 아무데나 똥을 쌌다	5분 후 그는 새 기저귀에 아무데나 똥을 쌌다
hit:7892_conv:15784	content	만족하는	I went to Krispy Kreme the other day and got some donuts while the hot light was on.	전날 크리스피 극장에 가서 뜨거운 불이 켜지는 동안 도넛을 얻었다.	도넛을 얻었다
hit:7895_conv:15791	prepared	준비된	I am going on a road trip next week and I spent the day yesterday getting ready. I got the car checked, and made sure everything was in order	다음주에 여행을 가는데 어제 준비하느라 하루를 보냈습니다. 나는 차를 점검했고 모든 것이 정상인지 확인했다	차를 점검했고 모든 것이 정상인지 확인했다
hit:7899_conv:15798	anticipating	기대하는	i really expectant	나는 정말로 기대된다	나는 정말로 기대된다
hit:7902_conv:15804	disappointed	실망한	My dog just died. I'm in shock.	내 개가 방금 죽었어. 나는 충격을 받았다.	내 개가 방금 죽었어. 나는 충격을 받았다.
hit:7906_conv:15812	content	만족하는	I'm pretty happy with how my shed turned out. It was the first time I built something.	내 창고가 어떻게 생겼는지 매우 만족합니다. 처음으로 무언가를 구축했습니다.	창고가
hit:7914_conv:15828	disgusted	역겨운	I found a fly in my salad at McDonalds. I was grossed out!	맥도날드 샐러드에서 파리를 발견했습니다. 나는 배신당했다!	맥도날드 샐러드에서 파리를 발견했습니다.
hit:7919_conv:15839	jealous	질투하는	My friend has a gorgeous wife. I wish she was mine.	내 친구에게는 멋진 아내가 있습니다. 그녀가 내 것이었으면 좋겠어.	내 친구에게는 멋진 아내가 있습니다.
hit:7920_conv:15840	jealous	질투하는	I'm so jealous of my friend's new girlfriend. She is perfect in every sense of the word!	친구의 새 여자친구가 너무 부럽습니다. 그녀는 단어의 모든 의미에서 완벽합니다!	친구의 새 여자친구가
hit:7921_conv:15842	angry	화난	My son stole some money out of his mom's purse. I was so upset I almost forgot to calm down and explain how wrong that was.	아들이 엄마 지갑에서 돈을 훔쳤어요. 나는 너무 화가 나서 진정하고 그것이 얼마나 잘못된 일인지 설명하는 것을 거의 잊었습니다.	아들이 엄마 지갑에서 돈을 훔쳤어요.
hit:7923_conv:15846	proud	자랑스러운	I was so happy when my daughter scored the winning goal for her soccer game. She trains so hard and deserves the recognition.	내 딸이 축구 경기에서 결승골을 넣었을 때 너무 기뻤습니다. 그녀는 너무 열심히 훈련하고 인정받을 자격이 있습니다.	딸이 축구 경기에서 결승골을 넣었을 때
hit:7924_conv:15848	grateful	고마워하는	My girlfriend knows I've been super sick the last few days and shes been taking care of not only me. But I had my kids this weekend and shes been taking care of them like their hers.	내 여자 친구는 내가 지난 며칠 동안 매우 아팠다는 것을 알고 있으며 그녀는 나뿐만 아니라 돌보고 있습니다. 그러나 나는 이번 주말에 내 아이들을 낳았고 그녀는 그들을 그녀처럼 돌보고 있습니다.	그녀는 나뿐만 아니라 돌보고 있습니다.
hit:7929_conv:15858	embarrassed	당황스러운	I've been neglecting my friends lately, I'm always working and never have time to hang out.	요즘 친구들을 소홀히 하고 항상 일만 하고 놀 시간이 없어요.	친구들을 소홀히 하고
hit:7952_conv:15904	embarrassed	당황스러운	Today I found a dog that seemed to be lost, but instead of helping him find his owner I kept going because I was in a hurry.	오늘은 길을 잃은 것 같은 강아지를 찾았지만 주인을 찾는 데 도움을 주는 대신 제가 급해서 계속 갔습니다.	주인을 찾는 데 도움을 주는 대신 제가 급해서 계속 갔습니다.
hit:7952_conv:15905	sad	슬픈	I'm really bummed out today, I had to get rid of my dog because I had to move across the country.	오늘은 정말 속상하고, 전국을 떠돌아다녀야 해서 강아지를 버려야 했습니다.	강아지를 버려야 했습니다.
hit:7953_conv:15906	afraid	두려워하는	Standing in front of the judge for the first time and him telling me i am going to prison for years. that is scary.	처음으로 판사 앞에 서서 판사는 내가 몇 년 동안 감옥에 갈 것이라고 말했습니다. 그건 무섭다.	판사는 내가 몇 년 동안 감옥에 갈 것이라고 말했습니다.
hit:7956_conv:15912	angry	화난	There was this giant spider in my room. I'm afraid of spiders. I went to get something to get it with, and I came back. The spider is now missing.	내 방에 이 거대한 거미가 있었다. 거미가 무서워요. 나는 그것을 얻을 무언가를 얻기 위해 갔고, 나는 돌아왔다. 거미는 이제 사라졌습니다.	거미가
hit:7971_conv:15942	excited	흥분한	My mom and dad are flying to come visit me! I haven't seen them in an awfully long time. I miss them!	엄마와 아빠가 나를 찾아오려고 비행기를 타고 있어! 나는 그들을 너무 오랫동안 본 적이 없다 그들이 그리워!	엄마와 아빠가 나를 찾아오려고 비행기를 타고 있어!
hit:7988_conv:15976	surprised	놀란	Binge watching seasons with cable streaming.	케이블 스트리밍으로 시즌을 즐겨보세요.	케이블 스트리밍으로
hit:7990_conv:15980	sad	슬픈	I am moving hundreds of miles away from my friends and family to start a new life with my husband. I am not excited to be leaving. I hope it gets better.	남편과 새로운 삶을 시작하기 위해 친구와 가족과 수백 마일 떨어진 곳으로 이사를 갑니다. 나는 떠나게 되어 기쁘지 않다. 나는 그것이 좋아지기를 바랍니다.	친구와 가족과 수백 마일 떨어진 곳으로 이사를 갑니다.
hit:7995_conv:15991	trusting	신뢰하는	I told my best friend one of my deepest darkest secrets. I believe they won't tell anyone, so I'm grateful to have them	나는 내 가장 깊고 어두운 비밀 중 하나를 가장 친한 친구에게 말했다. 나는 그들이 아무에게도 말하지 않을 것이라고 믿습니다. 그래서 나는 그것들이 있다는 것에 감사합니다	그들이 아무에게도 말하지 않을 것이라고 믿습니다.
hit:8029_conv:16059	excited	흥분한	I'm getting a new phone soon. I've wanted one for ages and I'm looking forward to it.	나는 곧 새 전화를 받을 것이다 나는 오랫동안 하나를 원했고, 기대하고 있다	새 전화를
hit:8041_conv:16083	proud	자랑스러운	My son said his first word today. I am filled with pride.	아들이 오늘 첫 마디를 했습니다. 나는 자부심으로 가득 차 있습니다.	아들이 오늘 첫 마디를 했습니다
hit:8048_conv:16097	disgusted	역겨운	I took out the trash and the dumpster just smells vile. It made me almost throw up it was so gross this time.	쓰레기를 버리니 쓰레기통에서 악취가 난다. 이번에는 너무 심해서 토할 뻔 했습니다.	쓰레기통에서 악취가 난다.
hit:8053_conv:16106	anticipating	기대하는	I am going to a concert tomorrow. I can't wait!	나는 내일 콘서트에 갈 거야 기다릴 수가 없어!	콘서트에
hit:8053_conv:16107	anticipating	기대하는	I have to go get some shots at the doctor this week and i am not looking forward to it. I don't like shots at all	이번 주에 의사에게 주사를 맞으러 가야 하고 기대하지 않습니다. 나는 샷을 전혀 좋아하지 않는다.	주사를 맞으러
hit:8074_conv:16149	surprised	놀란	I am shocked Tiger Woods is playing golf again.	나는 타이거 우즈가 다시 골프를 치고 있는 것에 충격을 받고 있다	타이거 우즈가 다시 골프를 치고 있는 것에
hit:8092_conv:16184	grateful	고마워하는	I just changed jobs, and was afraid that the change my influence my work/life balance negatively. Once I was in the new job, I found that they were more willing than my previous employer to work with my schedule.	나는 막 직장을 옮겼고, 그 변화가 내 일과 삶의 균형에 부정적인 영향을 미칠까 두려웠습니다. 새 직장에 들어가고 나서 나는 그들이 이전 고용주보다 더 기꺼이 내 일정에 맞춰 일한다는 것을 알게 되었습니다.	새 직장에###내 일정에 맞춰 일한다는 것을
hit:8096_conv:16192	confident	확신하는	I used Youtube to fix my fridge.	나는 유튜브를 이용해 냉장고를 고쳤다	냉장고를 고쳤다
hit:8098_conv:16196	sentimental	감상적인	The backyard makes me miss my dog.	뒤뜰은 나를 개가 그리워하게 만듭니다.	뒤뜰은
hit:8107_conv:16215	disappointed	실망한	My second vacuum I ordered from a company works good but the metal pole is not working right. Super upset as this is the second issue I have had.	회사에서 주문한 두 번째 진공 청소기는 잘 작동하지만 금속 막대가 제대로 작동하지 않습니다. 이것이 내가 가진 두 번째 문제이기 때문에 매우 화가났습니다.	금속 막대가 제대로 작동하지 않습니다
hit:8110_conv:16221	surprised	놀란	My Grandma made me a big thing of her homemade potato salad yesterday! I am so grateful, it's hard for me to have time to cook during the work week. I LOVE it when others cook for me!	우리 할머니는 어제 집에서 만든 감자 샐러드로 나에게 큰 것을 만들어 주었다! 너무 고마운데, 평일에는 요리할 시간이 없어요. 나는 다른 사람들이 나를 위해 요리할 때 그것을 좋아합니다!	우리 할머니는###감자 샐러드로 나에게 큰 것을 만들어 주었다
hit:8117_conv:16235	sad	슬픈	So hard seeing homeless people around	주변에 노숙자들을 보기가 너무 힘들어	노숙자들을 보기가
hit:8125_conv:16250	surprised	놀란	I was surprised when I found out my close friend won the lottery.	친한 친구가 복권에 당첨된 것을 알고 놀랐습니다.	친한 친구가 복권에 당첨된 것을
hit:8127_conv:16255	afraid	두려워하는	I'd started a new medication the night before this incident happened. I got hit with side effects while I was at Panera Bread with my best friend. Suddenly, I couldn't sit upright any more. I was laying on the floor and had no idea how I'd gotten there. Everybody was rushing to help, or staring at me, or pointing at me. I have social phobia.	나는 이 사건이 일어나기 전날 밤에 새로운 약을 시작했다 가장 친한 친구와 파나라 빵집에 있을 때 부작용이 발생했다. 갑자기 나는 더 이상 똑바로 앉지 못했다 나는 바닥에 누워 있었고, 어떻게 거기까지 갔는지 몰랐다 모두가 서둘러 도움을 주거나 나를 응시하거나 내 눈을 가리키고 있었다. 나는 사회적 공포증이 있다	부작용이 발생했다
hit:8130_conv:16260	impressed	감명받은	I saw someone playing an entire song by themselves at a talent show once.	언젠가 한 탤런트 쇼에서 누군가가 전곡을 혼자 연주하는 것을 본 적이 있다.	언젠가 한 탤런트 쇼에서
hit:8133_conv:16266	confident	확신하는	I just took the bar exam this morning. I know I did well.	오늘 아침에 변호사 시험을 봤습니다. 내가 잘했다는 걸 알아.	변호사 시험을
hit:8139_conv:16278	prepared	준비된	I'm graduating in the Winter and already have a job lined up.	저는 겨울에 졸업하고 이미 취업 준비를 하고 있습니다.	취업 준비를
hit:8148_conv:16296	angry	화난	when i got home and my shampoo and conditioner wasnt in my bag!	집에 도착했을 때 샴푸와 컨디셔너가 가방에 없었습니다!	샴푸와 컨디셔너가 가방에 없었습니다!
hit:8150_conv:16301	proud	자랑스러운	I passed all of my classes this summer with A's I have never done that before. It felt great.	저는 이번 여름에 모든 수업을 A로 통과했습니다. 기분이 좋았다.	모든 수업을 A로 통과했습니다.
hit:8160_conv:16320	disappointed	실망한	i was a little sad when i couldnt get off from work last week	지난주 퇴근하지 못했을 때 나는 조금 슬퍼했다	퇴근하지 못했을 때
hit:8179_conv:16359	caring	돌보는	My youngest daughter had a cold.	내 막내딸은 감기에 걸렸다	내 막내딸은 감기에 걸렸다
hit:8182_conv:16365	jealous	질투하는	My coworkers and I were each tasked with individual projects and whoever performed the best would get a promotion. My coworker killed it and got the promotion. I really wish I was as good as her.	동료들과 나는 각자 개별 프로젝트에 임무를 맡았고, 최선을 다한 사람은 승진을 받을 것이다. 내 동료가 그것을 죽여 승진을 받았다 나는 정말 그녀만큼 잘했으면 좋겠다	내 동료가###승진을 받았다
hit:8193_conv:16386	hopeful	희망에 찬	i am hoping to get next week off from work	다음 주에 퇴근하기를 바라고 있어요	퇴근하기를
hit:8201_conv:16403	surprised	놀란	I'm a powerlifter so I focus most of my time exercising lifting weights. A friend of mine just recently introduced me into marathon running and boy, I didn't expect to like it as much as I do.	저는 파워리프터이기 때문에 웨이트 리프팅 운동에 대부분의 시간을 집중합니다. 제 친구가 최근에 저에게 마라톤 달리기를 소개했는데, 저처럼 마라톤을 좋아하게 될 줄은 몰랐습니다.	마라톤을 좋아하게 될 줄은
hit:8202_conv:16405	disgusted	역겨운	I left my adult son home for a few days and just came back to a sink full of gross old dishes. The whole house is a mess!	나는 어른이 된 아들을 며칠 동안 집에 남겨두고 방금 더러운 오래된 접시로 가득 찬 싱크대로 돌아왔습니다. 집 전체가 엉망이야!	집 전체가 엉망이야!
hit:8204_conv:16409	sentimental	감상적인	I found an old burned CD in my room. It was from the early 2000's. I brought back some good memories.	내 방에서 오래된 구운 CD를 발견했습니다. 2000년대 초반부터였습니다. 좋은 추억을 가지고 돌아왔습니다.	오래된 구운 CD를
hit:8206_conv:16412	sad	슬픈	My Pet parrot died yesterday.	내 반려견은 어제 죽었다	내 반려견은 어제 죽었다
hit:8207_conv:16415	proud	자랑스러운	When my father started his degree at university. He went back after 25 years.	아버지가 대학에서 학위를 시작했을 때. 그는 25년 만에 귀국했다.	아버지가 대학에서 학위를 시작했을 때
hit:8210_conv:16420	embarrassed	당황스러운	I was supposed to study for a big test in college, and I made a big deal about passing it. I didn't study as hard as I should've and failed.	대학에서 큰 시험을 치르기 위해 공부를 하기로 되어 있었는데 합격에 대해 큰 고민을 했습니다. 나는 내가 해야 할 만큼 열심히 공부하지 않았고, 실패했다.	나는 내가 해야 할 만큼 열심히 공부하지 않았고
hit:8233_conv:16466	proud	자랑스러운	I had an accident that broke one of my ankles and recovery has been rough. Recently, I broke my record for the longest walk I've taken since the accident.	나는 발목 중 하나가 부러지는 사고를 당했고 회복은 거칠었다. 최근에 사고 이후 가장 오래 걸은 기록을 경신했습니다.	사고 이후 가장 오래 걸은 기록을 경신했습니다.
hit:8252_conv:16504	surprised	놀란	I got a spot bonus at work today.	나는 오늘 직장에서 보너스를 받았다	보너스를 받았다
hit:8257_conv:16514	sad	슬픈	I dropped a bowl of mashed potatoes and it smashed all over the floor	감자 한 그릇을 떨어뜨리고 바닥 곳곳에 부서졌다	감자 한 그릇을 떨어뜨리고 바닥 곳곳에 부서졌다
hit:8266_conv:16533	caring	돌보는	My mom and dad went to abroad. So my sister is helping me to go school and she is taking care of everything in our home.	우리 엄마와 아빠는 해외에 갔다 그래서 언니가 학교에 다닐 수 있도록 도와주고 있고 우리 집에서 모든 것을 챙기고 있다.	언니가
hit:8271_conv:16543	proud	자랑스러운	I just started learning to rock climb at a local indoor climbing facility near me and finally got to the top of the tallest wall!	근처에 있는 동네 실내 등반 시설에서 암벽 등반을 배우기 시작해서 드디어 가장 높은 벽에 올랐습니다!	가장 높은 벽에 올랐습니다!
hit:8273_conv:16546	afraid	두려워하는	I have to take a foreign language for college this semester. I'm not really looking forward to it because I feel like I'm going to embarrass myself trying to speak the language in front of everyone when we have to talk	이번 학기에 대학에서 외국어를 들어야 해요. 우리가 말을 해야 할 때 모든 사람 앞에서 언어를 말하려고 하는 나 자신이 창피할 것 같아서 별로 기대하고 있지 않습니다.	대학에서 외국어를 들어야 해요
hit:8282_conv:16564	afraid	두려워하는	Before my final math exam. I needed to score a 90%.	내 마지막 수학 시험 전에. 90%를 득점해야 했습니다.	90%를 득점해야 했습니다.
hit:8286_conv:16572	afraid	두려워하는	I'm really stressed that I'll have enough money to cover the bills this month. I might need a loan.	이번 달에 청구서를 충당하기에 충분한 돈이 있어야 한다는 사실에 정말 스트레스를 받습니다. 대출이 필요할 수도 있어요.	청구서를 충당하기에 충분한 돈이 있어야 한다는 사실에
hit:8290_conv:16581	afraid	두려워하는	waiting for my new car to arrive	새 차가 도착하기를 기다리고 있다	새 차가 도착하기를
hit:8294_conv:16588	embarrassed	당황스러운	The day I stole a few dinosaur toys from the local dollar store. I brought them back home to play with.	현지 달러 가게에서 공룡 장난감 몇 개를 훔친 날이었다. 나는 그들을 집으로 데려와 함께 놀았다	공룡 장난감 몇 개를 훔친
hit:8295_conv:16590	surprised	놀란	Irs called me	Irs가 나를 불렀다	Irs가 나를 불렀다
hit:8296_conv:16592	sad	슬픈	It was a bit of a rough weekend. Partner is working hard at therapy most days but he isn't even close to being okay yet. I just don't know if I could ever trust him again.	조금은 힘든 주말이었습니다. 파트너는 대부분의 날 치료를 열심히 하고 있지만 아직 멀쩡하지도 않습니다. 그를 다시 믿을 수 있을지 모르겠습니다.	파트너는###아직 멀쩡하지도 않습니다.
hit:8307_conv:16615	sad	슬픈	I keep seeing a poor little black kitty running around outside every night. You can tell they are hungry. He won't come near me and my house can't hold another cat.	나는 매일 밤 밖에서 돌아다니는 불쌍한 작은 검은 고양이를 계속 봅니다. 배가 고픈 것을 알 수 있습니다. 그는 나에게 가까이 오지 않을 것이고 우리 집은 다른 고양이를 키울 수 없습니다.	매일 밤 밖에서 돌아다니는 불쌍한 작은 검은 고양이를
hit:8309_conv:16619	disappointed	실망한	When I was a kid, once or twice they had these people come to the school to sell yoyos. I saved up to buy a really expensive fancy one, and low and behold; it was just a yoyo.	제가 어렸을 때 한두 번 이 사람들이 요요를 팔러 학교에 오게 했습니다. 나는 정말 비싼 멋진 것을 사기 위해 저축했습니다. 그냥 요요였습니다.	그냥 요요였습니다.
hit:8329_conv:16658	sad	슬픈	My pet gecko died :(	우리 애완동물 지코가 죽었다.	우리 애완동물 지코가 죽었다
hit:8332_conv:16665	confident	확신하는	When I got my hair cut and a new jacket. I was very stylish.	머리카락을 자르고 새 재킷을 입었을 때 나는 아주 멋있었다	머리카락을 자르고 새 재킷을 입었을 때
hit:8336_conv:16673	sad	슬픈	I'm sad, tomorrow I have to go back to school and I'm going to miss the summer with my old friends.	슬프다. 내일 다시 학교에 가야 하고 옛 친구들과 함께 여름을 그리워할 것이다.	내일 다시 학교에 가야 하고
hit:8339_conv:16678	trusting	신뢰하는	I am going sky diving this weekend! I am super pumped, but a little nervous because I have to put a lot of faith in the sky diving instructor.	나는 이번 주말에 스카이다이빙을 할거야! 나는 매우 펌핑되지만 스카이 다이빙 강사를 많이 믿어야하기 때문에 조금 긴장됩니다.	스카이 다이빙 강사를
hit:8340_conv:16680	confident	확신하는	I setup a job interview for next week. I think i'm going to get the job.	나는 다음 주에 취업 면접을 준비했다 나는 그 일자리를 얻을 것 같다	일자리를 얻을 것 같다
hit:8362_conv:16724	excited	흥분한	I am going to be pretty happy and joyful next week thinking my next trip. We are going to asheville	다음주도 다음 여행을 생각하면 꽤 행복하고 즐거울 것 같아요. 우리는 애쉬빌에 갈거야	다음 여행을 생각하면
hit:8380_conv:16761	disgusted	역겨운	I was in a hotel and there was a hair in the shower drain.	나는 호텔에 있었고 샤워장에 머리카락이 있었다	샤워장에 머리카락이 있었다
hit:8383_conv:16766	disappointed	실망한	the cops were looking for my brother yesterday	경찰은 어제 내 형을 찾고 있었다	경찰은 어제 내 형을 찾고 있었다
hit:8393_conv:16786	disgusted	역겨운	I was sitting at work the other day and suddenly a giant cockroach ran across the floor.	요전날 직장에 앉아 있었는데 갑자기 거대한 바퀴벌레가 바닥을 가로질러 달려왔습니다.	거대한 바퀴벌레가
hit:8395_conv:16791	angry	화난	i was upset when i was told i couldnt leave work on time	제때 퇴근할 수 없다는 말을 듣고 화가 났다.	제때 퇴근할 수 없다는 말을 듣고
hit:8409_conv:16819	angry	화난	When my sister plays pranks on me. She put clear wrap over the doorway and made me run in to it.	누나가 장난을 쳤을 때. 그녀는 출입구에 투명 랩을 씌우고 내가 그곳으로 달려가게 했습니다.	누나가 장난을 쳤을 때
hit:8419_conv:16839	embarrassed	당황스러운	I feel bad for skipping out on church last week. My brother really wanted me to go with him	지난 주에 교회에서 빠져나온 것이 안타깝다 우리 형은 내가 그와 함께 가길 정말 원했다	교회에서 빠져나온 것이
hit:8429_conv:16859	embarrassed	당황스러운	I feel so ashamed! I took the last cookie that my son was hoping to have as an after school snack.	너무 부끄럽다! 아들이 방과 후 간식으로 먹고 싶어했던 마지막 쿠키를 가져갔습니다.	아들이 방과 후 간식으로 먹고 싶어했던 마지막 쿠키를 가져갔습니다.
hit:8434_conv:16868	confident	확신하는	I knew it was going to be a good weekend last week. I just had a good feeling	나는 지난주에 좋은 주말이 될 거라는 것을 알고 있었다 그저 기분이 좋았을 뿐이었다	좋은 주말이 될 거라는 것을
hit:8442_conv:16885	surprised	놀란	I was a little surprised when I got to the gym this morning. It was not packed as usual	오늘 아침 체육관에 도착했을 때 나는 조금 놀랐다 평소처럼 포장되지 않았다	평소처럼 포장되지 않았다
hit:8451_conv:16903	disappointed	실망한	Last month, I was very upset because of my ex girlfriend. She left me for another guy.	지난달에는 전 여자친구 때문에 매우 화가 났다. 그녀는 다른 남자를 위해 나를 떠났다	전 여자친구###다른 남자를 위해 나를 떠났다
hit:8467_conv:16935	impressed	감명받은	My brother taught me a lesson on beer. It was pretty cool	형이 나에게 맥주를 가르쳐 주었다. 꽤 멋있었다	형이 나에게 맥주를 가르쳐 주었다
hit:8470_conv:16940	embarrassed	당황스러운	I felt bad when I canceled on my friend earlier. He really wanted to hang out	전에 친구를 취소했을 때 기분이 나빴습니다. 그는 정말로 놀고 싶었습니다.	친구를 취소했을 때
hit:8475_conv:16951	impressed	감명받은	I just got a new pair of jeans and they fit great! Better than I thought they would!	방금 새 청바지를 샀는데 잘 맞습니다! 내가 생각했던 것보다 낫다!	새 청바지를
hit:8478_conv:16957	angry	화난	I forgot to put on Off! spray before I went outside and a bunch of bugs bit me up.	나는 옷을 벗는 걸 잊어버렸어! 밖에 나가기 전에 스프레이를 뿌리고 벌레 한 무리가 나를 물어뜯었다	벌레 한 무리가 나를 물어뜯었다
hit:8482_conv:16964	grateful	고마워하는	A friend bought me my movie ticket yesterday. It was a nice gesture by him	친구가 어제 나에게 영화표를 사주었다. 그의 멋진 몸짓이었다	친구가 어제 나에게 영화표를 사주었다
hit:8487_conv:16974	confident	확신하는	I think the Eagles can win the superbowl again this year, they are looking really good	올해도 이글스가 슈퍼볼을 다시 이길 수 있을 것 같아서 정말 좋아 보이는데	이글스가 슈퍼볼을 다시 이길 수 있을 것 같아서
hit:8488_conv:16976	excited	흥분한	Going fishing this weekend!	이번 주말에 낚시하러 가!	이번 주말에 낚시하러 가
hit:8490_conv:16981	afraid	두려워하는	i was scared walking home the other night	나는 다른 밤에 집에 걸어가는 것이 무서웠다	집에 걸어가는 것이
hit:8493_conv:16987	afraid	두려워하는	I am scared about my upcoming job interview, I get really nervous about this type of thing	다가오는 취업 인터뷰에 무서워서 이런 식으로 정말 긴장이 된다	취업 인터뷰에
hit:8498_conv:16997	sad	슬픈	I had to take my dog to the vet today.	오늘은 강아지를 동물병원에 데려가야 했습니다.	강아지를 동물병원에 데려가야 했습니다.
hit:8500_conv:17000	afraid	두려워하는	I'm seeing my boyfriend for the first time in person for 1.5 years because he's been serving in the Army. I'm excited but have butterflies too and am nervous about it.	남자친구가 군생활을 해서 1.5년 만에 처음 뵙습니다. 설레기도 하고 설레기도 하고 불안하기도 하다.	남자친구가 군생활을 해서 1.5년 만에 처음 뵙습니다
hit:8503_conv:17006	trusting	신뢰하는	i knew i shouldnt have trusted my brother with my dog	나는 내 형을 내 개와 함께 믿어서는 안된다는 것을 알고 있었다	내 형을 내 개와 함께
hit:8505_conv:17010	lonely	외로운	I was very alone before I met my girlfriend and friend group	여자친구와 친구그룹을 만나기 전엔 너무 외로웠어	여자친구와 친구그룹을 만나기 전엔
hit:8509_conv:17019	trusting	신뢰하는	When I opened up to my girlfriend about my past issues. She was nice about it.	여자친구에게 과거의 문제에 대해 털어놓았을 때. 그녀는 그것에 대해 좋았다.	여자친구에게
hit:8510_conv:17021	hopeful	희망에 찬	i am hoping to win the lottery this weekend	나는 이번 주말에 복권에 당첨되기를 희망한다	복권에 당첨되기를
hit:8512_conv:17024	sad	슬픈	I just had a birthday and now I feel old. Its depressing	나는 방금 생일을 맞았고 이제 나는 늙어 보인다. 우울하다	이제 나는 늙어 보인다
hit:8513_conv:17027	excited	흥분한	I am having a new car delivered on Friday. I can't wait!	나는 금요일에 새 차가 배달된다. 기다릴 수 없어!	새 차가 배달된다
hit:8578_conv:17157	embarrassed	당황스러운	I have hit a dog while driving on the road. But i didn't stop now it makes me feel to do something about it!!!	길을 가다가 개를 쳤다. 그러나 나는 지금 멈추지 않았다.	길을 가다가 개를 쳤다
hit:8583_conv:17167	anticipating	기대하는	I'm gone vegetarian for over a year now. I wonder how my blood results will be.	나는 지금 1년 넘게 채식주의자가 되었다 내 혈액 결과가 어떻게 나올지 궁금하다.	혈액 결과가
hit:8591_conv:17183	anticipating	기대하는	I cannot wait until next spring, I'm doing something I've never done before. We are going on a cruise.	내년 봄까지 기다릴 수 없어. 한 번도 해본 적이 없는 일을 하고 있다. 우리는 크루즈를 타고 갈 것이다	크루즈를 타고
hit:8594_conv:17188	surprised	놀란	My cousin whom i did see for years grew up so tall. He is not a foot more than me. I used to tease him as shorty	몇 년 동안 보아온 내 사촌은 키가 너무 컸다. 그는 나보다 한 발도 못 된다. 나는 그를 꼬마라고 놀리곤 했어	내 사촌은 키가 너무 컸다
hit:8600_conv:17201	afraid	두려워하는	I have to go to court and I was didnt follow through with what I told the judge	법정에 가야 하고 판사에게 말한 것을 따르지 못했다	판사에게 말한 것을 따르지 못했다
hit:8604_conv:17209	hopeful	희망에 찬	My oldest daughter is graduating high school this spring. I have so many dreams for her, I'm having a hard time containing myself.	큰 딸이 이번 봄에 고등학교를 졸업합니다. 나는 그녀에 대한 꿈이 너무 많아서 내 자신을 억제하는 데 어려움을 겪고 있습니다.	큰 딸이###꿈이 너무 많아서
hit:8615_conv:17231	angry	화난	I was driving through my neighborhood when a car backed out of their driveway without looking. I was so mad.	우리 동네를 지나다가 차도를 쳐다보지도 않고 차도를 빠져나왔습니다. 나는 너무 화가났다.	차도를 쳐다보지도 않고 차도를 빠져나왔습니다
hit:8629_conv:17259	caring	돌보는	My brother got into a accident. He got a kid and family. I need to look after his family as well	동생이 사고를 당했습니다. 그에게는 아이와 가족이 있습니다. 나는 그의 가족도 돌보아야 한다	동생이
hit:8633_conv:17266	content	만족하는	I went to the park and read a book yesterday. It was my first day off in a long while.	나는 어제 공원에 가서 책을 읽었다. 오랜만에 쉬는 날이었다.	쉬는 날이었다
hit:8647_conv:17294	excited	흥분한	About a week ago, i bought myself a brand new Samsung Galaxy S9. The phone is amazing and has met all my expectations	약 일주일 전에 나는 새로운 Samsung Galaxy S9를 구입했습니다. 전화는 훌륭하고 내 모든 기대를 충족했습니다	새로운 Samsung Galaxy S9를
hit:8650_conv:17300	jealous	질투하는	When i see a high end cars on the roadside. i just envy them. did they manage to buy them	길가에서 고가의 자동차를 볼 때. 나는 단지 그들을 부러워합니다. 그들은 그것을 살 수 있었습니까?	길가에서 고가의 자동차를 볼 때
hit:8651_conv:17302	proud	자랑스러운	My son said his first word today. I was filled with pride.	아들이 오늘 첫 마디를 했습니다. 자부심이 가득했습니다.	아들이 오늘 첫 마디를 했습니다
hit:8651_conv:17303	content	만족하는	I went to Panera Bread for dinner. I was quite pleased with the meal.	나는 저녁 식사를 위해 파나라 빵집에 갔다 나는 그 식사에 상당히 기뻐했다	파나라 빵집에
hit:8659_conv:17318	hopeful	희망에 찬	I have my job interview tomorrow. I'm quite hopeful that it will go well.	내일 면접이 있어요. 잘 될 거라 기대가 큽니다.	면접이
hit:8664_conv:17329	grateful	고마워하는	I was unable to make my full rent this month. Thankfully, my dad came to the rescue and loaned me the money!	이번 달에 월세 전액을 낼 수 없었습니다. 고맙게도 아빠가 구출하러 와서 돈을 빌려줬습니다!	아빠가###돈을 빌려줬습니다
hit:8668_conv:17337	excited	흥분한	I'm excited to start on a new website design tomorrow. Our company landed a big deal with a local car dealership!	내일 새로운 웹사이트 디자인을 시작하게 되어 기대가 된다. 우리 회사는 현지 자동차 판매업체와 큰 거래를 했어!	새로운 웹사이트 디자인을 시작하게 되어
hit:8680_conv:17361	embarrassed	당황스러운	I forgot what I was saying during my speech at work. I felt so humiliated.	직장에서 연설하는 동안 내가 한 말을 잊어 버렸습니다. 나는 너무 굴욕감을 느꼈다.	직장에서 연설하는 동안 내가 한 말을 잊어 버렸습니다.
hit:8686_conv:17373	disappointed	실망한	I'm disappointed in how my brownies turned out. They are so mushy!	내 브라우니가 어떻게 변했는지 실망스럽습니다. 그들은 너무 부드럽습니다!	내 브라우니가###너무 부드럽습니다
hit:8689_conv:17378	disgusted	역겨운	I saw a man eat an entire tube of toothpaste. It was beyond gross.	나는 한 남자가 치약을 통째로 먹는 것을 보았습니다. 가혹함을 넘어섰습니다.	한 남자가 치약을 통째로 먹는 것을
hit:8694_conv:17388	surprised	놀란	My wife just gave me my favorite watch for my birthday.	내 아내는 내 생일에 내가 가장 좋아하는 시계를 주었습니다.	내 아내는###내가 가장 좋아하는 시계를 주었습니다.
hit:8703_conv:17406	content	만족하는	I have lost 4 pounds in the last month after regularly visiting gym after work. I am truly satisfied with my results so far	나는 퇴근 후 정기적으로 체육관을 방문한 후 지난 달에 4파운드를 잃었습니다. 지금까지의 결과에 정말 만족합니다	4파운드를 잃었습니다
hit:8714_conv:17428	afraid	두려워하는	The moment I decided to drop out of University, I had no idea what to do. Thinking about calling my parents and telling them was the most fear enducing madness I'd ever had to endure. Everything felt cloudy and shaky.	대학을 중퇴하기로 결정한 순간, 나는 무엇을 해야 할지 몰랐습니다. 부모님에게 전화를 걸어 이야기하는 것에 대해 생각하는 것은 내가 견뎌야 했던 가장 큰 두려움을 불러일으키는 광기였습니다. 모든 것이 흐릿하고 흔들리는 느낌이었습니다.	부모님에게 전화를 걸어 이야기하는 것에 대해
hit:8718_conv:17436	angry	화난	I broke my favorite vase. I am so upset with myself.	나는 가장 좋아하는 꽃병을 깨뜨렸다 나는 너무 화가 난다	가장 좋아하는 꽃병을 깨뜨렸다
hit:8718_conv:17437	surprised	놀란	My little nephew made me a gift for my birthday. It was really unexpected and very cute!	내 작은 조카가 내 생일을 위해 나에게 선물을 주었다. 정말 뜻밖이었고 너무 귀여웠어요!	내 작은 조카가###나에게 선물을 주었다
hit:8724_conv:17449	afraid	두려워하는	I saw this scary shark movie the other day. I had to cover my eyes the whole time!	나는 요전에 이 무서운 상어 영화를 보았다. 나는 내내 눈을 가려야 했다!	상어 영화를
hit:8732_conv:17464	trusting	신뢰하는	I love my wife so much. I would never cheat on her.	나는 아내를 너무 사랑한다 나는 절대로 그녀를 속이지 않을 것이다	아내를
hit:8734_conv:17469	embarrassed	당황스러운	One time I tripped over nothing and landed on my face	한번은 아무렇지 않게 걸려 넘어져 얼굴에 닿았어	걸려 넘어져
hit:8742_conv:17485	afraid	두려워하는	I sent off a difficult email today and a bit worried about the response.	오늘 어려운 이메일을 보냈는데 답변이 조금 걱정된다.	답변이
hit:8814_conv:17628	surprised	놀란	My state sent me a tax bill for my newly opened business for $7,000!!! I haven't even made $100 yet..and I have not used my tax exempt status...So that was shocking!	우리 주에서 새로 개업한 사업체에 대한 세금 고지서를 $7,000에 보냈습니다!!! 아직 100달러도 벌지 못했고.. 면세 상태도 사용하지 않았는데.. 너무 충격적이었어요!	세금 고지서를 $7,000에 보냈습니다
hit:8817_conv:17634	sentimental	감상적인	I found a old tool box with my grandfather's tools in it in the garage.	차고에서 할아버지의 도구가 들어있는 낡은 도구 상자를 찾았다.	할아버지의 도구가 들어있는 낡은 도구 상자를
hit:8817_conv:17635	angry	화난	i was pissed when i saw someone had put a dent in my door	나는 누군가가 내 문에 흠집을 낸 것을 보고 화가 났습니다.	누군가가 내 문에 흠집을 낸 것을 보고
hit:8835_conv:17670	caring	돌보는	i loved taking care of my sisters pet the other day	나는 요전에 내 여동생 애완 동물을 돌보는 것을 좋아했습니다	내 여동생 애완 동물을
hit:8850_conv:17700	lonely	외로운	I moved to a new area and there's a lot of places to go, but I don't have many friends in my new area. So sometimes I'm left to be alone.	새로운 지역으로 이사를 왔고 갈 곳은 많지만 새로운 지역에는 친구가 많지 않습니다. 그래서 가끔은 혼자 남겨집니다.	새로운 지역으로 이사를 왔고###친구가 많지 않습니다
hit:8858_conv:17716	excited	흥분한	I am starting a new job today. I was told plenty of great things about it	나는 오늘 새로운 일을 시작할 것이다 그것에 대해 많은 좋은 이야기를 들었다	새로운 일을 시작할 것이다
hit:8864_conv:17728	hopeful	희망에 찬	I just recently applied for my dream college. I want to get in very badly	나는 최근 꿈꾸는 대학에 지원했다 나는 아주 심하게 들어가고 싶다	꿈꾸는 대학에###들어가고 싶다
hit:8875_conv:17750	afraid	두려워하는	I heard a loud crash outside my house last night, I thought someone was trying to break in.	어젯밤 집 밖에서 큰 충돌 소리가 들렸는데, 누군가 침입을 시도하는 줄 알았다.	큰 충돌 소리가###누군가 침입을 시도하는 줄 알았다.
hit:8880_conv:17760	joyful	즐거운	I cant believe my daughter performed so well in the recital. She practiced so hard for it	내 딸이 리사이틀에서 그렇게 좋은 연기를 했다는 것이 믿기지 않는다. 그녀는 그것을 위해 열심히 연습했다	내 딸이 리사이틀에서 그렇게 좋은 연기를 했다는 것이
hit:8891_conv:17782	anticipating	기대하는	I'm really excited for Halloween this year. I have so many ideas, I don't even know where to start.	올해 할로윈에 정말 신이 난다 아이디어가 너무 많아서 어디서 시작해야 할지도 모르겠다.	할로윈에
hit:8892_conv:17785	grateful	고마워하는	Today I had a lot to do on my job, I thought I was never going to finish on time. But then a coworker helped me with it and we were able to finish before the dateline!	오늘은 할 일이 많아서 제 시간에 끝내지 못할 거라고 생각했습니다. 그런데 동료가 도와줘서 약속시간 전에 끝낼 수 있었어요!	동료가 도와줘서
hit:8905_conv:17810	anticipating	기대하는	I called my new boss about when I need to come in to work for the first time, and they said they'd call me back. I keep waiting for the phone to ring, and it's getting late, but they're not calling me.	처음 일하러 들어가야 할 때 새 상사에게 전화를 걸었는데 다시 전화하겠다고 했다. 전화가 울리기를 계속 기다리고 있는데 늦어지고 있지만 전화하지 않는다.	전화가 울리기를
hit:8906_conv:17813	afraid	두려워하는	I went to the store and had to buy presents for my family. I really didn't know what to buy.	가게에 가서 가족들에게 줄 선물을 사야 했습니다. 무엇을 사야할지 정말 몰랐습니다.	가족들에게 줄 선물을###무엇을 사야할지 정말 몰랐습니다.
hit:8907_conv:17814	impressed	감명받은	I ate at my favorite restaurant earlier and everything was tasted better than ever!	내가 가장 좋아하는 식당에서 일찍 먹었는데 모든 것이 어느 때보다 맛있었다!	내가 가장 좋아하는 식당에서###어느 때보다 맛있었다
hit:8911_conv:17822	proud	자랑스러운	My niece just graduate with honor from high school, she is also a very talented athlete.	제 조카는 고등학교를 우등으로 졸업했으며 또한 매우 재능 있는 운동선수입니다.	제 조카는 고등학교를 우등으로 졸업했으며 또한 매우 재능 있는 운동선수입니다.
hit:8915_conv:17830	lonely	외로운	Family went out of town today. Since I start school soon, I couldn't go with them. House is empty, just hear some outside noises of passing cars and some birds. Feels a little like I was abandoned, even though no one had any other choice to do anything other than what they did. Oh well	가족은 오늘 도시를 떠났습니다. 곧 개학을 해서 같이 갈 수가 없었어요. 집은 비어 있고 지나가는 자동차와 새 몇 마리의 외부 소음을들을 수 있습니다. 아무도 그들이 한 일 외에 다른 선택의 여지가 없었음에도 불구하고 내가 버려진 것처럼 약간 느껴집니다. 오 글쎄	가족은 오늘 도시를 떠났습니다
hit:8921_conv:17842	disgusted	역겨운	I stepped in some dog poop while taking a walk the other day, ugh.	요전날 산책하다가 개똥을 밟았어, 어.	개똥을 밟았어
hit:8923_conv:17847	hopeful	희망에 찬	I went on four job interviews last week. I have a good feeling I will get an offer soon.	지난주에 4번의 면접을 봤습니다. 곧 제안을 받게 될 것 같아 기분이 좋습니다.	곧 제안을 받게 될 것 같아
hit:8944_conv:17888	proud	자랑스러운	I climbed to the top of the cargo rope.	나는 화물 로프의 꼭대기까지 올라갔다.	나는 화물 로프의 꼭대기까지 올라갔다.
hit:8957_conv:17915	sentimental	감상적인	I really miss Saturday morning cartoons. Simpler times I guess.	토요일 아침 만화가 정말 그리워요. 더 간단한 것 같아요.	토요일 아침 만화가
hit:8968_conv:17937	surprised	놀란	I went on what I thought was a terrible job interview. They called me today with an offer! I never thought I would hear from them again.	나는 끔찍한 취업 면접이라고 생각했던 것을 계속했습니다. 그들은 오늘 제안으로 저에게 전화를 걸었습니다! 그들에게서 다시 소식을 듣게 될 거라고는 생각하지 못했습니다.	그들은 오늘 제안으로 저에게 전화를 걸었습니다
hit:8972_conv:17945	impressed	감명받은	I just saw the Acropolis when I was on vacation and it was amazing. Everyone should see it!	방학 중이던 아크로폴리스를 방금 봤는데 놀랐다. 모두가 봐야 해!	아크로폴리스를
hit:8983_conv:17967	afraid	두려워하는	i have a doctors appointment this thursday and i'm very worried about it.	나는 이번 목요일에 진료 예약이 있고 그것에 대해 매우 걱정하고 있습니다.	진료 예약이 있고
hit:8990_conv:17981	sentimental	감상적인	I just found an old report card. It makes me miss elementary school before	방금 오래된 성적표를 찾았습니다. 초등학교가 그리워지기 전에	오래된 성적표를
hit:9001_conv:18002	afraid	두려워하는	I think something bad could happen on my vacation.	나는 휴가 때 뭔가 나쁜 일이 일어날 수 있다고 생각한다	휴가 때 뭔가 나쁜 일이 일어날 수 있다고
hit:9005_conv:18011	afraid	두려워하는	I'm really scared of spiders. I can't stand those creeps!	거미는 정말 무서워요. 나는 그 소름을 참을 수 없어!	거미는
hit:9022_conv:18044	embarrassed	당황스러운	I remember when I was in kindergarten one time and I peed my pants...maan I was super ashamed	예전에 유치원때 바지에 오줌을 쌌던게 기억나는데..너무 부끄러웠어요.	바지에 오줌을 쌌던게
hit:9025_conv:18051	afraid	두려워하는	I am afraid of bats, I can't even watch Batman movies.	나는 박쥐를 무서워하고 배트맨 영화도 볼 수 없습니다.	박쥐를
hit:9032_conv:18064	proud	자랑스러운	I got a "thank you" card sent to me from a co-worker in a different department for helping them.	다른 부서의 동료로부터 도움을 받은 "감사합니다" 카드를 받았습니다.	다른 부서의 동료로부터###"감사합니다" 카드를 받았습니다.
hit:9037_conv:18075	afraid	두려워하는	I got a job offer but I am not sure if I should take the job or not. It is a little far from home.	일자리 제안을 받았지만 그 일을 맡아야 할지 모르겠다 집에서 조금 떨어져 있다	일자리 제안을
hit:9046_conv:18093	disappointed	실망한	i was sad when i didnt get this weekend off	이번 주말에 쉬지 않았을 때 나는 슬퍼했다	이번 주말에 쉬지 않았을 때
hit:9047_conv:18094	afraid	두려워하는	When I was kid, a kid in the neighborhood was trying to exhort money from me. I was terrible afraid.	어렸을 때 동네 아이가 내게서 돈을 빼돌리려고 했다. 나는 무서웠다	동네 아이가 내게서 돈을 빼돌리려고 했다
hit:9047_conv:18095	angry	화난	i have a coworker that comes in to work late everyday and takes a million breaks	나는 매일 늦게까지 일하고 백만 번의 휴식을 취하는 동료가 있습니다	매일 늦게까지 일하고 백만 번의 휴식을 취하는 동료가
hit:9053_conv:18107	disgusted	역겨운	I came home from work and my dog had pooped on the floor. it was gross cleaning it up	퇴근하고 집에 왔는데 강아지가 바닥에 똥을 쌌어요. 청소하기 귀찮았다	강아지가 바닥에 똥을 쌌어요
hit:9054_conv:18108	afraid	두려워하는	A bit worried about the future today. There is so much to get done before winter comes and I only have so many hours in the day	오늘은 미래가 조금 걱정됩니다. 겨울이 오기 전에 해야 할 일이 너무 많고 하루에 할 수 있는 시간이 너무 많아	겨울이 오기 전에 해야 할 일이 너무 많고
hit:9055_conv:18111	angry	화난	I went to the grocery store and I had to bag my own groceries. It was quite irritating.	나는 식료품점에 갔고 식료품을 직접 포장해야 했습니다. 상당히 짜증이 났습니다.	식료품을 직접 포장해야 했습니다
hit:9058_conv:18117	surprised	놀란	Last year, when I got promoted to manager, I was very suprised because I was not expecting it.	지난해 매니저로 승진했을 때는 기대하지 못했기 때문에 굉장히 놀랐다.	매니저로 승진했을 때는
hit:9068_conv:18136	embarrassed	당황스러운	Today I thought i saw a good friend and the mall and started waving like crazy...... it wasn't her lol	오늘은 좋은 친구랑 쇼핑몰을 보고 미친 듯이 손을 흔들기 시작했다......그녀는 아니었어 ㅋㅋ	미친 듯이 손을 흔들기 시작했다
hit:9074_conv:18149	angry	화난	I went to the supermarket and as i was getting all of my stuff out of my cart they closed my line. I had to put my stuff back in my cart and change lanes	나는 슈퍼마켓에 갔고 내 카트에서 내 물건을 모두 꺼내면서 내 라인을 닫았습니다. 장바구니에 물건을 다시 넣고 차선을 변경해야 했습니다.	장바구니에 물건을 다시 넣고 차선을 변경해야 했습니다
hit:9100_conv:18200	caring	돌보는	i loved taking care of my sisters pet	나는 여동생의 애완 동물을 돌보는 것을 좋아했습니다.	여동생의 애완 동물을 돌보는 것을
hit:9105_conv:18211	excited	흥분한	I cant wait to go on vacation next week. Its going to be so much fun.	나는 다음 주에 휴가를 떠나기를 기다릴 수 없다 너무 재미있을 거야	휴가를 떠나기를
hit:9117_conv:18234	sentimental	감상적인	I miss my mom. Can't believe I used to be so annoyed seeing her everyday when I was little.	엄마가 그리워요. 어렸을 때 그녀를 매일 보고 그렇게 짜증이 났다니 믿을 수가 없다.	엄마가
hit:9120_conv:18241	surprised	놀란	I couldn't believe it when I walked outside and got pooped on by a bird. I went home and took a shower. Now I walk around with an umbrella.	밖에 나가서 새에게 똥을 쌌을 때 나는 믿을 수 없었습니다. 나는 집에 가서 샤워를 했다. 지금은 우산을 쓰고 돌아다닙니다.	밖에 나가서 새에게 똥을 쌌을 때
hit:9128_conv:18256	confident	확신하는	I think my kimchi will win the best kimchi award at the kimchi contest.	내 김치가 김치대회에서 최고의 김치상을 수상할 것이라고 생각한다.	최고의 김치상을 수상할 것이라고
hit:9132_conv:18264	embarrassed	당황스러운	I hate how it ended with my last girlfriend. I feel kind of bad when I think about it	마지막 여자친구와 어떻게 끝났는지 싫어한다. 그것을 생각하면 좀 나쁜 기분이 든다	마지막 여자친구와 어떻게 끝났는지
hit:9133_conv:18266	anticipating	기대하는	I got a new job. I'm kinda nervous!	나는 새 일자리를 얻었다 나 좀 긴장돼!	새 일자리를 얻었다
hit:9133_conv:18267	trusting	신뢰하는	i knew i shouldnt have trusted my brother with my dog	개와 함께 동생을 믿어서는 안 된다는 걸 알았어요	개와 함께 동생을 믿어서는 안 된다는 걸
hit:9145_conv:18291	angry	화난	I was sitting in traffic today and saw the stupides thing. This guy decided he didn't want to wait and flew up the emergency lane, blocking the ambulance.	나는 오늘 교통 체증에 앉아 있었고 어리석은 것을 보았다. 이 남자는 기다리기 싫어서 비상구로 날아올라 구급차를 막았습니다.	이 남자는 기다리기 싫어서 비상구로 날아올라 구급차를 막았습니다
hit:9146_conv:18292	grateful	고마워하는	I couldn't pay for all my groceries and someone came up from the line behind me and paid for the rest. I was so touched!	나는 식료품을 모두 지불할 수 없었고 누군가가 내 뒤에서 와서 나머지를 지불했습니다. 너무 감동받았어요!	누군가가 내 뒤에서 와서 나머지를 지불했습니다
hit:9148_conv:18297	excited	흥분한	waiting for the birth of my new kid	새 아이가 태어나기를 기다리고 있다	새 아이가 태어나기를
hit:9157_conv:18314	disappointed	실망한	I went on a date tonight. I was a little upset with how it turned out	나는 오늘 밤에 데이트를 갔다. 어떻게 된 건지 조금 당황스러웠다	데이트를
hit:9165_conv:18331	confident	확신하는	I have been practicing for my interview that I have tomorrow all week. I am going to crush this thing!	내일 일주일 내내 가지고 있는 인터뷰를 위해 연습을 해왔다. 난 이 일을 무너뜨릴 거야!	인터뷰를
hit:9166_conv:18332	sentimental	감상적인	I was at my parents house over the holidays and found my old school uniform. I cant believe it has bee 15 years since I was in high school.	명절에 부모님 댁에 갔다가 예전 교복을 발견했습니다. 고등학생이 된 지 벌써 15년이 됐다는 게 믿기지 않는다.	교복을
hit:9167_conv:18335	angry	화난	Someone took my car stereo from my truck. I am furious about it.	누군가 내 트럭에서 내 카 스테레오를 가져갔습니다. 나는 그것에 대해 화가 난다.	누군가 내 트럭에서 내 카 스테레오를 가져갔습니다
hit:9173_conv:18347	excited	흥분한	Gareth Bale played his best in the champion's league final. I was thrilled after I watched his game.	가레스 베일이 챔피언 리그 결승에서 최고의 활약을 펼쳤다. 나는 그의 경기를 보고 흥분했다	가레스 베일이 챔피언 리그 결승에서 최고의 활약을 펼쳤다
hit:9177_conv:18354	jealous	질투하는	My friend has such a beautiful wife. I am so envious of him.	내 친구는 아주 아름다운 아내가 있다 나는 그를 너무 부러워한다	내 친구는 아주 아름다운 아내가 있다
hit:9187_conv:18374	sad	슬픈	My goldfish took his journey into the afterlife today. I was a traumatizing day.	내 금붕어가 오늘 사후 세계로 여행을 떠났습니다. 나는 트라우마가 된 하루였다.	내 금붕어가 오늘 사후 세계로 여행을 떠났습니다
hit:9192_conv:18384	disgusted	역겨운	I swallowed a fly today. I was so grossed out.	나는 오늘 파리를 삼켰다. 나는 너무 배부르게 굴었다.	파리를 삼켰다
hit:9196_conv:18393	afraid	두려워하는	waiting for my new car to be delivered	내 새 차가 배달되기를 기다리고 있다	새 차가 배달되기를
hit:9199_conv:18399	embarrassed	당황스러운	I took money from my daughter's piggy bank. I feel so ashamed.	딸의 저금통에서 돈을 가져갔습니다. 너무 부끄럽다.	딸의 저금통에서 돈을 가져갔습니다
hit:9211_conv:18423	angry	화난	My dog pooped on the rug today. I was so mad!	오늘 우리 강아지가 양탄자에 똥을 쌌습니다. 내가 너무 화가 났어요!	우리 강아지가 양탄자에 똥을 쌌습니다
hit:9240_conv:18481	angry	화난	My brother keeps calling me and asking me for money. He doesn't even work! He should get a job instead of bugging me all the time.	형이 계속 나에게 전화해서 돈을 요구한다. 그는 일조차 하지 않아! 그는 항상 나를 도와주는 대신 일자리를 얻어야 한다	형이 계속 나에게 전화해서 돈을 요구한다
hit:9241_conv:18483	angry	화난	Sometimes I'll have a song stuck in my head for hours	때때로 나는 몇 시간 동안 내 머리에 노래가 꽂혀있을 것입니다.	때때로 나는 몇 시간 동안 내 머리에 노래가 꽂혀있을 것입니다.
hit:9245_conv:18490	angry	화난	I tried to buy a part for my furniture but they changed the sizes and left the name the same	가구 부품을 사려고 했는데 사이즈만 바뀌고 이름은 그대로 였습니다	사이즈만 바뀌고 이름은 그대로 였습니다
hit:9272_conv:18545	angry	화난	I stopped to get my morning drink on the way to work and didn't check it. They gave me the wrong order.	출근길에 아침 술을 마시러 멈춰 서서 확인하지 않았다. 그들은 나에게 잘못된 명령을 내렸다	그들은 나에게 잘못된 명령을 내렸다
hit:9276_conv:18552	surprised	놀란	I couldnt believe my eyes, It was my mom, but not my dad.	나는 내 눈을 믿을 수 없었습니다. 그것은 우리 엄마가 아니라 우리 아빠였습니다.	우리 엄마가 아니라 우리 아빠였습니다.
hit:9283_conv:18566	hopeful	희망에 찬	maybe if I believe hard enough i can get this job	내가 충분히 믿는다면 이 직업을 가질 수 있을지도 몰라	이 직업을 가질 수 있을지도
hit:9286_conv:18573	proud	자랑스러운	Being a loyal Apple customer and seeing its recent $1 Trillion break in market cap in stock market, makes me feel great about this company	충성스러운 애플 고객으로서 최근 1조달러 규모의 주식시장 시가총액을 돌파하는 모습을 보면서 이 회사에 대해 큰 마음이 들게 된다.	최근 1조달러 규모의 주식시장 시가총액을 돌파하는 모습을 보면서
hit:9287_conv:18575	disappointed	실망한	I can't believe I dropped my phone on the way to going to buy a phone cover.... I hadn't even had it for more than 2 days	폰커버 사러 가는길에 폰 떨어트린게 믿겨지지가 않네요.... 2일도 안가져가서	폰 떨어트린게
hit:9290_conv:18581	embarrassed	당황스러운	I ate an entire gallon tub of ice cream earlier. I feel so guilty for my lack of self-control.	나는 더 일찍 아이스크림 1갤런 통을 다 먹었다. 나는 자제력이 부족한 것에 대해 너무 죄책감을 느낀다.	아이스크림 1갤런 통을 다 먹었다
hit:9297_conv:18595	disappointed	실망한	passing of my mother	우리 어머니의 세상을 떠났다	우리 어머니의 세상을 떠났다
hit:9301_conv:18603	caring	돌보는	when i see old people on road, i want to take care of them	도로에서 노인들을 보면 그들을 돌보고 싶다	도로에서 노인들을 보면
hit:9310_conv:18621	angry	화난	someone almost cut me off today	오늘 누군가가 나를 거의 끊을 뻔했다	오늘 누군가가 나를 거의 끊을 뻔했다
hit:9321_conv:18642	afraid	두려워하는	i have a test this week and im scared	이번 주에 시험이 있는데 무서워요	시험이
hit:9327_conv:18654	afraid	두려워하는	I was on the way home last night when a large truck passed under a red light and nearly slammed into me going really fast.	어젯밤에 집에 가는 길에 큰 트럭이 빨간불 아래로 지나가다가 정말 빨리 달리는 저와 거의 부딪힐 뻔했습니다.	큰 트럭이 빨간불 아래로 지나가다가 정말 빨리 달리는 저와 거의 부딪힐 뻔했습니다
hit:9332_conv:18664	embarrassed	당황스러운	I dropped my plate of food in the middle of the busy break room at work.... I wanted to disappear!	직장에서 바쁜 휴게실 한가운데에 음식 접시를 떨어뜨렸다. 사라지고 싶었어!	음식 접시를 떨어뜨렸다
hit:9344_conv:18688	afraid	두려워하는	I am so ready for the weekend, I get to drive a NASCAR.	주말이 너무 준비돼 있어서 나스카를 운전할 수 있다.	나스카를 운전할 수 있다
hit:9352_conv:18704	hopeful	희망에 찬	My grandmother is in the hospital after a car accident. She broke her hip, but I hope she will recover. The doctors are taking good care of her.	우리 할머니는 교통사고 후 병원에 있다 그녀는 엉덩이를 부러뜨렸지만 회복되기를 바란다 의사들은 그녀를 잘 돌보고 있다	우리 할머니는###회복되기를
hit:9366_conv:18733	content	만족하는	I really wanted to get an A in one of my classes. Instead I got a B which is fine but I was a little upset.	나는 정말로 내 수업 중 하나에서 A를 받고 싶었습니다. 그 대신에 나는 괜찮은 B를 얻었지만 나는 조금 화를 냈습니다.	나는 괜찮은 B를 얻었지만
hit:9368_conv:18736	afraid	두려워하는	I found a gigantic spider in my shower!	나는 샤워를 하다가 거대한 거미를 발견했다!	거대한 거미를 발견했다
hit:9376_conv:18753	excited	흥분한	going on cruise for the first time	처음으로 크루즈를 타다	처음으로 크루즈를 타다
hit:9380_conv:18761	lonely	외로운	Even though I'm looking forward to being an empty nester, I have brief periods when I wish that all of my children were here at home. Then reality hits and I realize that there is peace in being here by myself.	나는 빈 둥지가 되기를 고대하지만, 내 아이들이 모두 집에 있었으면 하는 짧은 시간이 있습니다. 그러다가 현실이 다가오고 나는 여기 혼자 있는 것이 평화롭다는 것을 깨닫는다.	내 아이들이 모두 집에 있었으면 하는
hit:9393_conv:18787	content	만족하는	I am very satisfied with great customer service. I really feel as a consumer that you should be catered to. I always leave satisfied when I go to ChickFilA	나는 훌륭한 고객 서비스에 매우 만족합니다. 나는 당신이 음식을 제공해야 하는 소비자로서 정말로 느낍니다. ChickFilA에 가면 항상 만족합니다	훌륭한 고객 서비스에
hit:9395_conv:18791	embarrassed	당황스러운	took something without paying	지불하지 않고 무언가를 가져갔다	지불하지 않고 무언가를 가져갔다
hit:9410_conv:18821	afraid	두려워하는	I drunk texted my boss last night and told him everything that is wrong with his management style, I'm afraid to go to work because I'll get fired.	어젯밤에 술에 취해 상사에게 문자를 보내고 상사의 경영 스타일에 대해 모든 것을 털어 놓았습니다. 해고 될 것 같아서 출근하기가 두렵습니다.	술에 취해 상사에게 문자를 보내고###해고 될 것 같아서
hit:9412_conv:18824	angry	화난	My manager is wasting my time with stuff that is not related with work. I can not make progress in my work.	내 상사는 업무와 관련이 없는 일로 내 시간을 낭비하고 있다. 나는 내 일을 진전시킬 수 없다.	내 시간을 낭비하고 있다
hit:9414_conv:18829	angry	화난	I was overcharged on my water bill by 200%, and I was on a really tight budget. It turned out there was some problem in billing on their end.	수도 요금이 200% 초과 청구되었고 예산이 매우 빠듯했습니다. 대금 청구에 문제가 있는 것으로 나타났습니다.	대금 청구에 문제가 있는 것으로
hit:9429_conv:18858	surprised	놀란	I haven't slept in 3 days, yet don't feel tired.	나는 아직 3일 동안 잠을 자지 않았는데 피곤하지 않다	3일 동안 잠을 자지 않았는데 피곤하지 않다
hit:9434_conv:18868	impressed	감명받은	I was very positively surprised by the work made by a co-worker.	나는 동료가 만든 일에 매우 긍정적으로 놀랐다	동료가 만든 일에
hit:9439_conv:18878	excited	흥분한	I feel enthusiastic that I have good things coming my way.	나에게 좋은 일이 생길 것 같은 기분이 든다.	좋은 일이 생길 것
hit:9445_conv:18891	afraid	두려워하는	I was flying back from Boston a couple weeks ago and there was some insane turbulence! I had never been so scared in my life!	나는 몇 주 전에 보스턴에서 비행기를 타고 돌아오는데 약간의 난기류가 있었습니다! 나는 내 인생에서 그렇게 무서웠던 적이 없었다!	약간의 난기류가
hit:9446_conv:18893	embarrassed	당황스러운	Over 20 years ago, when I was a cashier, I used to take money from the cash register and cover up my tracks. I was never caught. Sometimes I feel bad about it, other times I don't.	20여 년 전 계산원일 때는 계산대에서 돈을 빼서 내 행적을 은폐하곤 했습니다. 나는 결코 잡히지 않았다. 때로는 기분이 나쁠 때도 있고 그렇지 않을 때도 있습니다.	계산대에서 돈을 빼서 내 행적을 은폐하곤 했습니다.
hit:9447_conv:18894	disgusted	역겨운	I opened a corn on the cob and there were worms in it. I hate bugs.	개암 나무 열매에 옥수수를 열었고 그 안에 벌레가있었습니다. 나는 벌레를 싫어한다.	벌레가있었습니다.
hit:9457_conv:18914	grateful	고마워하는	I got a new dog. My girlfriend surprised me with a puppy for my birthday.	나는 새 개를 얻었다. 내 여자 친구는 내 생일에 강아지를 가지고 나를 놀라게했습니다.	새 개를 얻었다.
hit:9580_conv:19160	hopeful	희망에 찬	I just applied for a new job. After the interview, I'm very optimistic that I will get the position	나는 그냥 새로운 일자리를 신청했다 인터뷰가 끝난 후에는 그 자리를 얻을 것이라고 매우 낙관적이다	새로운 일자리를
hit:9587_conv:19175	angry	화난	My car was parked in a street spot last night and someone hit it. They didn't leave a note or anything. Now my insurance company is trying to tell me it's an at fault accident	어젯밤에 내 차가 길가에 주차되어 있었는데 누군가가 치었습니다. 그들은 쪽지나 아무것도 남기지 않았습니다. 이제 내 보험 회사는 과실 사고라고 나에게 말하려고 합니다.	누군가가 치었습니다###아무것도 남기지 않았습니다###과실 사고라고 나에게 말하려고 합니다
hit:9601_conv:19203	afraid	두려워하는	When I was younger I used to be scared to go into the basement. After I saw the home alone movies	나는 어렸을 때 지하실로 들어가는 것이 무서웠다 집에서 혼자 영화를 본 후	지하실로 들어가는 것이
hit:9623_conv:19247	surprised	놀란	I encountered a situation that was unexpected. I found out that my coworker was actually stealing from the company. They haven't been caught though.	나는 예상치 못한 상황에 직면했다 동료가 실제로 회사에서 훔치고 있다는 사실을 알게 됐다. 그들은 그러나 잡히지 않았다	동료가 실제로 회사에서 훔치고 있다는 사실을
hit:9655_conv:19310	disappointed	실망한	My mother died yesterday it was just so sudden. I am just a mess right now and can't believe it's happening.	어제 어머니가 돌연 돌아가셨다 지금 막 혼란스러워서 믿을 수가 없다.	어제 어머니가 돌연 돌아가셨다
hit:9663_conv:19327	joyful	즐거운	I was walking down the street and I found a 20$ bill! I was so happy	거리를 걷고 있었는데 20달러짜리 지폐를 찾았어! 정말 행복했어요	20달러짜리 지폐를
hit:9669_conv:19338	trusting	신뢰하는	I'm really gullible. I will believe anything	정말 속기 쉽습니다. 뭐든지 믿을게	뭐든지 믿을게
hit:9679_conv:19359	confident	확신하는	I went on a date the yesterday and it went really well. I think we are going out again	어제 데이트를 했는데 정말 잘 됐다 우리가 다시 외출할 것 같아	우리가 다시 외출할 것 같아
hit:9691_conv:19383	angry	화난	I asked my friend to water my plants while I was on vacation but she didn't and they died. I was so mad	나는 방학 동안 내 친구에게 내 식물에 물을 달라고 부탁했지만 그녀는 그렇지 않았고 그들은 죽었습니다. 나는 너무 화가났다	내 친구에게 내 식물에 물을 달라고 부탁했지만 그녀는 그렇지 않았고 그들은 죽었습니다.
hit:9697_conv:19395	anticipating	기대하는	We saved up all year to take a nice beach vacation. This was the first time we've even taken a family vacation.	우리는 멋진 해변 휴가를 보내기 위해 일년 내내 저축했습니다. 우리가 가족 휴가를 떠난 것은 이번이 처음이었습니다.	멋진 해변 휴가를###가족 휴가를
hit:9705_conv:19410	impressed	감명받은	When my mother went back to school. She's studying nursing.	엄마가 학교로 돌아갔을 때. 그녀는 간호를 공부하고 있습니다.	그녀는 간호를 공부하고 있습니다
hit:9716_conv:19433	impressed	감명받은	Today on my way to work I saw a man doing a wheely on his bike.	오늘 출근길에 한 남자가 자전거를 타고 숨을 헐떡이는 것을 보았다	한 남자가 자전거를 타고 숨을 헐떡이는 것을
hit:9728_conv:19456	lonely	외로운	Before I got my dog, my life felt empty. He's my best friend now !	강아지를 키우기 전에는 내 삶이 공허하게 느껴졌습니다. 그는 이제 내 가장 친한 친구입니다!	강아지를 키우기 전에는
hit:9732_conv:19464	hopeful	희망에 찬	I meeting with my boss tommorrow. I really am praying for a raise!	나는 내일 상사와 만난다 나는 정말로 인상을 기도하고 있다!	인상을
hit:9734_conv:19468	impressed	감명받은	I tutored my little cousin in math. He made an A on his test. I cant believe he did that well.	나는 수학에서 작은 사촌을 가르쳤다 그는 시험에서 A를 치렀다 나는 그가 그렇게 잘했다고 믿을 수 없다	그는 시험에서 A를 치렀다
hit:9761_conv:19523	prepared	준비된	i was ready for that job interview	나는 그 면접을 준비했다	면접을
hit:9764_conv:19528	joyful	즐거운	i'm so happy with the life i have i'm honestly blessed	나는 내가 가진 삶이 너무 행복해 솔직히 축복받았다	내가 가진 삶이
hit:9796_conv:19593	embarrassed	당황스러운	I had to cancel lunch this morning with a relative. I still feel bad about it	나는 오늘 아침 친척과 점심을 취소해야 했다 나는 여전히 그것에 대해 안타깝게 생각한다	친척과 점심을 취소해야 했다
hit:9806_conv:19613	disappointed	실망한	The time I got chocolate cake instead of vanilla cake on my birthday. I hate chocolate.	내 생일에 바닐라 케이크 대신 초코 케이크를 받았을 때. 나는 초콜릿을 싫어한다.	바닐라 케이크 대신 초코 케이크를 받았을 때
hit:9814_conv:19629	disappointed	실망한	I was heartbroken when my grandmother passed away, I am still not over it	할머니가 돌아가셨을 때 가슴이 아팠는데, 아직 그 일은 끝나지 않았다	할머니가 돌아가셨을 때
hit:9820_conv:19640	angry	화난	Today, I lost my wallet. I mad at myself.	오늘 지갑을 잃어버렸어요. 나는 나 자신에게 화가 났다	지갑을 잃어버렸어요
hit:9822_conv:19644	angry	화난	I can never find anything to watch on tv. I pay too much for this satellite	나는 TV에서 볼 것을 결코 찾을 수 없습니다. 나는 이 위성에 너무 많은 돈을 지불한다	TV에서 볼 것을 결코 찾을 수 없습니다
hit:9824_conv:19648	trusting	신뢰하는	Opened up to my girlfriend about my depression. She was very caring.	내 우울증에 대해 내 여자친구에게 알려주었다 그녀는 매우 배려하고 있었다	그녀는 매우 배려하고 있었다
hit:9825_conv:19651	sentimental	감상적인	Went through my old yearbook	나의 옛날 연간 책을 훑어보았다	옛날 연간 책을
hit:9827_conv:19654	hopeful	희망에 찬	The time I applied to become a manager at burger king. I have what it takes.	내가 버거킹에서 매니저가 되기 위해 지원했을 때가 됐다. 나는 그것이 필요한 것을 갖고 있다	버거킹에서 매니저가 되기 위해 지원했을 때
hit:9833_conv:19666	lonely	외로운	I have been traveling for a month now. I am starting to miss my family and friends.	나는 지금 한 달 동안 여행을 다녀왔다 나는 가족과 친구들이 그리워지기 시작했다	나는 지금 한 달 동안 여행을 다녀왔다
hit:9840_conv:19681	hopeful	희망에 찬	My wife is getting checked at the hospital. We might be getting good news!	내 아내는 병원에서 검사를 받고 있다 우리가 좋은 소식을 듣고 있을지도 몰라!	내 아내는 병원에서 검사를 받고 있다
hit:9844_conv:19688	prepared	준비된	I am going to do well tomorrow at work. I am prepared for a meeting	내일 직장에서 잘 할 거야 회의 준비가 되어 있다	회의 준비가
hit:9847_conv:19695	afraid	두려워하는	It's storming really badly outside right now. Freaks me out.	지금 밖에는 정말 폭풍우가 몰아치고 있습니다. 날 미치게 해	폭풍우가
hit:9849_conv:19699	embarrassed	당황스러운	I stole a bottle of wine from the store. I feel so guilty about it.	나는 그 가게에서 와인 한 병을 훔쳤다 나는 그것에 대해 너무 죄책감을 느낀다	와인 한 병을 훔쳤다
hit:9858_conv:19716	sad	슬픈	My dog passed away last month. I am still feeling pretty down about it.	우리 개는 지난달에 세상을 떠났다 나는 여전히 그것에 대해 상당히 낙담하고 있다	우리 개는 지난달에 세상을 떠났다
hit:9863_conv:19726	trusting	신뢰하는	I opened up to my girlfriend about my issues. She was supportive.	나는 내 문제에 대해 여자 친구에게 털어 놓았다. 그녀는 지원했습니다.	그녀는 지원했습니다
hit:9874_conv:19749	proud	자랑스러운	My friend used to not be very active. Now she does triathlons!	내 친구는 별로 활동적이지 않았다. 이제 그녀는 철인 3종 경기를 합니다!	그녀는 철인 3종 경기를 합니다
hit:9903_conv:19807	afraid	두려워하는	My brother jump scared me while I was out playing. It was crazy bad.	내가 외출하는 동안 형이 겁을 먹었다 그것은 미쳤다	내가 외출하는 동안 형이 겁을 먹었다
hit:9908_conv:19817	trusting	신뢰하는	I really like going out to eat, but it might be bad for my health	외식하러 나가는 게 정말 좋지만 건강에 안 좋을지도 모른다	외식하러 나가는 게
hit:9912_conv:19824	afraid	두려워하는	The year was 2016, and I was severely worried that Hilary might win the presidency	2016년이었고 힐러리가 대통령에 당선될까 심각하게 걱정했다.	힐러리가 대통령에 당선될까
hit:9913_conv:19826	excited	흥분한	I'm always happy to come home to see my dogs	나는 항상 집에 와서 강아지를 볼 수 있어 기쁩니다.	강아지를 볼 수 있어
hit:9973_conv:19947	disappointed	실망한	We were supposed to go out of town for labor day. But we had to cancel, our daughter needs surgery on her ankle. She fell off her horse.	우리는 노동절을 위해 도시를 떠나기로 되어 있었다. 하지만 취소해야 했고 딸아이는 발목 수술을 받아야 했습니다. 그녀는 말에서 떨어졌다.	그녀는 말에서 떨어졌다
hit:9987_conv:19975	embarrassed	당황스러운	I cheated on my math exam today. I felt so bad.	나는 오늘 수학 시험에서 부정행위를 했다. 기분이 너무 나빴다.	나는 오늘 수학 시험에서 부정행위를 했다
hit:9994_conv:19989	angry	화난	I was having a great day until someone rear ended my bumper on the way home	집에 오는 길에 누군가가 내 범퍼를 뒤척일 때까지 즐거운 하루를 보내고 있었습니다.	누군가가 내 범퍼를 뒤척일 때까지
hit:10004_conv:20008	surprised	놀란	My little cousin gifted me for my birthday. I was so happy. He spent for me from his savings	내 작은 사촌이 ​​내 생일을 위해 나에게 선물했다. 나는 매우 행복했다. 그는 저축에서 나를 위해 썼다	작은 사촌이 ​​내 생일을 위해 나에게 선물했다.
hit:10008_conv:20016	afraid	두려워하는	I'm not ready for the long 9 hour drive.	나는 9시간 장거리 운전을 할 준비가 되어 있지 않다	9시간 장거리 운전을 할 준비가
hit:10013_conv:20027	surprised	놀란	Aliens landed in my back yard	외계인이 내 뒤뜰에 착륙했습니다	외계인이 내 뒤뜰에 착륙했습니다
hit:10015_conv:20030	content	만족하는	I got all of my housework done. For the rest of the day I am satisfied to just relax and do whatever I want.	집안일을 모두 마쳤습니다. 나머지 하루 동안 나는 그저 긴장을 풀고 내가 하고 싶은 대로 하는 것에 만족합니다.	긴장을 풀고 내가 하고 싶은 대로 하는 것에
hit:10066_conv:20132	jealous	질투하는	I am an adult, but unfortunately still succumb to petty envy. My family buys my adult sister things all the time but can't really help me out when I need it.	나는 성인이지만 불행히도 여전히 사소한 부러움에 굴복합니다. 우리 가족은 어른이 된 언니에게 항상 물건을 사주지만 내가 필요할 때 실제로 도움을 줄 수는 없습니다.	사소한 부러움에 굴복합니다
hit:10126_conv:20253	afraid	두려워하는	I have to go into get my tooth pulled soon. I don't do well at the dentist.	나는 곧 이를 뽑아야 한다 나는 치과에서 잘 못한다	이를 뽑아야 한다
hit:10140_conv:20281	afraid	두려워하는	My boss is coming for dinner tonight with his wife. Many things could go wrong I hope they don't or I probably won't be getting a raise.	내 상사는 오늘 밤 그의 아내와 함께 저녁을 먹으러 올 것이다. 많은 일이 잘못될 수 있습니다. 그렇지 않으면 급여를 받지 못할 것입니다.	내 상사는 오늘 밤 그의 아내와 함께 저녁을 먹으러 올 것이다
hit:10148_conv:20296	confident	확신하는	I studied endlessly for my biology final, and while I was taking the test, I was sure about my responses	나는 생물학 기말고사를 위해 끝없이 공부했고 시험을 보는 동안 나는 내 대답에 확신이 있었다.	생물학 기말고사를 위해 끝없이 공부했고
hit:10163_conv:20326	afraid	두려워하는	I had a c-section planned to deliver my baby. I was excited about seeing her but nervous about the surgery.	아기를 분만할 제왕절개 수술을 계획했습니다. 나는 그녀를 보고 기뻤지만 수술에 대해 긴장했다.	제왕절개 수술을
hit:10171_conv:20342	trusting	신뢰하는	An old friend wanted to get together. It would have been fun, but he is a guy and I knew it would bother my husband so I didn't meet him.	오랜 친구가 함께 하고 싶어했습니다. 즐거우면 좋겠지만 그는 남자이고 남편을 귀찮게 할 것을 알고 그를 만나지 않았습니다.	그는 남자이고 남편을 귀찮게 할 것을 알고
hit:10176_conv:20353	caring	돌보는	Dog greeting me at the door whenever I get home	내가 집에 갈 때마다 문 앞에서 나를 맞이하는 개	문 앞에서 나를 맞이하는 개
hit:10183_conv:20366	embarrassed	당황스러운	Last week I was cooking dinner. I dropped a hotdog on the floor. No one saw it so I fed it to my child.	지난주에 나는 저녁을 요리하고 있었다. 나는 핫도그를 바닥에 떨어뜨렸다. 아무도 안봐서 아이에게 먹였어요.	아무도 안봐서 아이에게 먹였어요
hit:10206_conv:20413	trusting	신뢰하는	I was baptized at 13. It felt good to make that commitment.	나는 열세 살에 침례를 받았습니다. 그런 결심을 하는 것이 기분이 좋았습니다.	그런 결심을 하는 것이
hit:10207_conv:20415	joyful	즐거운	The day I got married was the second best day of my life! It was beautiful!	내가 결혼한 날은 인생에서 두 번째로 좋은 날이었다! 아름다웠어!	내가 결혼한 날은
hit:10252_conv:20504	trusting	신뢰하는	When my girlfriend cheated on me i let her go and i didn't do anything	내 여자 친구가 바람을 피웠을 때 나는 그녀를 놓아주고 아무것도 하지 않았다	그녀를 놓아주고
hit:10270_conv:20541	embarrassed	당황스러운	I dropped soda loudly in the library	나는 도서관에서 큰 소리로 탄산음료를 떨어뜨렸다	도서관에서 큰 소리로 탄산음료를 떨어뜨렸다
hit:10300_conv:20601	embarrassed	당황스러운	When I was in middle school, I remember seeing a question on the board and feeling positive that I knew the answer. When all was quiet and the teacher asked if anyone knew the answer, I confidently spoke up, only to be incorrect.	중학교 때 칠판에 있는 질문을 보고 답을 알고 있다는 긍정적인 느낌을 받았던 기억이 납니다. 모든 것이 조용하고 선생님이 답을 아는 사람이 있는지 물었을 때 나는 자신있게 말했지만 틀렸습니다.	자신있게 말했지만 틀렸습니다.
hit:10306_conv:20613	jealous	질투하는	My brother got such a nice Snowboard for his birthday when we were teenagers. I wanted one too, but didn't end up getting what I wanted.	내 동생은 우리가 십대였을 때 생일에 멋진 스노보드를 받았습니다. 나도 하나 갖고 싶었지만 결국 내가 원하는 것을 얻지 못했습니다.	내 동생은 우리가 십대였을 때 생일에 멋진 스노보드를 받았습니다.
hit:10308_conv:20617	impressed	감명받은	I am so impressed by my daughter, she won the national spelling bee contest!	나는 내 딸에게 깊은 인상을 받았습니다. 그녀는 전국 철자법 대회에서 우승했습니다!	내 딸에게###그녀는 전국 철자법 대회에서 우승했습니다!
hit:10326_conv:20652	trusting	신뢰하는	A dog's faithfulness is amazing. I am faithful to my dog as it is faithful to me.	개의 충실함은 놀랍습니다. 내 개에게 충실한 것처럼 나도 내 개에게 충실합니다.	내 개에게
hit:10335_conv:20671	trusting	신뢰하는	I was at a company picnic with co-workers. I walked away from the picnic to another area of the park with 3 co-workers I felt trusting with and even felt they were friends. The 3 guys ended up attacking me and leaving me for dead. I'm not so trusting now.	나는 직장 동료들과 함께 회사 소풍에 갔다. 나는 피크닉을 떠나 공원의 다른 지역으로 걸어갔다. 3명의 동료들과 나는 그들이 친구라고 믿었고 심지어 그들이 친구라고 느꼈다. 세 사람은 결국 나를 공격하고 나를 죽게 내버려 두었습니다. 나는 지금 그렇게 신뢰하지 않습니다.	직장 동료들과 함께###3명의 동료들과 나는 그들이 친구라고 믿었고 심지어 그들이 친구라고 느꼈다.
hit:10337_conv:20674	disappointed	실망한	I was devastated when my wife filled for divorce 2 years ago. It came out of nowhere and really rocked me to my core.	2년 전 아내가 이혼 소송을 제기했을 때 나는 황폐해졌습니다. 그것은 아무데도 나오지 않았고 정말로 내 핵심을 흔들었습니다.	2년 전 아내가 이혼 소송을 제기했을 때
hit:10348_conv:20697	afraid	두려워하는	I got tensed when my reslt didnt come out with others	나는 내 결과가 다른 사람들과 나오지 않을 때 긴장했다	내 결과가 다른 사람들과 나오지 않을 때
hit:10349_conv:20698	trusting	신뢰하는	I had just gotten out of a bad marriage and started to date again. When you've been cheated and abused its hard to even think about bringing someone else into your life and start dating. But I did and its been the best year of my life!	나는 나쁜 결혼 생활에서 벗어나서 다시 데이트를 시작했습니다. 속임수와 학대를 당하면 다른 사람을 당신의 삶에 데려오고 데이트를 시작할 생각조차 하기 어렵습니다. 하지만 나는 해냈고 그 해는 내 인생 최고의 해였습니다!	다시 데이트를 시작했습니다.
hit:10360_conv:20721	trusting	신뢰하는	i've never kissed a girl before and my girlfriend and i are going to kiss for the first time tomorrow night, and i know she's going to make me feel safe and special	나는 한 번도 여자와 키스한 적이 없고 내 여자 친구와 나는 내일 밤에 처음으로 키스할 것이고 그녀가 나를 안전하고 특별하게 느끼게 해 줄 것이라는 것을 압니다	내 여자 친구와 나는 내일 밤에 처음으로 키스할 것이고
hit:10368_conv:20736	embarrassed	당황스러운	Lately I feel like I have let my family down. I have gotten myself into trouble.	최근에 나는 가족을 실망시켰다고 느낀다. 나는 곤경에 빠졌다.	나는 가족을 실망시켰다고 느낀다.
hit:10368_conv:20737	afraid	두려워하는	My husband took a 30 hour round trip road trip and will be home soon. He went to get our new puppy. I haven't slept well since he's been gone because I've been worried.	남편은 왕복 30시간의 자동차 여행을 했고 곧 집에 갈 것입니다. 그는 우리의 새 강아지를 데리러 갔다. 걔가 없어진 이후로 걱정해서 잠을 잘 못잤어.	남편은 왕복 30시간의 자동차 여행을 했고
hit:10379_conv:20759	caring	돌보는	I have been the one taking care of my grandmum since she fell sick	할머니가 아프신 이후로 나는 할머니를 돌봐왔다.	할머니가 아프신 이후로
hit:10411_conv:20822	trusting	신뢰하는	I was driving to a new destination and I kind of knew the directions. My mom did not turn the navigation on and she let me drive there.	나는 새로운 목적지로 운전하고 있었고 방향을 어느 정도 알고 있었습니다. 엄마는 내비게이션을 켜지 않고 내가 거기까지 운전하게 하셨습니다.	엄마는 내비게이션을 켜지 않고 내가 거기까지 운전하게 하셨습니다.
hit:10468_conv:20936	sad	슬픈	I am so sad, my mother recently passed away from a heart attack	너무 슬퍼요, 어머니가 최근에 심장마비로 돌아가셨어요	어머니가 최근에 심장마비로 돌아가셨어요
hit:10470_conv:20941	embarrassed	당황스러운	I had to tell a friend recently that I could not go out to dinner and a movie with them because I didn't have enough money.	최근에 친구에게 돈이 없어서 저녁도 같이 먹고 영화도 못 봤다고 말해야 했습니다.	최근에 친구에게 돈이 없어서 저녁도 같이 먹고 영화도 못 봤다고 말해야 했습니다.
hit:10488_conv:20977	sentimental	감상적인	I was looking through some old photo albums. They brought up so many memories.	나는 오래된 사진 앨범을 찾고 있었다. 그들은 많은 추억을 불러일으켰습니다.	오래된 사진 앨범을
hit:10494_conv:20989	confident	확신하는	My first softball game, I was determined to hit the ball. I will never forget the satisfaction when I heard the crack of the bat.	나의 첫 소프트볼 게임, 나는 공을 치기로 결심했다. 방망이 소리를 들었을 때의 만족감은 결코 잊지 못할 것입니다.	방망이 소리를 들었을 때의 만족감은 결코 잊지 못할 것입니다.
hit:10497_conv:20995	embarrassed	당황스러운	I tripped over a branch walking to a restaurant, and looked like an idiot in front of a sizable group of people.	나는 식당으로 걸어가는 지점에 걸려 넘어졌고 많은 사람들 앞에서 바보처럼 보였습니다.	나는 식당으로 걸어가는 지점에 걸려 넘어졌고 많은 사람들 앞에서 바보처럼 보였습니다.
hit:10504_conv:21009	sentimental	감상적인	My grandmother passed away 20 years ago this month. I recently found a quilt she made for me. It has holes all in it, but I refuse to get rid of it.	할머니는 20년 전 이번 달에 돌아가셨습니다. 나는 그녀가 나를 위해 만든 이불을 최근에 찾았습니다. 구멍이 다 뚫려있지만 빼기를 거부합니다.	할머니는###나를 위해 만든 이불을
hit:10513_conv:21027	caring	돌보는	When I was 15, my family adopted a little sister. She's just about to start her last year of high school, and it's been really cool to see her grow up into a young woman.	내가 15살이었을 때, 우리 가족은 여동생을 입양했습니다. 그녀는 고등학교 마지막 학년을 막 시작하려고 했고 그녀가 젊은 여성으로 자라는 것을 보는 것은 정말 멋졌습니다.	여동생을
hit:10520_conv:21041	sentimental	감상적인	My mom sent me a box of stuff from my childhood.	엄마는 어릴 적부터 나에게 한 상자의 물건을 보냈다.	엄마는 어릴 적부터 나에게 한 상자의 물건을 보냈다.
hit:10530_conv:21061	disappointed	실망한	I found out I didn't get a job I interviewed for.	나는 내가 면접한 직업을 얻지 못했다는 것을 알았다.	나는 내가 면접한 직업을 얻지 못했다는 것을 알았다.
hit:10542_conv:21085	disappointed	실망한	When i left my money on the bus	버스에 돈을 두고 갔을 때	버스에 돈을 두고 갔을 때
hit:10554_conv:21108	trusting	신뢰하는	I let a close friend of mine borrow my car. He's had a couple accidents under his belt but it's been awhile since that's happened. He told me not to worry and it will be fine.	친한 친구에게 차를 빌렸습니다. 그는 그의 벨트 아래에서 몇 번의 사고를 겪었지만 그런 일이 일어난 지 얼마 되지 않았습니다. 그는 나에게 걱정하지 말고 괜찮을 것이라고 말했다.	친한 친구에게 차를 빌렸습니다.
hit:10602_conv:21204	sentimental	감상적인	I often think back to when my husband and I first started dating.	나는 종종 남편과 내가 처음 데이트를 시작했을 때를 회상한다.	종종 남편과 내가 처음 데이트를 시작했을 때를
hit:10614_conv:21229	afraid	두려워하는	I was outside the other day and a rattle snake was looking me in the eyes. I was never so terrified in my life.	나는 요전날 밖에 있었고 방울뱀이 내 눈을 쳐다보고 있었다. 나는 내 인생에서 그렇게 겁을 먹은 적이 없었다.	방울뱀이 내 눈을 쳐다보고 있었다.
hit:10615_conv:21231	disgusted	역겨운	I got spayed in the face with wound juices	나는 상처 주스로 얼굴을 씻었습니다.	나는 상처 주스로 얼굴을 씻었습니다.
hit:10623_conv:21246	trusting	신뢰하는	I've been going to the same Thai restaurant for about 10 years now. It's the best and they always keep me coming back each week!	나는 약 10 년 동안 같은 태국 식당에 가고 있습니다. 그것은 최고이며 그들은 항상 나를 매주 다시 방문하게합니다!	나는 약 10 년 동안 같은 태국 식당에 가고 있습니다.
hit:10628_conv:21256	surprised	놀란	I was surprised today because my friends threw me a birthday party	오늘은 친구들이 생일파티를 열어줘서 놀랐다	오늘은 친구들이 생일파티를 열어줘서
hit:10630_conv:21260	trusting	신뢰하는	I trusted a stranger with my cellphone and he ran off with it!	나는 내 핸드폰을 가지고 낯선 사람을 믿었고 그는 그것을 가지고 도망쳤습니다!	나는 내 핸드폰을 가지고 낯선 사람을
hit:10643_conv:21286	prepared	준비된	I was ready to participate in staffing at team camp when the time came. I got lots of sleep to get ready!	시간이 되었을 때 나는 팀 캠프에서 인력 충원에 참여할 준비가 되어 있었다. 잠을 많이 자서 준비했어요!	팀 캠프에서 인력 충원에
hit:10644_conv:21288	afraid	두려워하는	I went to six flags last year and got on a roller coaster for the first time. And when it stated I was ok but as went on I was scared to death.	작년에 식스플래그에 가서 처음으로 롤러코스터를 탔어요. 그리고 그것이 내가 괜찮다고 말했을 때 나는 계속 두려워서 죽을 뻔했습니다.	처음으로 롤러코스터를 탔어요.
hit:10646_conv:21292	embarrassed	당황스러운	Once I had a job interview, but I didn't notice that I had sat in some gum on the bus on the ride over. I ruined those suit pants for good.	한번은 면접을 보았지만 버스를 타고 가다가 껌에 앉았다는 사실을 눈치채지 못했습니다. 나는 그 양복 바지를 영원히 망쳤다.	버스를 타고 가다가 껌에 앉았다는 사실을 눈치채지 못했습니다.
hit:10653_conv:21307	embarrassed	당황스러운	It was such an experience to trip and fall right in front of an extremely attractive male at Walmart of all places. I had my coffee in my hand and it spilled all over my lap and of course I was wearing white and had a giant (burning) coffee stain all over my clothes!	Walmart의 모든 곳에서 매우 매력적인 남성 앞에서 발에 걸려 넘어지는 것은 그런 경험이었습니다. 나는 내 손에 커피를 가지고 있었고 무릎 전체에 쏟아졌고 물론 흰색 옷을 입고 있었고 옷 전체에 거대한 (타는) 커피 얼룩이있었습니다!	매우 매력적인 남성 앞에서 발에 걸려 넘어지는 것은###내 손에 커피를 가지고 있었고 무릎 전체에 쏟아졌고 물론 흰색 옷을 입고 있었고 옷 전체에 거대한 (타는) 커피 얼룩이있었습니다!
hit:10659_conv:21319	afraid	두려워하는	I had an interview for a hospital I want to volunteer at	자원봉사를 하고 싶은 병원에 면접을 봤습니다.	면접을 봤습니다.
hit:10662_conv:21324	hopeful	희망에 찬	When I was a kid, I went on a few trips to the Mountain for some snowboarding lessons, come Christmas time you bet I was just praying for a snowboard of my own.	내가 어렸을 때 나는 스노보드 강습을 받기 위해 산으로 몇 번 여행을 갔고, 크리스마스가 되면 내 자신의 스노보드를 위해 기도하고 있었을 것입니다.	크리스마스가 되면 내 자신의 스노보드를 위해
hit:10662_conv:21325	afraid	두려워하는	I'm SO afraid of my neighbors new pit bull ! Every morning our neighbor lets out the dog - he immediately heads towards MY driveway to get MY newspaper, runs off and tears it to shreds !	나는 이웃의 새로운 핏불이 너무 무서워! 매일 아침 우리 이웃은 개를 내보냅니다. 그는 즉시 내 신문을 가지러 내 진입로로 달려가서 그것을 갈기갈기 찢었습니다!	나는 이웃의 새로운 핏불이###매일 아침 우리 이웃은 개를 내보냅니다.###즉시 내 신문을 가지러 내 진입로로 달려가서 그것을 갈기갈기 찢었습니다!
hit:10679_conv:21359	prepared	준비된	I was driving from Seattle to Los Angeles in the winter a few years back, and one of the mountain passes closed because of snow. Luckily I had extra food and blankets with me in the car.	몇 년 전 겨울에 시애틀에서 로스엔젤레스로 운전하고 있었는데, 눈 때문에 산길 중 하나가 폐쇄되었습니다. 다행히 차에 여분의 음식과 담요가있었습니다.	다행히 차에 여분의 음식과 담요가있었습니다.
hit:10680_conv:21360	joyful	즐거운	My aunt that I had not seen in 10 years came to visit me last weekend from Spain.	지난 주말 스페인에서 10년 동안 보지 못했던 이모가 찾아왔다.	10년 동안 보지 못했던 이모가 찾아왔다.
hit:10692_conv:21385	trusting	신뢰하는	I was at a bachelor party last year.	나는 작년에 총각 파티에 참석했습니다.	나는 작년에 총각 파티에 참석했습니다.
hit:10745_conv:21490	disappointed	실망한	I did not get the promotion I wanted	원하는 프로모션을 받지 못했습니다.	원하는 프로모션을 받지 못했습니다.
hit:10760_conv:21521	sentimental	감상적인	I am not usually someone who holds onto things, but I recently found my old school tie and photos.	평소 물건에 집착하는 편은 아닌데, 최근에 예전에 입던 넥타이와 사진을 발견했습니다.	최근에 예전에 입던 넥타이와 사진을 발견했습니다.
hit:10767_conv:21534	angry	화난	I got into a fight with my wife lately and we were so mad with each other.	나는 최근에 아내와 싸웠고 우리는 서로에게 너무 화가 났습니다.	최근에 아내와 싸웠고
hit:10779_conv:21558	excited	흥분한	I've been abroad for a while traveling but soon I'm going back to the US!	나는 여행을 잠시 동안 해외에 있었지만 곧 미국으로 돌아갑니다!	곧 미국으로 돌아갑니다!
hit:10783_conv:21566	disappointed	실망한	I got pantsed in PE class once. The other 8th grade girls decided it would be fun for me to lose my pants while we played dodge ball. I was so embarrassed.	나는 체육시간에 한 번 바지를 입었다. 다른 8학년 여학생들은 내가 피구 게임을 하는 동안 바지를 잃어버리면 재미있을 것이라고 결정했습니다. 나는 너무 창피했다.	여학생들은 내가 피구 게임을 하는 동안 바지를 잃어버리면 재미있을 것이라고 결정했습니다.
hit:10789_conv:21579	embarrassed	당황스러운	I felt embarrased when I took my son to the salon after tyring to dye his hair blond and it turned orange.	나는 아들의 머리를 금발로 염색하고 오렌지색으로 변한 후 아들을 미용실에 데려갔을 때 창피함을 느꼈습니다.	아들의 머리를 금발로 염색하고 오렌지색으로 변한 후 아들을 미용실에 데려갔을 때
hit:10809_conv:21618	trusting	신뢰하는	i am loyal to my wife and i'll always be	나는 아내에게 충실하고 항상 그럴 것이다	아내에게
hit:10816_conv:21632	embarrassed	당황스러운	I went to the public toilet and went out with a toilet paper sticking out of my pants...	공중화장실 갔다가 바지에 휴지가 삐져나온채로 나왔는데..	바지에 휴지가 삐져나온채로
hit:10820_conv:21641	embarrassed	당황스러운	I cooked this big turkey for my in-laws one Thanksgiving. I was so embarrassed when I realised I used sugar instead of salt.	시댁 추수감사절을 위해 이 큰 칠면조를 요리했습니다. 소금 대신 설탕을 쓴다는 사실을 알고 너무 당황스러웠다.	소금 대신 설탕을 쓴다는 사실을 알고
hit:10821_conv:21642	trusting	신뢰하는	I've had a slight financial struggle recently. I don'tdon't see a way to get out of it I've got to put my trust in God now.	나는 최근에 약간의 재정적 어려움을 겪었습니다. 나는 그것을 벗어날 방법이 보이지 않는다. 나는 이제 하나님을 신뢰해야 한다.	하나님을
hit:10821_conv:21643	trusting	신뢰하는	I sent a parcel to my cousin recently and it never arrived. It cost me $50	얼마 전 사촌에게 소포를 보냈는데 도착하지 않았습니다. 비용은 50달러	사촌에게
hit:10831_conv:21662	caring	돌보는	My neighbor recently had a baby. I made sure to cook her a ton of food and buy everything she'd need to eat and drink for a few days at least. Her family was very grateful and I felt good being able to help out in such an easy way.	제 이웃은 최근에 아기를 낳았습니다. 나는 그녀에게 엄청난 양의 음식을 요리해 주고 그녀가 적어도 며칠 동안 먹고 마실 수 있는 모든 것을 샀습니다. 그녀의 가족은 매우 고마웠고 나는 이렇게 쉬운 방법으로 도울 수 있어서 기분이 좋았다.	아기를
hit:10836_conv:21672	anticipating	기대하는	When I was pregnant with my son I lived right down the street from Dairy Queen. I was obsessed with chocolate shakes! Every day my husband would bring one home from work and I would be so excited!	내가 아들을 임신했을 때 나는 데어리 퀸(Dairy Queen) 바로 아래에 살았습니다. 초콜릿 쉐이크에 푹 빠졌어요! 매일 남편이 직장에서 집으로 하나를 가져올 것이고 나는 매우 기쁠 것입니다!	매일 남편이 직장에서 집으로 하나를 가져올 것이고
hit:10845_conv:21691	embarrassed	당황스러운	I forgot to close my zip after using the washroom and I walked into the boardroom unknowingly	화장실 사용 후 지퍼 잠그는 걸 깜빡하고 나도 모르게 회의실에 들어갔습니다.	화장실 사용 후 지퍼 잠그는 걸 깜빡하고
hit:10850_conv:21701	disappointed	실망한	I lost a loved one last week, I felt like I was loosing my breath	지난주에 사랑하는 사람을 잃었어, 숨이 막힐 것 같았어	사랑하는 사람을 잃었어,
hit:10853_conv:21706	afraid	두려워하는	A man was following me home last night. I had to walk really fast to avoid him catching up.	어젯밤에 한 남자가 나를 따라 집으로 가고 있었다. 나는 그를 따라잡지 않으려고 정말 빨리 걸어야 했다.	한 남자가 나를 따라 집으로 가고 있었다.
hit:10867_conv:21734	excited	흥분한	I found a new gym!	새로운 헬스장을 찾았어요!	새로운 헬스장을 찾았어요!
hit:10879_conv:21759	disappointed	실망한	I tried using a new grocery shopping service call Shipt. I was excited at how it was going to make my life easier. But they arrived late and didn't get the right things that I ordered.	나는 새로운 식료품 쇼핑 서비스인 Shipt를 사용해 보았다. 어떻게 하면 내 삶이 더 쉬워질지 기대가 됩니다. 그러나 그들은 늦게 도착했고 내가 주문한 올바른 것을 얻지 못했습니다.	늦게 도착했고 내가 주문한 올바른 것을 얻지 못했습니다.
hit:10880_conv:21760	angry	화난	i got cheated and broken up with last night I can't believe it. I'm so angry.	나는 어젯밤에 사기를 당하고 헤어졌다. 믿을 수 없다. 나 정말 화 났어.	어젯밤에 사기를 당하고 헤어졌다.
hit:10883_conv:21767	sentimental	감상적인	i miss when i was in grade school, i didn't have to pay bills and worry about politics. The good old days	학비를 내지 않아도 되고 정치 걱정도 하지 않아도 되는 초등학교 시절이 그립습니다. 지난 좋은 날들	초등학교 시절이###지난 좋은 날들
hit:10886_conv:21773	trusting	신뢰하는	My friend promised to take care of my pets for me.	내 친구는 나를 위해 내 애완 동물을 돌보겠다고 약속했습니다.	내 애완 동물을
hit:10915_conv:21830	disappointed	실망한	once I bought a new dress to wear on a date. I decided to wear it before the date and spilled wine on it. Had to find something else to wear.	한번은 데이트에 입을 새 드레스를 샀다. 데이트 전에 입기로 하고 그 위에 와인을 쏟았다. 다른 입을 옷을 찾아야 했다.	데이트 전에 입기로 하고 그 위에 와인을 쏟았다.
hit:10926_conv:21853	disgusted	역겨운	One of my cat's pooped on the tv remote.	내 고양이 중 하나가 TV 리모컨에 똥을 쌌습니다.	내 고양이 중 하나가 TV 리모컨에 똥을 쌌습니다.
hit:10932_conv:21864	sentimental	감상적인	I went to the pount to find a new dog and i felt sorry for all of the dogs. They were so cute and nice but no one wanted them.	나는 새로운 개를 찾기 위해 파운드리에 갔고 모든 개들에게 미안했습니다. 그들은 너무 귀엽고 좋았지 만 아무도 그들을 원하지 않았습니다.	새로운 개를 찾기 위해 파운드리에 갔고 모든 개들에게 미안했습니다.
hit:10943_conv:21887	disappointed	실망한	When i found out that my investments had lost more than half of their value i was crushed. It felt bad losing my hard earned money.	내 투자가 가치의 절반 이상을 잃었다는 것을 알았을 때 나는 충격을 받았습니다. 힘들게 번 돈을 잃는 것은 기분이 나빴다.	내 투자가 가치의 절반 이상을 잃었다는 것을 알았을 때
hit:10952_conv:21905	sentimental	감상적인	The last time my mom came to visit, she brought along a few photo albums from my childhood. Memories of her Very Big 80s hair flooded back, like it was yesterday.	어머니가 마지막으로 방문했을 때 어린 시절의 사진첩 몇 장을 가지고 오셨습니다. 그녀의 80년대 아주 큰 머리카락에 대한 기억이 어제 일처럼 되살아났습니다.	어린 시절의 사진첩 몇 장을
hit:10958_conv:21917	proud	자랑스러운	My daughter had an end of the year play at school and I was one happy dad	내 딸은 학교에서 연말 연극을 했고 나는 행복한 아빠였다	내 딸은 학교에서 연말 연극을 했고
hit:10962_conv:21925	sad	슬픈	I found out that my grandma has Dementia and is deteriorating pretty quickly.	할머니가 치매를 앓고 있고 꽤 빨리 악화되고 있다는 것을 알게 되었습니다.	할머니가 치매를 앓고 있고 꽤 빨리 악화되고 있다는 것을
hit:10976_conv:21953	embarrassed	당황스러운	While I was walking to class yesterday, I tripped over some loose bricks and fell down. The ground was wet from rain, so I was filthy when I got up. I wasn't physically hurt, but my ego was.	어제 수업을 들으러 가다가 느슨한 벽돌에 걸려 넘어졌습니다. 땅이 비에 젖어서 일어나보니 더러웠다. 육체적인 상처는 없었지만 자존심은 상했다.	느슨한 벽돌에 걸려 넘어졌습니다.
hit:10998_conv:21997	confident	확신하는	I took some exams last week, and I did so much preparation, I'm certain I did well.	지난 주에 몇 가지 시험을 보았고 많은 준비를 했고 잘했다고 확신합니다.	몇 가지 시험을 보았고 많은 준비를 했고
hit:11016_conv:22032	trusting	신뢰하는	Once i had a couple. I only was with her for arround 2 entire years and no one else.	한때 나는 부부가 있었다. 나는 2년 내내 그녀와 함께 있었고 다른 사람은 아무도 없었습니다.	부부가
hit:11023_conv:22047	anticipating	기대하는	This october im heading over to Orlando with a bunch of friends to go to Halloween Horror nights at Universal Orlando!	이번 10월에는 친구들과 함께 유니버설 올랜도의 할로윈 호러 나이트에 가기 위해 올랜도로 갑니다!	친구들과 함께 유니버설 올랜도의 할로윈 호러 나이트에 가기 위해
hit:11024_conv:22048	prepared	준비된	I had to write a essay for class. Luckily it was on a topic i love.	나는 수업을 위해 에세이를 써야 했다. 운 좋게도 그것은 내가 좋아하는 주제에 관한 것이었습니다.	수업을 위해 에세이를
hit:11050_conv:22101	prepared	준비된	I had to get my tag renewed last week as well as change my currect address. I had to make sure I had all the proper requirements.	지난 주에 내 태그를 갱신해야 했고 내 현재 주소도 변경해야 했습니다. 나는 내가 모든 적절한 요구 사항을 가지고 있는지 확인해야했습니다.	모든 적절한 요구 사항을 가지고 있는지
hit:11065_conv:22131	embarrassed	당황스러운	I fell getting outta my car yesterday.	어제 차에서 내리다가 넘어졌어요.	어제 차에서 내리다가 넘어졌어요.
hit:11070_conv:22140	excited	흥분한	im so excited my birthday was this last weekedn	지난주에 내 생일이 너무 들떠서	내 생일이
hit:11071_conv:22143	prepared	준비된	In the winter months its hard to stay ready for emergency needs in storms.	겨울철에는 폭풍우가 치는 비상 상황에 대비하기가 어렵습니다.	비상 상황에
hit:11074_conv:22149	sad	슬픈	I got some bad news today. It has made me feel down and depressed.	오늘 안좋은 소식을 가지고 왔습니다. 그것은 나를 우울하고 우울하게 만들었다.	안좋은 소식을
hit:11083_conv:22166	afraid	두려워하는	I went to a haunted house for halloween.	나는 할로윈에 유령의 집에 갔다.	할로윈에 유령의 집에 갔다.
hit:11088_conv:22177	embarrassed	당황스러운	Once I forgot to pick up my daughter from girl scout meeting. I completely spaced out! I felt so bad!	한 번은 걸스카우트 모임에서 딸을 데리러 오는 것을 잊었습니다. 완전히 자리를 비웠어요! 기분이 너무 나빴어!	걸스카우트 모임에서 딸을 데리러 오는 것을 잊었습니다.
hit:11090_conv:22180	sentimental	감상적인	Big family dinner tonight and we were looking at family pictures remembering the past	오늘밤 대가족 저녁식사를 하며 과거를 회상하며 가족사진을 보며	대가족 저녁식사를 하며###가족사진을 보며
hit:11097_conv:22195	surprised	놀란	My coworkers all went together and gave me an expensive gift card.	동료들이 다 같이 가서 값비싼 상품권을 주었습니다.	값비싼 상품권을 주었습니다.
hit:11112_conv:22224	embarrassed	당황스러운	I was at the store the other day, and the floor was wet but I didn't realize it. I slipped and fell and basically threw the items that I was holding.	요전날 매장에 갔는데 바닥이 젖어있었는데 몰랐네요. 나는 미끄러져 넘어지고 기본적으로 내가 들고 있던 물건을 던졌습니다.	미끄러져 넘어지고 기본적으로 내가 들고 있던 물건을 던졌습니다.
hit:11122_conv:22244	sentimental	감상적인	Seeing my old friend and talking about old basketball games we used to play made me miss the old days.	옛 친구를 만나며 옛날 농구를 하며 옛날이 그리워집니다.	옛 친구를###옛날 농구를 하며
hit:11125_conv:22251	embarrassed	당황스러운	When I was younger I used to steal from my dad's wallet. I feel so bad about that now.	어렸을 때 아버지 지갑에서 물건을 훔쳤습니다. 나는 지금 그것에 대해 매우 기분이 나쁘다.	아버지 지갑에서 물건을 훔쳤습니다.
hit:11132_conv:22264	caring	돌보는	My daughter always hugs me before I leave for work. She's so nice and thoughtful.	제 딸은 제가 출근하기 전에 항상 저를 안아줍니다. 그녀는 정말 착하고 사려깊습니다.	제 딸은
hit:11140_conv:22280	afraid	두려워하는	I'm not a big fan of water, like oceans, lakes, or rivers. Recently my husband's family invited us for a weekend at their cabin which is on a lake. They have a pontoon so I thought we'd just fish and hang out. My husband made me get in the water. I was so terrified something was going to eat me.	나는 바다, 호수, 강과 같은 물을 좋아하지 않습니다. 최근에 남편의 가족이 주말에 호수에 있는 오두막으로 우리를 초대했습니다. 나는 우리가 단지 낚시를 하고 놀고 있을 것이라고 생각했을 정도로 그들은 철주를 가지고 있다. 남편은 나를 물에 빠뜨렸다. 무엇인가가 나를 잡아먹을까 겁이 났다.	남편은 나를 물에 빠뜨렸다.
hit:11157_conv:22315	embarrassed	당황스러운	I lost my girlfriend to suicide. I wish I could have done something to stop it from happening.	여자친구를 자살로 잃었습니다. 그런 일이 일어나지 않도록 조치를 취했으면 좋겠습니다.	여자친구를 자살로 잃었습니다
hit:11188_conv:22376	content	만족하는	Yesterday, everything seemed to go my way. I spent a lot of time just reading and enjoying the day. You could say I was content.	어제는 모든 것이 내 뜻대로 되는 것 같았습니다. 나는 단지 하루를 읽고 즐기면서 많은 시간을 보냈다. 만족스러웠다고 할 수 있습니다.	어제는 모든 것이 내 뜻대로 되는 것 같았습니다
hit:11197_conv:22395	caring	돌보는	I work as a Paramedic and so I run on many different patients each shift. Each patient I run on, I always try to treat them as if they were my grandmother.	저는 구급대원으로 일하기 때문에 매 교대마다 많은 다른 환자들을 돌보고 있습니다. 나는 환자 한 명 한 명을 항상 할머니처럼 대하려고 노력합니다.	환자 한 명 한 명을
hit:11199_conv:22399	sentimental	감상적인	My first dog was the greatest dog ever. Just thinking about her makes me smile.	내 첫 번째 개는 가장 위대한 개였습니다. 그녀를 생각하는 것만으로도 미소가 지어집니다.	내 첫 번째 개는
hit:11225_conv:22451	surprised	놀란	I found out that my little sister is going to name her son after me!	나는 내 여동생이 내 이름을 따서 그녀의 아들 이름을 지을 것이라는 것을 알았다!	내 여동생이 내 이름을 따서 그녀의 아들 이름을 지을 것이라는 것을
hit:11226_conv:22452	excited	흥분한	Our son is in the Army and stationed in another state. He will be coming to visit us next month on his leave.	우리 아들은 군대에 있고 다른 주에 주둔하고 있습니다. 그는 다음 달 휴가로 우리를 방문할 것입니다.	우리 아들은###다음 달 휴가로 우리를 방문할 것입니다.
hit:11227_conv:22455	disappointed	실망한	took my cat for a walk and he got lost	고양이를 산책시키다가 길을 잃었어요	길을 잃었어요
hit:11230_conv:22460	afraid	두려워하는	I was reallt nervous about my first date with my girlfriend because it had been a long time since I'd dated anyone.	나는 누군가와 사귄 지 오래 된 일이었기 때문에 여자 친구와의 첫 데이트에 정말 긴장했습니다.	여자 친구와의 첫 데이트에
hit:11231_conv:22463	afraid	두려워하는	So the president of the school's pto and I don't get along. It makes having to go to this meeting today hard.	그래서 학교의 회장과 나는 사이가 좋지 않습니다. 오늘 회의에 참석해야 하는 번거로움이 있습니다.	회의에 참석해야 하는
hit:11234_conv:22468	hopeful	희망에 찬	I planted vegetables in my garden. I can't wait until they sprout!	나는 정원에 채소를 심었다. 싹이 날 때까지 기다릴 수 없어요!	싹이 날 때까지
hit:11245_conv:22490	afraid	두려워하는	I was shocked and scared when our car's hazard lights weren't working. It was the middle of the night and we were stuck in the middle of the freeway.	나는 우리 차의 비상등이 작동하지 않을 때 충격을 받고 무서웠다. 한밤중이었고 우리는 고속도로 한가운데에 갇혔습니다.	우리 차의 비상등이 작동하지 않을 때
hit:11274_conv:22548	trusting	신뢰하는	Every day I am faithful to my husband	매일 나는 남편에게 충실하다	남편에게
hit:11288_conv:22576	content	만족하는	I just finished eating a fantastic meat loaf. I've been cooking a lot lately and am pleased with my results.	방금 환상적인 고기 덩어리를 먹었습니다. 나는 최근에 많은 요리를 했고 결과에 만족합니다.	고기 덩어리를
hit:11291_conv:22582	sentimental	감상적인	I was watching videos of Aretha Franklin on television and it made me think back to when my mother would listen to her albums when I was young.	나는 텔레비전에서 Aretha Franklin의 비디오를 보고 있었고 그것은 내가 어렸을 때 어머니가 그녀의 앨범을 들었을 때를 생각하게 했습니다.	Aretha Franklin의 비디오를
hit:11305_conv:22610	content	만족하는	I was recently promoted at work	나는 최근 직장에서 승진했다	승진했다
hit:11307_conv:22615	jealous	질투하는	My sister went to the movie with my best friend instead of me.	언니는 내 대신 가장 친한 친구와 함께 영화에 갔다	언니는 내 대신 가장 친한 친구와 함께 영화에 갔다
hit:11314_conv:22629	joyful	즐거운	I was thrilled when I got the chance to attend a Tony Bennett concert in April. He is 92!	4월에 토니 베넷 콘서트에 참석할 기회가 생겼을 때 감격했습니다. 그는 92입니다!	토니 베넷 콘서트에 참석할 기회가 생겼을 때
hit:11322_conv:22645	anticipating	기대하는	I have a big presentation at work	직장에서 큰 발표가 있습니다	큰 발표가 있습니다
hit:11326_conv:22652	hopeful	희망에 찬	My husband might get transferred to a new position and we might get to move closer to family.	남편이 새로운 직책으로 옮겨지고 우리는 가족과 더 가까워질 수 있습니다.	우리는 가족과 더 가까워질 수 있습니다.
hit:11342_conv:22685	afraid	두려워하는	I was driving on the road one day and I saw a man hit a dog.	어느 날 도로를 달리던 중 한 남자가 개를 때리는 것을 보았다.	한 남자가 개를 때리는 것을 보았다
hit:11350_conv:22700	disappointed	실망한	I bought a 50-50 raffle ticket at the fair the other night. My number was one away from the winning number.	나는 지난 밤 박람회에서 50-50 복권을 샀다. 내 번호는 당첨 번호에서 1번 떨어져 있었습니다.	내 번호는 당첨 번호에서 1번 떨어져 있었습니다.
hit:11392_conv:22785	embarrassed	당황스러운	when i seen my friends for the first time in 5 years	5년 만에 친구들을 처음 봤을 때	5년 만에 친구들을 처음 봤을 때
hit:11396_conv:22792	lonely	외로운	I work from home now, and at times its so quiet, I wish i had the company of coworkers to talk to.	지금은 재택근무를 하고 있는데 가끔 너무 조용해서 동료들과 이야기할 수 있는 시간이 있었으면 합니다.	가끔 너무 조용해서
hit:11397_conv:22794	sad	슬픈	When I moved, I had to leave my dog behind that I got when my father died.	이사할 때 아버지가 돌아가셨을 때 물려준 강아지를 두고 가야 했습니다.	이사할 때 아버지가 돌아가셨을 때 물려준 강아지를 두고 가야 했습니다.
hit:11409_conv:22818	angry	화난	My sister can really get on my nerves. She stole money from me again.	내 여동생은 정말 신경을 곤두세울 수 있다 그녀는 다시 나에게서 돈을 훔쳤다	내 여동생은###다시 나에게서 돈을 훔쳤다
hit:11420_conv:22840	trusting	신뢰하는	I admire Shakespeare a lot. I read hamlet, romeo and Juliet and Macbeth too. I feel I am very much devoted to him.	저는 셰익스피어를 많이 존경합니다. 햄릿, 로미오, 줄리엣, 맥베스도 읽었다. 나는 그에게 매우 헌신적이라고 느낀다.	셰익스피어를
hit:11429_conv:22858	afraid	두려워하는	I was in my car and got stuck in traffic. everyone was honking and it was kinda scary.	나는 차 안에 있었고 교통 체증에 걸렸다. 모두가 경적을 울리고 약간 무서웠습니다.	모두가 경적을 울리고
hit:11429_conv:22859	disappointed	실망한	After Hurricane Irma hit my town, I walked through the empty streets and saw windows shattered, trees on the floor, and debris everywhere	허리케인 어마가 우리 마을을 강타한 후, 나는 텅 빈 거리를 걸었고 창문이 부서지고 바닥에 나무가 있고 곳곳에 잔해가 있는 것을 보았습니다.	창문이 부서지고 바닥에 나무가 있고 곳곳에 잔해가 있는 것을 보았습니다.
hit:11430_conv:22861	afraid	두려워하는	I was getting out of my car late at night. and my husband hide in the shadows to scare me	나는 밤늦게 차에서 내리고 있었다 그리고 남편은 나를 겁내기 위해 그림자 속에 숨어 있다	남편은 나를 겁내기 위해 그림자 속에 숨어 있다
hit:11446_conv:22893	trusting	신뢰하는	In my first year as major accounts manager there was a shakeup at the company. Even though peoples jobs were not for certain at the time I chose to not accept a job offer from a competitor. My parents always told me you leave with who you went to the dance with.	주요 계정 매니저로서의 첫해에는 회사에서 정체가 있었다. 당시 일자리가 확실하지 않았음에도 경쟁사로부터 취업 제안을 받아들이지 않기로 선택했다. 부모님께서는 언제나 당신이 누구와 함께 춤을 추러 가셨는지 말씀하셨습니다.	경쟁사로부터 취업 제안을 받아들이지 않기로 선택했다
hit:11452_conv:22904	proud	자랑스러운	My brother graduated from medical school. it was huge for my family	우리 형은 의대를 졸업했다 우리 가족에게는 엄청난 일이었다	우리 형은 의대를 졸업했다
hit:11458_conv:22917	content	만족하는	Work and family life are running smooth and I am so content right now, everything is going well	일과 가정생활이 순조롭게 진행되고 있으며 지금 매우 만족하고 있습니다. 모든 일이 순조롭게 진행되고 있습니다	일과 가정생활이 순조롭게 진행되고 있으며
hit:11467_conv:22934	afraid	두려워하는	I was at the store and the salesman was really pushy.	나는 가게에 있었고 판매원은 정말로 엄했다.	판매원은 정말로 엄했다.
hit:11476_conv:22953	afraid	두려워하는	Last Halloween, I went to a haunted house. It was the scariest one I have ever been to. It was very realistic.	지난 할로윈에 나는 유령의 집에 갔다. 내가 가본 것 중 가장 무서웠다. 매우 현실적이었습니다.	유령의 집에 갔다
hit:11481_conv:22962	embarrassed	당황스러운	I was running and fell flat on my face. i think a lady saw it happen	뛰다가 얼굴에 엎어졌다. 나는 그 여자가 그 일을 본 것 같아요	뛰다가 얼굴에 엎어졌다
hit:11488_conv:22976	disappointed	실망한	I had my hopes up to win a sweet contract I bid on. They chose someone else for the project. I really wanted that project.	나는 내가 입찰한 달콤한 계약을 따낼 수 있다는 희망을 가지고 있었습니다. 그들은 프로젝트를 위해 다른 사람을 선택했습니다. 나는 그 프로젝트를 정말로 원했다.	프로젝트를 위해 다른 사람을 선택했습니다
hit:11490_conv:22980	embarrassed	당황스러운	I accidentally hit on a married woman yesterday. She was quite upset.	어제 실수로 유부녀를 때렸습니다. 그녀는 상당히 화가 났습니다.	실수로 유부녀를 때렸습니다.
hit:11492_conv:22985	afraid	두려워하는	I went to go buy a car at a dealership and felt i was being taken advantage of.	나는 대리점에 차를 사러 갔고 내가 이용당하고 있다는 느낌을 받았습니다.	내가 이용당하고 있다는 느낌을 받았습니다.
hit:11499_conv:22998	angry	화난	When I got back from vacation, most of my garden was dead. My dad promised me he would water it!	내가 휴가에서 돌아왔을 때, 내 정원의 대부분은 죽어 있었다. 아빠가 물을 주겠다고 약속했어요!	내가 휴가에서 돌아왔을 때, 내 정원의 대부분은 죽어 있었다
hit:11527_conv:23054	angry	화난	I had seven fishes in my aquarium, came from work and saw that current went out and five of the fishes died.	내 수족관에 7마리의 물고기가 있었는데, 직장에서 와서 전류가 나가서 5마리의 물고기가 죽은 것을 보았습니다.	5마리의 물고기가 죽은 것을 보았습니다.
hit:11537_conv:23074	caring	돌보는	My puppy fell off the couch and hurt his paw.	내 강아지가 소파에서 떨어져 발목을 다쳤다	내 강아지가
hit:11541_conv:23082	jealous	질투하는	My step daughter bought a brand new car. It's one of my favorites . I love a lexus.	의붓딸이 새 차를 샀습니다. 그것은 내가 가장 좋아하는 것 중 하나입니다. 나는 렉서스를 사랑한다.	의붓딸이 새 차를 샀습니다
hit:11550_conv:23101	caring	돌보는	I take my family to the local soup kitchen to volunteer a couple saturdays a month and we really enjoy helping.	나는 한 달에 토요일에 부부가 자원봉사를 하기 위해 가족을 현지 수프 주방으로 데려가 정말 도움을 주는 것을 즐긴다.	자원봉사를 하기 위해
hit:11551_conv:23103	content	만족하는	We just had our third kid and I think I'm good with just these three.	우리는 막 세 번째 아이를 낳았고 나는 이 세 아이만 가지고도 괜찮은 것 같아요.	세 아이만 가지고도
hit:11556_conv:23112	caring	돌보는	My husband was sick with a really bad cold. I took care of him the whole time he was sick.	남편은 정말 심한 감기에 걸렸습니다. 나는 그가 아플 때 내내 그를 돌보았다.	남편은
hit:11556_conv:23113	trusting	신뢰하는	I trusted my mom to help me when things went wrong with my husband but she let me donw.	나는 남편에게 문제가 생겼을 때 엄마가 도와줄 거라고 믿었지만 그녀는 나를 포기했다.	엄마가 도와줄 거라고
hit:11559_conv:23118	sad	슬픈	My 10 year old cat is starting to get sick a lot. I'm worried about her.	10살짜리 고양이가 많이 아프기 시작하고 있다. 나는 그녀를 걱정하고 있다	10살짜리 고양이가 많이 아프기 시작하고 있다
hit:11561_conv:23122	embarrassed	당황스러운	I dropped the plates when I serving a table.	나는 식탁을 서빙할 때 접시를 떨어뜨렸다.	접시를 떨어뜨렸다
hit:11562_conv:23124	prepared	준비된	I have a job interview coming up. I've studied the company's history, CEO and mission statement. I think I'm ready!	취업 면접이 다가오고 있습니다. 나는 회사의 연혁, CEO 및 사명 선언문을 공부했습니다. 준비가 된 것 같아요!	취업 면접이
hit:11568_conv:23136	afraid	두려워하는	I was really late to work the other day, and my car was running on fumes. I just knew my gas was going to run out before I got there.	요전날 나는 정말 늦게 일했고, 내 차는 매연으로 달렸다. 거기에 도착하기 전에 내 가스가 고갈될 것이라는 것을 알고 있었습니다.	도착하기 전에 내 가스가 고갈될 것이라는 것을
hit:11569_conv:23138	embarrassed	당황스러운	I started a presentation at work and my computer crashed in the middle of it.	직장에서 프레젠테이션을 시작했는데 중간에 컴퓨터가 다운되었습니다.	중간에 컴퓨터가 다운되었습니다.
hit:11570_conv:23140	sentimental	감상적인	me and my mom have been very sad , every since my brother moved out	나와 엄마는 동생이 이사한 이후로 매우 안타까웠다	동생이 이사한 이후로
hit:11602_conv:23204	sentimental	감상적인	I was going through old photographs and I saw myself as I small child and I started to feel nostalgic.	나는 오래된 사진을 훑어보다가 어렸을 때의 나를 보았고 향수를 느끼기 시작했습니다.	오래된 사진을 훑어보다가
hit:11606_conv:23212	afraid	두려워하는	I am thinking about looking for a new job. I just do not know if I should or not.	나는 새로운 직업을 찾을 생각입니다. 그냥 해야 할지 말아야 할지 모르겠습니다.	새로운 직업을 찾을
hit:11616_conv:23233	impressed	감명받은	I watched a football game last night and saw the most amazing catch.	어젯밤 축구 경기를 보며 가장 놀라운 캐치를 봤다.	가장 놀라운 캐치를 봤다.
hit:11618_conv:23236	anticipating	기대하는	College football officially starts tomorrow. I can't wait to watch some football.	대학 축구는 내일 공식적으로 시작된다 축구를 좀 보고 싶어서 기다릴 수가 없다.	대학 축구는 내일 공식적으로 시작된다
hit:11620_conv:23240	hopeful	희망에 찬	After many years of depression, it looks like I am beginning to get better.	수년간의 우울증 끝에 나아지기 시작한 것 같다.	나아지기 시작한 것 같다
hit:11701_conv:23402	surprised	놀란	My coworkers threw me a welcome-back party without telling me.	동료들이 나에게 말하지 않고 환영 파티를 열었습니다.	동료들이 나에게 말하지 않고 환영 파티를 열었습니다.
hit:11704_conv:23409	trusting	신뢰하는	My wife and I have been married 10 years. I have faith in her that she's loyal.	아내와 저는 결혼한 지 10년이 되었습니다. 나는 그녀가 충성스럽다고 믿습니다.	아내와
hit:11706_conv:23413	jealous	질투하는	My brother bought my dream car.	우리 형은 내 꿈의 차를 샀다	우리 형은 내 꿈의 차를 샀다
hit:11710_conv:23420	disappointed	실망한	I failed my final exam for math last semester. I all set to graduate but now I have to repeat it. Its horrible.	나는 지난 학기 수학 기말고사에 실패했다 나는 모두 졸업할 준비가 됐지만 지금은 반복해야 한다 그것은 끔찍하다	수학 기말고사에 실패했다
hit:11713_conv:23427	afraid	두려워하는	We're going to the amusement park and roller coaster riding tomorrow	우리는 내일 놀이공원과 롤러코스터를 타고 갈 예정이다	놀이공원과 롤러코스터를 타고 갈 예정이다
hit:11734_conv:23468	caring	돌보는	I had to babysit my new born nephew.	나는 새로 태어난 조카를 돌봐야 했다	새로 태어난 조카를
hit:11742_conv:23484	jealous	질투하는	My ex girlfriend was flirting with these guys right in front of me. She loves the attention.	전 여자친구가 바로 앞에서 이 남자들과 바람을 피우고 있었다 그녀는 관심을 사랑한다	전 여자친구가 바로 앞에서 이 남자들과 바람을 피우고 있었다
hit:11743_conv:23487	content	만족하는	My mom made a large meal of my favorite dish.	우리 엄마는 내가 좋아하는 음식을 대량으로 만들었다	우리 엄마는 내가 좋아하는 음식을 대량으로 만들었다
hit:11745_conv:23490	angry	화난	Our home was broken into right after we moved in and I felt this way.	이사온 직후에 저희 집이 뚫렸고 저는 이런 생각이 들었습니다.	저희 집이 뚫렸고
hit:11746_conv:23493	embarrassed	당황스러운	One time I was on a diet and I ate a whole bag of Hershey's Kisses. They were delicious, but I shouldn't have done it.	한번은 다이어트를 하다가 Hershey's Kisses를 한 봉지 다 먹었습니다. 그들은 맛있었지만 나는 하지 말았어야 했다.	다이어트를 하다가 Hershey's Kisses를 한 봉지 다 먹었습니다.
hit:11752_conv:23504	anticipating	기대하는	Going on vacation to florida soon. Can't wait.	곧 플로리다로 휴가를 떠난다 기다릴 수 없다	플로리다로 휴가를 떠난다
hit:11773_conv:23546	afraid	두려워하는	Crashing my dirtbike on a gravel road and having to get a drive home with the police. They were kind.	자갈길에서 내 더트 바이크를 충돌시키고 경찰과 함께 집으로 운전해야합니다. 그들은 친절했다.	내 더트 바이크를 충돌시키고
hit:11782_conv:23564	afraid	두려워하는	I work as a self-employed transcriptionist. I told my client I'd have work done this week, but my university classes also started this week... and things kind of got away from me, and they won't be done. I'm worried he's going to just tell me he'll have someone else do them, and I'll lose his business.	나는 자영업 전사로 일하고 있습니다. 나는 내 고객에게 이번 주에 일을 끝낼 것이라고 말했지만 내 대학 수업도 이번 주에 시작되었습니다. 나는 그가 다른 사람에게 그 일을 하게 할 것이라고 나에게 말할까 봐 걱정된다. 나는 그의 사업을 잃게 될 것이다.	나는 그가 다른 사람에게 그 일을 하게 할 것이라고 나에게 말할까 봐
hit:11782_conv:23565	embarrassed	당황스러운	I can't believe I actually went to work wearing my wife's dress the other day. I knew something was wrong when it felt like I was wrapped like a sausage. Luckily I had a spare suit in my office to change into.	내가 요전날 아내의 드레스를 입고 출근했다는 사실이 믿기지 않는다. 소시지처럼 감싸진 느낌이 들었을 때 뭔가 잘못되었다는 것을 알았습니다. 다행히 사무실에 갈아입을 여벌의 옷이 있었다.	내가 요전날 아내의 드레스를 입고 출근했다는 사실
hit:11787_conv:23575	afraid	두려워하는	I woke up and saw someone staring at me in the middle of the night.	자고 일어났더니 한밤중에 누군가가 나를 쳐다보고 있었다.	한밤중에 누군가가 나를 쳐다보고 있었다.
hit:11797_conv:23595	lonely	외로운	Spent the entire summer with my long distance girlfriend, and now I'm back at home for university. Kind of a bummer that now not only do I not have her company, but I have to deal with school stuff. From one extreme to the other.	장거리 여자 친구와 여름 내내 보내고 이제 나는 대학을 위해 집으로 돌아왔습니다. 이제 그녀의 회사가 없을 뿐만 아니라 학교 일을 처리해야 하는 것이 안타까운 일입니다. 한 극단에서 다른 극단으로.	나는 대학을 위해 집으로 돌아왔습니다.
hit:11801_conv:23603	angry	화난	My classmates at university are so gossip-y. They get so catty with one another, and spread rumors behind each other's backs. We're in a small major, so everyone knows everyone in this group of 50 students, and a lot of them dislike each other for no good reason.	우리 대학 동창들은 너무 가십거리가 많다 그들은 서로 너무 고집을 부리며 서로의 등 뒤에 소문이 퍼졌다. 우리는 작은 전공에 있어서 이 학생 50명 모두를 알고 있고, 많은 학생들이 서로를 좋은 이유 없이 싫어하는 경우가 많다.	우리 대학 동창들은 너무 가십거리가 많다
hit:11806_conv:23612	joyful	즐거운	My best friend is coming to visit me tomorrow. I am so happy to see her.	내일 가장 친한 친구가 나를 찾아올 것이다 그녀를 보게 되어 정말 기쁘다	내일 가장 친한 친구가 나를 찾아올 것이다
hit:11815_conv:23630	afraid	두려워하는	I was starting a new job and could not sleep the night before. I was feeling extremely anxious about the decision to change jobs.	나는 새로운 일을 시작하고 있었고, 전날 밤 잠을 잘 수가 없었다 나는 일자리를 바꾸기로 한 결정에 매우 불안감을 느끼고 있었다	일자리를 바꾸기로 한 결정에
hit:11819_conv:23639	trusting	신뢰하는	My dog saved my life by scaring away home intruders. i love him so much.	우리 개는 집안 침입자들을 무서워하며 목숨을 구했다 나는 그를 너무 사랑한다.	우리 개는
hit:11820_conv:23641	disgusted	역겨운	I ate deep fried eggplant. YUCK	나는 튀긴 가지를 먹었다. 왝	튀긴 가지를
hit:11821_conv:23643	disappointed	실망한	I lsot my job and my girl friend broke up with me. Everything is falling apart.	나는 직장을 잃었고 내 여자 친구는 나와 헤어졌다. 모든 것이 무너지고 있습니다.	나는 직장을 잃었고 내 여자 친구는 나와 헤어졌다.
hit:11822_conv:23644	disappointed	실망한	My favorite fish died :(	내가 가장 좋아하는 물고기가 죽었다.	내가 가장 좋아하는 물고기가 죽었다
hit:11824_conv:23648	jealous	질투하는	my brother buying the car i wanted	내가 원하는 차를 사는 동생	내가 원하는 차를 사는 동생
hit:11827_conv:23655	anticipating	기대하는	I can not wait to start my new dream job on Monday.	월요일에 새로운 꿈의 일자리를 시작하기를 기다릴 수가 없다.	월요일에 새로운 꿈의 일자리를 시작하기를
hit:11837_conv:23675	trusting	신뢰하는	My friend is watching my dog for the weekend. I have faith he will take good care of it.	친구가 주말 동안 개를 지켜보고 있다 나는 그가 그것을 잘 처리할 것이라는 믿음이 있다	친구가
hit:11852_conv:23704	confident	확신하는	I just went cliff diving and I didn't even get nervous.	나는 방금 절벽 다이빙을 갔고 긴장조차하지 않았습니다.	절벽 다이빙을 갔고
hit:11868_conv:23737	disgusted	역겨운	I went into the bathroom and saw that my roommate had forgotten to flush the toilet.	나는 화장실에 갔고 내 룸메이트가 변기 물 내리는 것을 잊어 버린 것을 보았습니다.	내 룸메이트가 변기 물 내리는 것을 잊어 버린 것을 보았습니다.
hit:11870_conv:23741	disgusted	역겨운	I saw a cook today not wash his hands after using the restroom. It was so nasty to see.	나는 오늘 요리사가 화장실을 사용한 후 손을 씻지 않는 것을 보았습니다. 보기가 너무 끔찍했습니다.	요리사가 화장실을 사용한 후 손을 씻지 않는 것을
hit:11878_conv:23756	angry	화난	My new printer gets on my nerves so bad	새 프린터가 신경이 많이 쓰이네요	새 프린터가
hit:11891_conv:23782	afraid	두려워하는	I went outside my house yesterday and there was a big snake in the driveway!	어제 집 밖에 나갔는데 차도에 큰 뱀이 있었어요!	큰 뱀이
hit:11896_conv:23793	anticipating	기대하는	When tax season came I was in a hurry to get mine done. I was looking forward to a big refund.	세금 시즌이 되자 나는 서둘러 세금을 내야 했다. 나는 큰 환불을 기대하고 있었다.	큰 환불을
hit:11921_conv:23842	jealous	질투하는	My dad won the lotto and wouldn't share with me. It was a huge win.	아버지는 로또에 당첨되셨고 나와 함께 나누지 않으셨습니다. 엄청난 승리였습니다.	아버지는 로또에 당첨되셨고 나와 함께 나누지 않으셨습니다
hit:11923_conv:23846	anticipating	기대하는	The time I waited to see if I got accepted in to school. I was so excited.	내가 학교에 입학했는지 확인하기 위해 기다렸던 시간이다. 나는 너무 흥분했다	내가 학교에 입학했는지 확인하기 위해 기다렸던 시간이다
hit:11932_conv:23865	trusting	신뢰하는	We had a very old dog. He wasn't in any pain, and he was enjoying food and human company just as much as always. When it came time for him to pass away, we laid with him on a blanket on the floor until he was gone.	우리에게는 아주 오래된 개가 있었습니다. 그는 고통이 없었고 언제나처럼 음식과 인간 관계를 즐기고 있었습니다. 그가 죽을 때가 되자 우리는 그가 세상을 떠날 때까지 그와 함께 바닥에 담요를 깔고 누웠습니다.	아주 오래된 개가
hit:11938_conv:23876	disgusted	역겨운	I was watching the news on social media and there was a terrible story on animal abuse. The kind of people that do this just make me sick.	소셜미디어에서 뉴스를 보고 있었는데 동물학대에 대한 끔찍한 이야기가 있었다. 이런 짓을 하는 사람들이 그저 나를 아프게 한다.	동물학대에
hit:11939_conv:23878	angry	화난	i got the wrong item	아이템을 잘못 구했어요	아이템을 잘못 구했어요
hit:11939_conv:23879	caring	돌보는	I was walking alone one night and a puppy started following me. It was so cute. I didnt know what to do.	어느 날 밤 혼자 걷고 있었는데 강아지가 따라오기 시작했다. 정말 귀엽다 나는 무엇을 해야 할지 몰랐다	강아지가
hit:11940_conv:23881	embarrassed	당황스러운	took something without paying	지불하지 않고 무언가를 가져갔다	지불하지 않고 무언가를 가져갔다
hit:11943_conv:23887	anticipating	기대하는	I cant wait till I save enough money to take a trip to Antarctica. Its been a dream of mine.	남극으로 여행을 가기에 충분한 돈을 모을 때까지 기다릴 수 없습니다. 그것은 내 꿈이었습니다.	남극으로 여행을 가기에 충분한 돈을 모을 때까지
hit:11960_conv:23921	afraid	두려워하는	I'm edgy about the last half of this year. I'm having rough financial times.	나는 올해의 마지막 절반에 대해 초조합니다. 재정적으로 힘든 시간을 보내고 있습니다.	재정적으로 힘든 시간을 보내고 있습니다
hit:11961_conv:23923	trusting	신뢰하는	I started learning free climbing without ropes from a professional! I hope he really knows what he is doing!	전문가에게 로프 없이 프리클라이밍을 배우기 시작했습니다! 그가 하고 있는 일을 정말로 알고 있기를 바랍니다!	전문가에게
hit:11962_conv:23925	angry	화난	I am so mad I can't play soccer this season.	올 시즌 축구를 못 할 정도로 화가 나 있다.	올 시즌 축구를 못 할 정도로
hit:11970_conv:23940	trusting	신뢰하는	I've always been loyal to my wife and children. They're my whole world.	나는 항상 아내와 아이들에게 충실했습니다. 그들은 내 세상의 전부입니다.	아내와 아이들에게
hit:11977_conv:23955	embarrassed	당황스러운	I walked out of the grocery store yesterday after checking out and realized the stuff on the bottom of the cart wasn't paid for. I was in too big of a hurry to go back inside to pay for it. Now I feel really bad about it.	나는 어제 체크 아웃 후 식료품 점을 나왔고 카트 바닥에있는 물건이 지불되지 않았다는 것을 깨달았습니다. 나는 그것을 지불하기 위해 내부로 돌아가기에는 너무 서두르고 있었다. 지금은 정말 기분이 나쁩니다.	카트 바닥에있는 물건이 지불되지 않았다는 것을
hit:11980_conv:23960	joyful	즐거운	I was very happy when I found that I am getting a bonus from my employer.	고용주로부터 보너스를 받고 있다는 사실을 알게 되어 매우 기뻤다.	고용주로부터 보너스를 받고 있다는 사실을 알게 되어
hit:11984_conv:23968	disappointed	실망한	When I lost my parents, when they both passed away within a year of each other.	내가 부모님을 잃었을 때, 두 분 다 1년 이내에 돌아가셨을 때.	내가 부모님을 잃었을 때
hit:11988_conv:23977	hopeful	희망에 찬	I just started planting a new garden. I should start seeing something grow in a couples of weeks.	나는 새로운 정원을 심기 시작했습니다. 나는 몇 주 안에 성장하는 것을 보기 시작해야 합니다.	몇 주 안에 성장하는 것을
hit:11998_conv:23996	afraid	두려워하는	I just finished the class to get my real estate license. I just hope I know enough to pass the state exam.	부동산 면허 취득을 위해 수업을 마쳤습니다. 나는 단지 내가 국가 시험에 합격할 만큼 충분히 알기를 바랍니다.	국가 시험에 합격할 만큼
hit:12000_conv:24001	trusting	신뢰하는	I asked my friend to get some stuff for a party, knew I could count on him though.	친구에게 파티를 위해 물건을 좀 가져다 달라고 했는데 그에게 의지할 수 있다는 걸 알았다.	친구에게
hit:12001_conv:24003	embarrassed	당황스러운	Once upon a time, I had to write a paper for an English assignment. I decided to procrastinate on the assignment and did not read the literature I was supposed to. I decided to use the internet to help me write my paper and my paper was flagged for plagiarism. I felt so bad for not taking the time out to read my assignment.	옛날 옛적에 나는 영어 과제를 위해 논문을 작성해야 했습니다. 나는 임무를 미루기로 결정했고 내가 읽어야 하는 출판물을 읽지 않았습니다. 나는 내 논문을 작성하는 데 도움을 주기 위해 인터넷을 사용하기로 결정했고 내 논문은 표절로 신고되었습니다. 시간을 내어 과제물을 읽지 못한 것이 너무 안타까웠습니다.	내 논문은 표절로 신고되었습니다
hit:12015_conv:24030	embarrassed	당황스러운	I blamed my oldest son for losing my headphones, but it turns out it was my fault.	나는 내 헤드폰을 잃어버린 것에 대해 큰 아들을 비난했지만 그것은 내 잘못으로 밝혀졌습니다.	나는 내 헤드폰을 잃어버린 것에 대해 큰 아들을 비난했지만 그것은 내 잘못으로 밝혀졌습니다.
hit:12019_conv:24039	sentimental	감상적인	I miss the 90s. I wish I could go back.	90년대가 그리워요. 돌아갈 수 있으면 좋겠습니다.	90년대가
hit:12023_conv:24046	prepared	준비된	It was my first time taking the DMV test. I went there rather early and aced the test.	DMV 시험은 처음 봤습니다. 나는 조금 일찍 거기에 가서 시험에 응했다.	DMV 시험은
hit:12044_conv:24089	hopeful	희망에 찬	I had a great job interview the other day. Im really feeling good about how it went.	나는 다른 날 좋은 면접을 봤다. 어떻게 진행되었는지 정말 기분이 좋습니다.	면접을
hit:12045_conv:24090	disappointed	실망한	My cat passed away the other day. I've been so distraught over it.	제 고양이가 다른 날 세상을 떠났습니다. 나는 그것에 대해 너무 당황했습니다.	제 고양이가 다른 날 세상을 떠났습니다
hit:12045_conv:24091	jealous	질투하는	I've always felt like I have a harder life than most people.	나는 항상 내가 대부분의 사람들보다 더 힘든 삶을 살고 있다고 느꼈습니다.	나는 항상 내가 대부분의 사람들보다 더 힘든 삶을 살고 있다고 느꼈습니다.
hit:12050_conv:24100	jealous	질투하는	My friend got a new truck. Its the kind of truck I wanted to which makes me feel envious	내 친구는 새 트럭을 구했다 내가 원하는 그런 트럭이 부러워하는 것 같다	내 친구는 새 트럭을 구했다
hit:12058_conv:24117	sentimental	감상적인	This time of the year makes me think of my dad. We loved watching football together	올해 이맘때가 아빠를 떠올리게 한다. 우리는 함께 축구를 보는 것을 좋아했다	우리는 함께 축구를 보는 것을 좋아했다
hit:12074_conv:24149	confident	확신하는	I have my first test in my class on Monday. I have studied a lot and feel more than ready for it!	월요일에 수업에서 첫 시험이 있습니다. 나는 많이 공부했고 준비가 된 것 이상으로 느낀다!	시험이
hit:12085_conv:24171	afraid	두려워하는	I heard a coworker talking about welfare and other social support in a very negative light. I was offended but decided to hold my tongue.	직장 동료가 복지 및 기타 사회적 지원에 대해 매우 부정적인 시각으로 이야기하는 것을 들었습니다. 나는 기분이 상했지만 혀를 참기로 했다.	직장 동료가 복지 및 기타 사회적 지원에 대해 매우 부정적인 시각으로 이야기하는 것을 들었습니다
hit:12094_conv:24189	anticipating	기대하는	preparing for a trip.	여행을 준비하다	여행을
hit:12095_conv:24191	excited	흥분한	I am super pumped for the new super smash bros, I hope it is as great as it looks	나는 새로운 슈퍼 스매시 브라더스에 대해 매우 펌핑됩니다. 그것이 보이는 것만큼 훌륭하기를 바랍니다.	새로운 슈퍼 스매시 브라더스에 대해
hit:12098_conv:24197	trusting	신뢰하는	I have been loyal to my girlfriend of almost 3 years now	거의 3년 가까이 된 여자친구에게 충실했습니다	3년 가까이 된 여자친구에게
hit:12102_conv:24205	caring	돌보는	I just had a son and i feel like a dad for the first time in my life	나는 방금 아들을 낳았고 나는 내 인생에서 처음으로 아빠가 된 기분이 들었습니다	아들을
hit:12103_conv:24206	afraid	두려워하는	I told my daughter I would watch a scary movie with her tonight. I don't think I can	나는 딸에게 오늘 밤 그녀와 무서운 영화를 보겠다고 말했다 제가 할 수 없을 것 같아요	무서운 영화를
hit:12108_conv:24216	afraid	두려워하는	I decided to change jobs lately, but I am now not sure I will adapt to this new job.	최근 일자리를 바꾸기로 했는데 이제는 이 새로운 일에 적응할지 모르겠다.	새로운 일에 적응할지
hit:12108_conv:24217	lonely	외로운	Having kids takes away a lot of your free time. I someties feel pretty alone.	아이를 갖는 것은 여가 시간을 많이 빼앗아갑니다. 나는 때때로 꽤 혼자라고 느낀다.	아이를 갖는 것은 여가 시간을 많이 빼앗아갑니다
hit:12115_conv:24231	joyful	즐거운	I have wanted kids all my life. I finally gave birth to my first child! This is that happiest I have ever been.	나는 평생 동안 아이들을 원했습니다. 드디어 첫 아이를 낳았어요! 이것은 내가 이제까지 가장 행복한 것입니다.	첫 아이를 낳았어요
hit:12121_conv:24242	embarrassed	당황스러운	When I was a little kid I almost drowned in front of 100 people. I was more embarrassed than scared to be honest	저는 어렸을 때 100명 앞에서 거의 익사할 뻔했습니다. 솔직히 무서워서 더 부끄러웠어	100명 앞에서 거의 익사할 뻔했습니다
hit:12130_conv:24260	embarrassed	당황스러운	It was my last cash and I went into subway bought a sandwich came out and it fell.	마지막 현금이었고 지하철에 들어가서 샌드위치를 샀다가 나왔다가 떨어졌다.	마지막 현금이었고###떨어졌다
hit:12142_conv:24284	content	만족하는	This weekend was very stressful at work, but I have been able to relax during the weekend and read good books.	이번 주말은 직장에서 매우 스트레스가 많았지만 주말 동안 휴식을 취하고 좋은 책을 읽을 수 있었다.	주말 동안 휴식을 취하고 좋은 책을 읽을 수 있었다
hit:12143_conv:24286	disappointed	실망한	I felt let down by the Patriots when they lost to the Eagles...but I had to give them props since they were the underdogs	패트리어츠가 이글스에게 졌을 때 실망했지만... 그들이 약자였기 때문에 나는 그들에게 소품을 주어야 했다.	패트리어츠가 이글스에게 졌을 때
hit:12159_conv:24318	caring	돌보는	I recently had surgery for a kidney stone. I am so thankful for my wife who took such good care of me after the surgery. I was under her care for two weeks, but she was so considerate to all my needs.	나는 최근에 신장 결석으로 수술을 받았습니다. 수술 후 잘 챙겨준 아내에게 너무 감사하다. 나는 2주 동안 그녀의 보살핌을 받았지만 그녀는 나의 모든 필요에 대해 매우 사려깊었습니다.	아내에게
hit:12165_conv:24331	afraid	두려워하는	I have a surgery coming up on Monday.	나는 월요일에 수술을 받는다	수술을
hit:12167_conv:24334	prepared	준비된	I am going to the beach tomorrow and I believe I have packed everything we will be needing there.	내일 해변에 갈 예정이고 그곳에서 필요한 모든 것을 다 챙겼다고 믿습니다.	해변에 갈
hit:12177_conv:24355	trusting	신뢰하는	I completed a qualifying test for a requester. I am waiting to hear back whether or not I passed. I hope I did.	요청자에 대한 자격 테스트를 완료했습니다. 합격했는지 안했는지 답변을 기다리고 있습니다. 내가 그랬으면 좋겠어.	자격 테스트를
hit:12181_conv:24363	angry	화난	I was at work and my friend left to go to the bathroom and didn't come back for what seemed like 30 minutes! There were so many customers that I had to deal with!	나는 직장에 있었고 친구가 화장실에 가려고 떠나 30분 동안 돌아오지 않았다! 너무 많은 고객이 있어서 내가 감당해야 했어!	친구가 화장실에 가려고 떠나 30분 동안 돌아오지 않았다
hit:12184_conv:24369	hopeful	희망에 찬	I am confident I will soon find a well paying job that will allow me to pay my student dent.	나는 곧 내 학생 덴트를 지불할 수 있는 좋은 보수 직업을 찾을 것이라고 확신합니다.	좋은 보수 직업을 찾을 것이라고
hit:12217_conv:24434	excited	흥분한	I am going on a trip with my best friend next month. We are going to vegas! I cannot wait.	다음 달에 가장 친한 친구와 여행을 갈 거예요. 우리는 라스베가스에 갈거야! 저는 기다릴 수 없어요.	가장 친한 친구와 여행을 갈 거예요
hit:12229_conv:24459	embarrassed	당황스러운	I lost my swim bottoms at the water park going down the slide.	미끄럼틀을 타고 내려가는 워터파크에서 수영 바지를 잃어버렸습니다.	수영 바지를 잃어버렸습니다.
hit:12230_conv:24461	jealous	질투하는	My parents bought me an older car, but my friend just got a brand new BMW from his parents! Life is so not fair at all!	부모님은 나에게 더 오래된 차를 사 주셨지만 내 친구는 부모님에게서 아주 새로운 BMW를 막 구입했습니다! 인생은 전혀 공평하지 않습니다!	내 친구는 부모님에게서 아주 새로운 BMW를 막 구입했습니다
hit:12233_conv:24466	impressed	감명받은	I met a girl from South Korea who has been travelling the world by bicycle alone. She created a blog and has had people support her to continue travelling.	혼자 자전거로 세계 일주를 하고 있는 한국의 한 소녀를 만났습니다. 그녀는 블로그를 만들었고 사람들이 그녀가 여행을 계속할 수 있도록 지원했습니다.	혼자 자전거로 세계 일주를 하고 있는 한국의 한 소녀를
hit:12235_conv:24470	surprised	놀란	I was running the other day, and saw an elderly man checking his mail naked	요전날 달리다가 알몸으로 우편물을 확인하는 한 노인을 보았다.	알몸으로 우편물을 확인하는 한 노인을
hit:12237_conv:24475	embarrassed	당황스러운	I was at work and when I went to the bathroom, it got really busy and my coworker go overloaded! I feel really bad	직장에 있었는데 화장실에 갔을 때는 정말 바빠서 동료들이 과부하하고 있었다! 정말 안 좋아	화장실에 갔을 때는 정말 바빠서 동료들이 과부하하고 있었다
hit:12240_conv:24481	joyful	즐거운	I was at the store and I found a twenty dollar bill on the ground! I was so happy	나는 가게에 있었고 땅에서 20달러짜리 지폐를 발견했습니다! 나는 매우 행복했다	20달러짜리 지폐를 발견했습니다
hit:12244_conv:24488	sentimental	감상적인	My grandpa gave me his pocketwatch. I love that thing	할아버지는 나에게 회중시계를 주었다. 나는 그 일을 사랑한다	회중시계를
hit:12253_conv:24506	embarrassed	당황스러운	I was at the bar the other night and had a few too many shots. I puked and passed out inside	나는 그날 밤 바에 있었고 너무 많은 샷을 했다 나는 토해서 안으로 쓰러져 있었다	너무 많은 샷을 했다
hit:12253_conv:24507	afraid	두려워하는	My home was broken into and we never found out who it was and I felt this way.	내 집이 무너졌고 우리는 그것이 누구인지 결코 알지 못했고 나는 이런 느낌을 받았습니다.	내 집이 무너졌고
hit:12254_conv:24508	afraid	두려워하는	I was at a scary maze and one of the people there actually scared me! It was super funny afterwords	나는 무서운 미로에 있었고 그곳에 있는 사람들 중 한 명이 실제로 나를 무서워했습니다! 너무 웃긴 뒷말이었다	무서운 미로에 있었고
hit:12256_conv:24512	anticipating	기대하는	I have a very good feeling about the upcoming football season.	다가오는 축구 시즌에 대해 아주 좋은 느낌이 든다.	다가오는 축구 시즌에 대해
hit:12268_conv:24537	afraid	두려워하는	i had a dream i was taken hostage. i woke up very	나는 인질로 끌려간 꿈을 꾸었다 나는 매우 깨어났다	인질로 끌려간 꿈을
hit:12280_conv:24560	impressed	감명받은	My friends 3 year old is able to ride a skateboard with ease! I was amazed at his skill!	3살짜리 내 친구는 스케이트보드를 쉽게 탈 수 있어! 나는 그의 기술에 놀랐다!	3살짜리 내 친구는 스케이트보드를 쉽게 탈 수 있어
hit:12284_conv:24568	sentimental	감상적인	I found my old toy and it reminded me of the old days.	나는 내 오래된 장난감을 발견했고 그것은 옛날을 생각나게 했다.	오래된 장난감을
hit:12289_conv:24578	trusting	신뢰하는	I feel on top of the world when I have my kitty Trinity snuggled in my lap. I never have to worry about her scratching me!	내 키티 트리니티가 내 무릎에 껴안았을 때 나는 세상의 꼭대기에 있는 것 같은 느낌이 듭니다. 그녀가 나를 긁는 것에 대해 걱정할 필요가 없습니다!	내 키티 트리니티가 내 무릎에 껴안았을 때
hit:12313_conv:24627	afraid	두려워하는	There have been so many crimes near me lately. It is getting out of hand	최근에 내 주변에 너무 많은 범죄가 발생했습니다. 손이 안 가고 있다	내 주변에 너무 많은 범죄가 발생했습니다
hit:12314_conv:24629	embarrassed	당황스러운	I stole some shrimp from my friend and i feel bad.	친구에게서 새우 몇 마리를 훔쳤는데 기분이 안 좋아졌다.	친구에게서 새우 몇 마리를 훔쳤는데
hit:12318_conv:24636	embarrassed	당황스러운	My husband was asleep and i ate his leftovers	남편이 잠들어 있었고 나는 남은 음식을 먹었다	남은 음식을 먹었다
hit:12319_conv:24638	afraid	두려워하는	I am nervous about Monday. I have to go to the doctor again	월요일에는 긴장이 된다. 다시 의사에게 가야 한다	의사에게 가야 한다
hit:12322_conv:24644	embarrassed	당황스러운	My face was on the front page of the newspaper for a bad reason.	안 좋은 이유로 신문 1면에 내 얼굴이 실렸다.	안 좋은 이유로 신문 1면에 내 얼굴이 실렸다.
hit:12323_conv:24646	trusting	신뢰하는	I've been long distance with my girlfriend for about 6 years, mainly because I've been in university for a while. But I graduate this spring, and I'm going to propose to her after the ceremony. She's been patient this entire time, and hopefully it will all pay off.	저는 여자친구와 6년 정도 장거리 연애를 하고 있습니다. 주로 대학생활을 잠시 했기 때문입니다. 하지만 나는 이번 봄에 졸업하고, 시상식이 끝난 후 그녀에게 프러포즈할 예정이다. 그녀는 이 모든 시간 동안 참았고, 모든 대가를 치르게 되기를 바랍니다.	여자친구와
hit:12327_conv:24655	angry	화난	I was at a baseball game and this guy heckled a kid an i got into a argument with im	나는 야구 경기를 하고 있었는데 이 남자가 아이를 야유했다. 나는 메신저와 말다툼을 했다	이 남자가 아이를 야유했다
hit:12341_conv:24683	angry	화난	A mosquito won't stop flying around my face.	모기가 내 얼굴 주위를 날아다니는 것을 멈추지 않을 것입니다.	모기가 내 얼굴 주위를 날아다니는 것을
hit:12346_conv:24693	sentimental	감상적인	I enjoy working on and driving my old truck.	나는 오래된 트럭에서 일하고 운전하는 것을 즐깁니다.	오래된 트럭에서
hit:12348_conv:24697	sad	슬픈	My dog died right after my cat died. ;(	고양이가 죽은 직후에 강아지가 죽었습니다. ;(	고양이가 죽은 직후에 강아지가 죽었습니다
hit:12351_conv:24702	surprised	놀란	I got an unfamiliar present in the mail.	나는 우편물에 낯선 선물을 받았다	나는 우편물에 낯선 선물을 받았다
hit:12355_conv:24711	trusting	신뢰하는	A person assured me that nothing would happen. She calmed my nerves down about to be pushed into my arm	아무 일도 일어나지 않을 것이라고 한 사람이 나에게 확신을 주었다. 그녀는 내 팔에 밀리려는 내 신경을 진정시켰어	아무 일도 일어나지 않을 것이라고 한 사람이
hit:12363_conv:24727	angry	화난	my room mate will not clean anything. It is so ridiculous.	내 룸메이트는 아무것도 청소하지 않을 것이다 너무 어처구니없다	내 룸메이트는 아무것도 청소하지 않을 것이다
hit:12368_conv:24736	proud	자랑스러운	My father just graduated college!	우리 아버지는 막 대학을 졸업했어!	우리 아버지는 막 대학을 졸업했어
hit:12373_conv:24747	proud	자랑스러운	I felt this way when my son took his first steps.	아들이 첫걸음을 내딛자 나는 이렇게 느꼈다.	아들이 첫걸음을 내딛자
hit:12374_conv:24749	sentimental	감상적인	I was going through old photos the other day of my child hood and my kids baby photos, and all the things that they have made me through the years. It brought back so many memories	나는 지난 날 어린 시절의 오래된 사진과 아이들의 아기 사진, 그리고 그것들이 몇 년 동안 나를 만들어준 모든 것들을 살펴보고 있었습니다. 너무 많은 추억을 불러일으켰다.	어린 시절의 오래된 사진과 아이들의 아기 사진
hit:12399_conv:24799	disgusted	역겨운	My husband and I went out to a real nice restaurant for our anniversary and i looked down just as I was fixing t take a bite out of my lobster and there was a nice long piece of hair	남편과 나는 기념일에 정말 멋진 레스토랑에 갔고 랍스터를 한 입 베어 물고있을 때 아래를 내려다 보았습니다. 멋진 긴 머리 조각이있었습니다.	멋진 긴 머리 조각이있었습니다.
hit:12402_conv:24805	disappointed	실망한	I didn't get the promotion at work that I worked so hard to get.	나는 그렇게 열심히 일했던 일에서 승진을 받지 못했다	승진을 받지 못했다
hit:12403_conv:24806	afraid	두려워하는	I dont like uncertainty. I like to know what is going to happen.	나는 불확실성이 싫다 무슨 일이 일어날지 알고 싶다.	불확실성이
hit:12407_conv:24815	hopeful	희망에 찬	My daughter is pregnant with her first child. I am optimistic it will be a smooth pregnancy. I am sure it will all work out.	우리 딸은 첫 아이를 임신했다 나는 그것이 원활한 임신이 될 것이라고 낙관한다 모든 게 잘 될 거라고 확신합니다.	원활한 임신이 될 것이라고
hit:12418_conv:24836	prepared	준비된	I am ready for vacation!	나는 휴가를 갈 준비가 되었다!	휴가를 갈
hit:12420_conv:24841	trusting	신뢰하는	If there's one thing I learned it's to trust my own judgment and mine alone. Forget what the haters say and just keep grinding toward my goals	내가 배운 한 가지가 있다면 그것은 내 자신의 판단과 내 판단을 믿는 것입니다. 헤이터들이 하는 말은 잊어버리고 내 목표를 향해 계속 갈고 있어	내 자신의 판단과 내 판단을
