# Supplementary material for: A Korean emotion-factor dataset for extracting emotion and factors in Korean conversations
Source: Sci Rep. 2023 Oct 29;13:18547. doi: 10.1038/s41598-023-45386-8 (PMC10613607; doi:10.1038/s41598-023-45386-8)
Supplement: Supplementary file 2 — Supplementary Information 2. [file 41598_2023_45386_MOESM2_ESM.csv]

conv_id	emotion	kor_emotion	context	kor_context	factor
hit:3_conv:7	joyful	즐거운	I am very happy to have been first over 300 students during this years at my enginering school	공과대학에서 올해 300명이 넘는 학생들이 처음으로 입학하게 되어 매우 기쁩니다.	올해 300명이 넘는 학생들이 처음으로 입학하게 되어
hit:30_conv:60	anticipating	기대하는	We were getting ready to move back to our hometown after nine years away. I could not wait to be back close to family and friends.	우리는 9년 만에 고향으로 돌아갈 준비를 하고 있었습니다. 나는 가족과 친구들과 가깝게 돌아가기를 기다릴 수 없었습니다.	9년 만에 고향으로 돌아갈 준비를
hit:31_conv:63	sentimental	감상적인	When my partner went out of her way to make my day better. with gifts.	내 파트너가 내 하루를 더 좋게 만들기 위해 나섰을 때. 선물로.	내 파트너가 내 하루를 더 좋게 만들기 위해 나섰을 때.
hit:32_conv:65	proud	자랑스러운	Finally got some yard work done , Love the smell of fresh cut grass.	마침내 정원 일을 마쳤습니다. 신선한 잔디의 냄새를 좋아하십시오.	정원 일을 마쳤습니다.
hit:43_conv:86	prepared	준비된	I remember getting prepared for my trip to peru, it was crazy!	나는 페루 여행을 준비했던 기억이 난다. 정말 미쳤어!	페루 여행을
hit:43_conv:87	trusting	신뢰하는	I let my friend borrow my debit card the other day. She needed to put gas in her car for work. She brought it right back.	나는 요전날 친구에게 내 직불카드를 빌리게 했다. 그녀는 일을 위해 차에 기름을 넣어야 했습니다. 그녀는 그것을 다시 가져 왔습니다.	친구에게 내 직불카드를 빌리게 했다.###그녀는 그것을 다시 가져 왔습니다.
hit:45_conv:90	excited	흥분한	I was going to see the new Marvel movie. On the way I got really pumped up.	나는 새로운 마블 영화를 보러 가려고 했다. 도중에 나는 정말로 펌핑되었다.	새로운 마블 영화를 보러
hit:45_conv:91	angry	화난	My neighbors left town and the weeds are so high, I'm afraid snakes might start living over there.	이웃들이 마을을 떠나고 잡초가 너무 높아서 뱀들이 저쪽에서 살기 시작할까 봐 두렵다.	뱀들이 저쪽에서 살기 시작할까 봐
hit:71_conv:142	lonely	외로운	I've been taking care of my aging mom for 5 years now and don't really have any friends, since so much time is used taking care of her.	나이 든 엄마를 5년 동안 돌보고 있고, 그렇게 많은 시간이 그녀를 돌보는 데 쓰이기 때문에 정말 친구가 없다.	친구가 없다.
hit:72_conv:144	sad	슬픈	My mom has arthritis in her neck, and the pain seems to be traveling down now.	엄마는 목에 관절염이 있는데 지금 통증이 내려가는 것 같다.	엄마는 목에 관절염이 있는데 지금 통증이 내려가는 것 같다.
hit:76_conv:153	surprised	놀란	I was thrown a surprise party for my 30th birthday.	나는 30번째 생일을 맞아 깜짝 파티를 열었다	깜짝 파티를
hit:90_conv:180	sad	슬픈	I lost my wallet and had to get all new cards	지갑을 잃어버렸고 새 카드를 다 받아야 했다	지갑을 잃어버렸고
hit:92_conv:184	impressed	감명받은	I was impressed by the new Tesla.	나는 새로운 Tesla에 깊은 인상을 받았습니다.	새로운 Tesla에
hit:96_conv:193	surprised	놀란	I was surprised when I was accepted into Harvard.	나는 하버드에 합격했을 때 놀랐다.	하버드에 합격했을 때
hit:103_conv:206	angry	화난	Some left their garbage outside of the dumpster in my apartment complex. Now at night there are a bunch of raccoons outside.	어떤 사람들은 내 아파트 단지에 있는 쓰레기통 밖에 쓰레기를 버리고 갔습니다. 이제 밤에는 밖에 너구리 무리가 있습니다.	어떤 사람들은 내 아파트 단지에 있는 쓰레기통 밖에 쓰레기를 버리고 갔습니다.
hit:116_conv:233	disappointed	실망한	I'm sad that game of thrones is ending. Great shows should last forever like the simpsons.	왕좌의 게임이 끝나서 아쉬워요. 위대한 쇼는 심슨 가족처럼 영원히 지속되어야 합니다.	왕좌의 게임이 끝나서
hit:118_conv:236	prepared	준비된	We have a work presentation coming up soon. I think we've got everything to present.	곧 작업 프레젠테이션이 있습니다. 나는 우리가 제시할 모든 것을 가지고 있다고 생각합니다.	작업 프레젠테이션이
hit:119_conv:238	disappointed	실망한	One time I met a girl from Tinder and I really thought we were hitting it off. We met up and had a great time, but then she ghosted me right afterward.	한 번은 Tinder의 한 소녀를 만났고 우리가 정말 잘하고 있다고 생각했습니다. 우리는 만나서 즐거운 시간을 보냈습니다. 그러나 그녀는 바로 직후에 저를 유령으로 만들었습니다.	Tinder의 한 소녀를 만났고###그녀는 바로 직후에 저를 유령으로 만들었습니다.
hit:120_conv:240	sentimental	감상적인	seeing photos of my hometown	내 고향 사진을	내 고향 사진을
hit:127_conv:255	excited	흥분한	I am excited for football season.	나는 축구 시즌이 기대된다.	축구 시즌이
hit:129_conv:258	disappointed	실망한	I let my cat out for the evening , the first time I left her outside at night and she didn't come back.	나는 밤에 고양이를 밖에 두고 나온 것은 처음이고, 그녀는 돌아오지 않았다	고양이를 밖에 두고 나온 것은 처음이고, 그녀는 돌아오지 않았다
hit:141_conv:283	impressed	감명받은	I was on jury duty for three months recently and it was very interesting and kind of fun. I was surprised.	최근 3개월간 배심원 직무를 맡았는데 아주 흥미롭고 재미있었다. 나는 놀랐다	배심원 직무를 맡았는데
hit:151_conv:303	joyful	즐거운	When I got the results back to all my finals for last semester of college. I thought I might fail but I passed all my classes.	대학의 마지막 학기의 모든 기말고사 결과를 되찾았을 때. 나는 낙제할지도 모른다고 생각했지만 나는 모든 수업에 합격했다.	모든 수업에 합격했다.
hit:157_conv:315	lonely	외로운	I situation in which I felt alone was when my partner left me.	내가 혼자라고 느끼는 상황은 파트너가 나를 떠났을 때였습니다.	파트너가 나를 떠났을 때였습니다.
hit:160_conv:321	disgusted	역겨운	There's been a big white wolf or coyote coming in my yard lately. I am afraid it will kill the neighbors cats.	최근에 우리 마당에 큰 흰늑대나 코요테가 오고 있습니다. 이웃 고양이들을 죽일까봐 두렵습니다.	큰 흰늑대나 코요테가
hit:170_conv:341	joyful	즐거운	We moved to a new house last year and love it - and have spend much less working on projects and more time with the kids.	우리는 작년에 새 집으로 이사했고 마음에 들었습니다. 그리고 프로젝트 작업에 훨씬 더 적은 시간을 보내고 아이들과 더 많은 시간을 보냈습니다.	새 집으로 이사했고
hit:209_conv:419	angry	화난	I am so annoyed that France is in the world cup final.	프랑스가 월드컵 결승에 있다는 사실이 너무 화가 난다.	프랑스가 월드컵 결승에 있다는 사실이
hit:242_conv:484	sad	슬픈	I was looking forward to spending time with my friend Megan today, but I had to put it off again because I fell ill this morning.	오늘은 친구 Megan과 시간을 보내기를 고대하고 있었는데 오늘 아침에 아파서 다시 미루게 되었습니다.	오늘 아침에 아파서 다시 미루게 되었습니다.
hit:252_conv:504	disappointed	실망한	One night, i hugged my wife and told her i loved her. I went to work and got a big raise. I rushed home to tell her. When i got home, all of the furniture, my wife and kids were gone.	어느 날 밤, 나는 아내를 껴안고 사랑한다고 말했습니다. 나는 일을 하고 큰 돈을 벌었다. 나는 그녀에게 알리기 위해 서둘러 집으로 갔다. 집에 도착했을 때 모든 가구와 아내와 아이들은 사라졌습니다.	모든 가구와 아내와 아이들은 사라졌습니다.
hit:258_conv:516	surprised	놀란	I was so surprized on the night of my graduation my parents bought me a new car!	졸업식날 밤에 부모님이 새 차를 사주셔서 너무 놀랐어요!	부모님이 새 차를 사주셔서
hit:262_conv:525	embarrassed	당황스러운	I had to give a speech at work and I completely forgot what I was saying. Everyone started laughing.	나는 직장에서 연설을 해야 했고 내가 말한 것을 완전히 잊어 버렸습니다. 모두들 웃기 시작했다.	내가 말한 것을 완전히 잊어 버렸습니다.
hit:266_conv:533	disappointed	실망한	I was so let down when i didnt get the last job i applied for.	나는 내가 지원한 마지막 일자리를 얻지 못했을 때 너무 실망스러웠다.	일자리를 얻지 못했을 때
hit:283_conv:567	surprised	놀란	My husband bought tickets for us to see the Pittsburgh Steelers in Jacksonville for my birthday. I was shocked! I can't wait!	남편이 생일을 맞아 잭슨빌에 있는 피츠버그 스틸러스를 보기 위해 우리를 위한 티켓을 샀다. 나는 충격을 받았다! 기다릴 수가 없어!	남편이 생일을 맞아 잭슨빌에 있는 피츠버그 스틸러스를 보기 위해 우리를 위한 티켓을 샀다.
hit:290_conv:580	sad	슬픈	I cried when my grandma died.	할머니가 돌아가시자 나는 울었다	할머니가 돌아가시자
hit:302_conv:605	angry	화난	I am so mad at my son. I asked him three times to do his chores and he still hasn't done them.	나는 내 아들에게 너무 화가 난다. 나는 그에게 집안일을 하라고 세 번이나 요청했지만 그는 여전히 하지 않았다.	아들에게###집안일을 하라고 세 번이나 요청했지만 그는 여전히 하지 않았다.
hit:311_conv:623	angry	화난	I am so angry at Donald Trump.	나는 도널드 트럼프에게 너무 화가 난다	도널드 트럼프에게
hit:329_conv:658	surprised	놀란	I can't believe my friend Joe died.	내 친구 조가 죽었다니 믿을 수가 없다.	내 친구 조가 죽었다니
hit:332_conv:665	embarrassed	당황스러운	When I was 5 I almost drowned in front of over a hundred people. I was this little chubby Asian boy flailing around in big shorts...and I was in the medium end of the pool..couldn't show my face the next day	5살 때 나는 백 명이 넘는 사람들 앞에서 거의 익사할 뻔했습니다. 나는 이 통통한 아시아 소년이 큰 반바지 차림으로 펄쩍펄쩍 뛰고 있었고... 수영장 중간쯤에 있었어요. 다음날 내 얼굴을 보여줄 수 없었어요	익사할 뻔했습니다.
hit:334_conv:668	joyful	즐거운	I am so happy its the weekend.	나는 그 주말이 너무 행복하다	주말이
hit:341_conv:683	excited	흥분한	I'm going to a drink and paint party tomorrow. It should be pretty fun!	내일 술 마시고 그림 그리는 파티에 갈 거예요. 꽤 재미있어야 합니다!	술 마시고 그림 그리는 파티에
hit:359_conv:718	anticipating	기대하는	My wife is at the hospital getting checked right now. I think we might be getting good news about a new addition to the family.	제 아내는 지금 병원에서 검사를 받고 있습니다. 새로운 가족에 대한 좋은 소식을 접할 수 있을 것 같습니다.	새로운 가족에 대한 좋은 소식을
hit:370_conv:741	grateful	고마워하는	I recently got a $1,000 scholarship that I even forgot I applied for last year.	지난해 신청까지 잊어버린 장학금 1,000달러를 최근 받았다.	장학금 1,000달러를 최근 받았다.
hit:375_conv:750	disappointed	실망한	My daughters little dog passed away about 4 months ago. She was only 6 years old, but had an autoimmune disease and it started attacking her red blood cells.	제 딸아이가 약 4개월 전에 세상을 떠났습니다. 그녀는 겨우 6살이었지만 자가면역 질환이 있었고 그녀의 적혈구를 공격하기 시작했습니다.	제 딸아이가 약 4개월 전에 세상을 떠났습니다.
hit:378_conv:756	jealous	질투하는	I am so jealous of my friend Eric.	나는 친구 에릭을 정말 질투한다	친구 에릭을
hit:382_conv:764	prepared	준비된	I was really prepared when a storm came through my town. I knew when to leave and where to go	폭풍우가 우리 마을을 덮쳤을 때 나는 정말 준비가 되어 있었습니다. 나는 언제 떠나야 하고 어디로 가야 하는지 알고 있었다	폭풍우가
hit:384_conv:769	grateful	고마워하는	Today, I was in an Uber and we got in an accident. I'm happy that no one was hurt!	오늘은 Uber를 타고 가다가 사고를 당했습니다. 다친 사람이 없어서 다행이야!	다친 사람이 없어서
hit:385_conv:771	surprised	놀란	I really love the snow but it never snows here. A few years ago, I got my wish, but it was also horrible. Lots of people stranded all over, including my husband and daughter.	나는 눈을 정말 좋아하지만 여기는 절대 눈이 오지 않습니다. 몇 년 전, 소원을 이루었지만 역시 끔찍했습니다. 남편과 딸을 포함하여 많은 사람들이 여기저기에 좌초되어 있습니다.	절대 눈이 오지 않습니다.
hit:391_conv:782	angry	화난	A couple years ago someone tried to steal my phone cause they thought I wasnt looking, was super annoying.	몇 년 전 누군가가 내 전화를 훔치려고 했는데, 내가 보지 않는다고 생각했기 때문에 너무 짜증이 났다.	누군가가 내 전화를 훔치려고 했는데,
hit:391_conv:783	excited	흥분한	I finally got my dream car,hard work pays !	나는 마침내 나의 꿈의 차를 얻었다, 열심히 일한 대가!	꿈의 차를 얻었다,
hit:394_conv:788	jealous	질투하는	My sister in law, who should never have children, had no problems getting pregnant. It took us 4 years.	결코 아이를 낳아서는 안 되는 내 여동생은 임신에 문제가 없었다. 우리는 4년이 걸렸다	우리는 4년이 걸렸다
hit:395_conv:791	disappointed	실망한	When my mother passed away randomly, it really hurt me.	어머니가 갑자기 돌아가셨을 때 정말 마음이 아팠습니다.	어머니가 갑자기 돌아가셨을 때
hit:397_conv:795	disgusted	역겨운	I hate it when my dog jumped on the table and started wolfing down my child's birthday cake. I had spent four hours preparing the cake only to see it disappear in 30 seconds!	나는 내 개가 탁자 위로 뛰어올라 내 아이의 생일 케이크를 갉아먹기 시작하는 것이 싫어요. 나는 케이크를 준비하는 데 4시간을 보냈는데 30초 만에 사라지는 것을 볼 수 있었습니다!	내 개가 탁자 위로 뛰어올라 내 아이의 생일 케이크를 갉아먹기 시작하는 것이
hit:402_conv:805	embarrassed	당황스러운	I am embarrassed becauseof trump	트럼프 때문에 부끄럽다	트럼프 때문에
hit:421_conv:842	embarrassed	당황스러운	I blamed eating someone's toast on my dog.	나는 개에게 누군가의 토스트를 먹었다고 비난했다	나는 개에게 누군가의 토스트를 먹었다고 비난했다
hit:425_conv:851	proud	자랑스러운	My daughter did so well at the dentist and let the dentist clean her teeth without freaking out	내 딸은 치과에서 너무 잘했고 치과 의사가 놀라지 않고 치아를 청소하게했습니다.	내 딸은 치과에서 너무 잘했고
hit:435_conv:871	sentimental	감상적인	I have great memories of my childhood	어린 시절에 대한 좋은 추억이 있습니다	어린 시절에 대한 좋은 추억이 있습니다
hit:436_conv:873	trusting	신뢰하는	I trust my wife.	나는 아내를 믿는다	아내를
hit:438_conv:876	excited	흥분한	am going to see my cousin this weekend its going to be fun	이번 주말에 사촌을 만나러 갑니다. 재미있을 거예요.	사촌을 만나러 갑니다.
hit:442_conv:884	content	만족하는	Sitting at home after a long day relaxing with my kids is the best	긴 하루를 보낸 후 집에 앉아 아이들과 함께 휴식을 취하는 것이 가장 좋습니다.	집에 앉아 아이들과 함께 휴식을 취하는 것이
hit:448_conv:897	trusting	신뢰하는	Once, I had the chance to betray a friend that has always been truthful and honest to me. I didn't take the chance and stayed faithful to that friendship.	한번은 나에게 항상 진실하고 정직했던 친구를 배신할 기회가 있었다. 나는 기회를 놓치지 않고 그 우정에 충실했습니다.	우정에
hit:453_conv:906	sentimental	감상적인	When I see homeless person, i feel tender feelings and become sentimental toward him	노숙자를 보면 부드러운 감정을 느끼며 감상적이 된다.	노숙자를 보면
hit:454_conv:909	sad	슬픈	Last week I had to put my dog to sleep. It was so sad. I had her for 15 years	지난 주에는 강아지를 재워야 했습니다. 너무 슬펐다. 나는 15년 동안 그녀를 가졌다	강아지를 재워야 했습니다.
hit:465_conv:930	proud	자랑스러운	I was able to fix a light switch using what I know about electrical engineering.	전기공학에 대해 알고 있는 것을 이용해 전등 스위치를 고칠 수 있었다.	전등 스위치를 고칠 수 있었다.
hit:471_conv:943	angry	화난	I spent a long time making cookies and my family ate most of them without asking.	나는 쿠키를 만드는 데 오랜 시간을 보냈고 우리 가족은 묻지 않고 대부분을 먹었다.	우리 가족은 묻지 않고 대부분을 먹었다.
hit:481_conv:963	surprised	놀란	When I got an A on my math final I was super shocked, thought I did terrible.	수학 기말고사에서 A를 받았을 때 나는 매우 충격을 받았고 내가 끔찍하다고 생각했습니다.	A를 받았을 때
hit:484_conv:968	angry	화난	I am so mad! All my boyfriend does is play video games 24/7.	너무 화났어! 내 남자친구는 24시간 연중무휴로 비디오 게임을 하는 것뿐입니다.	남자친구는 24시간 연중무휴로 비디오 게임을 하는 것뿐입니다.
hit:487_conv:975	afraid	두려워하는	I am so nervous about my upcoming surgery. I have never had to have a surgery before. I just hope everything goes right!	다가오는 수술이 너무 걱정됩니다. 저는 수술을 받은 적이 없습니다. 모든 것이 올바르게 진행되기를 바랄 뿐입니다!	다가오는 수술이
hit:495_conv:991	grateful	고마워하는	I recently had to move out of my house. My friend let me and my kids stay with her. I love her so much.	나는 최근에 집에서 이사를 가야 했다. 내 친구는 나와 내 아이들이 그녀와 함께 지내도록 허락했습니다. 나는 그녀를 너무 사랑합니다.	내 친구는 나와 내 아이들이 그녀와 함께 지내도록 허락했습니다.
hit:504_conv:1008	hopeful	희망에 찬	My mother is trying to get a good job and we are praying she gets through and they give it to her.	우리 어머니는 좋은 직업을 가지려고 노력하고 있고 우리는 그녀가 그것을 잘 해내도록 기도하고 있습니다.	우리 어머니는 좋은 직업을 가지려고
hit:511_conv:1022	sad	슬픈	We (family friends) planned a holiday trip to go for the last weekend. I was preparing for that like packing dress and getting ready to it. Unfortunately one of my cousin was unable to come due to his personal reasons. So we just cancelled the trip. I was feeling sad for this trip cancellation.	우리(가족 친구)는 지난 주말에 가기 위해 휴가 여행을 계획했습니다. 옷을 포장하듯이 준비하고 있었습니다. 불행히도 사촌 중 한 명이 개인적인 사정으로 올 수 없었습니다. 그래서 우리는 그냥 여행을 취소했다. 이번 여행 취소가 아쉬웠다.	여행을 취소했다.
hit:511_conv:1023	afraid	두려워하는	While camping alone, I awoke to sound of growling outside my tent. It sounded like a big old mean wolf who wanted to eat me.	혼자 캠핑을 하던 중 텐트 밖에서 으르렁거리는 소리에 잠에서 깼다. 나를 잡아먹으려는 늙고 비열한 늑대처럼 들렸다.	으르렁거리는 소리에
hit:512_conv:1024	sentimental	감상적인	I was going through my son's closet and found a box of old newborn clothes. I went through them all and I saw some I had forgotten about. Seeing them all sent me down memory lane.	나는 아들의 옷장을 뒤지다가 오래된 신생아 옷 상자를 발견했습니다. 나는 그것들을 모두 살펴보고 내가 잊어 버린 몇 가지를 보았습니다. 그들을 모두 보는 것은 나를 기억의 차선으로 보냈습니다.	오래된 신생아 옷 상자를 발견했습니다.
hit:514_conv:1028	impressed	감명받은	I met the house cleaned by my 6 years old daughter before i get home yesterday	어제 집에 오기 전에 6살짜리 딸이 청소한 집을 만났다	6살짜리 딸이 청소한 집을
hit:525_conv:1050	excited	흥분한	I had been looking at Black Friday adds for weeks and found an awesome deal on a tv. The store only gives out so many so you have to be almost first in line. Like the first 20-30 people get them. I was running a little late but I still made it in time and got the tv!	나는 몇 주 동안 블랙 프라이데이 추가를보고 있었고 TV에서 멋진 거래를 발견했습니다. 가게는 너무 많은 것을 제공하므로 거의 첫 번째 줄을 서야합니다. 처음 20~30명 정도는 받습니다. 조금 늦었지만 그래도 제 시간에 도착해서 티비를 받았어요!	블랙 프라이데이
hit:529_conv:1059	embarrassed	당황스러운	I ate the last one of my wife's favorite cookies.	나는 아내가 가장 좋아하는 쿠키 중 마지막 하나를 먹었다.	아내가 가장 좋아하는 쿠키 중 마지막 하나를 먹었다.
hit:537_conv:1074	surprised	놀란	My friends had a surprise party for me on my 25th birthday.	내 친구들은 내 25번째 생일에 나를 위해 깜짝 파티를 했다.	깜짝 파티를
hit:539_conv:1078	trusting	신뢰하는	Is it okay that I give my neighbor my house key to keep for me so that i do not lose mine	내 집 열쇠를 잃어버리지 않으려고 내 이웃에게 내 집 열쇠를 주어도 괜찮습니까?	내 이웃에게 내 집 열쇠를 주어도
hit:551_conv:1102	prepared	준비된	I had to take the bar exams and I believe that I was fully prepared.	변호사 시험을 치러야 했고 완벽하게 준비했다고 생각합니다.	변호사 시험을
hit:579_conv:1158	impressed	감명받은	My girlfriend won the most beautiful girl in her city	내 여자친구가 그녀의 도시에서 가장 아름다운 소녀를 얻었다	내 여자친구가 그녀의 도시에서 가장 아름다운 소녀를 얻었다
hit:601_conv:1202	disappointed	실망한	When I heard the new Fallout game wasnt a standard rpg I was quite surprised and sad	새로운 Fallout 게임이 표준 롤플레잉 게임이 아니라는 소식을 들었을 때 나는 상당히 놀랐고 슬펐습니다.	새로운 Fallout 게임이 표준 롤플레잉 게임이 아니라는 소식을 들었을 때
hit:614_conv:1228	trusting	신뢰하는	I had this girlfriend a few months back that I really cared for. Unfortunately things didn't work out but the breakup was mutual and I still really think highly of her for how honest she always was.	나는 몇 달 전에 이 여자 친구를 정말 좋아했습니다. 불행히도 일이 잘 풀리지 않았지만 이별은 상호간의 관계였고 그녀가 항상 정직했던 점에 대해 여전히 그녀를 높이 평가합니다.	여자 친구를
hit:633_conv:1267	afraid	두려워하는	Boy, that movie The Conjuring sure was good. I have not felt scared in a long time, and I am horror movie buff myself.	이봐, 그 영화 컨저링은 확실히 좋았어. 오랜만에 공포를 느꼈고, 나 자신도 공포영화 마니아다.	영화 컨저링은
hit:643_conv:1287	embarrassed	당황스러운	It was really icy outside one day at school and I was walking to lunch. Even though I tried really hard not to slip on the ice, I did and people stared at me while I got back up. I cringe when I think about that.	어느 날 학교 밖은 정말 추워서 점심을 먹으러 걸어가고 있었습니다. 빙판에서 미끄러지지 않으려고 정말 열심히 노력했는데도, 내가 다시 일어설 때 사람들이 나를 쳐다봤다. 나는 그것에 대해 생각할 때 소름이 돋는다.	빙판에서 미끄러지지 않으려고 정말 열심히 노력했는데도, 내가 다시 일어설 때
hit:644_conv:1289	sentimental	감상적인	I have a pen that reminds me of my grandfather.	나는 할아버지를 떠올리게 하는 펜이 있다	할아버지를 떠올리게 하는 펜이
hit:647_conv:1295	surprised	놀란	I was so shocked to see how much it snowed in my city back in 2011. It was so crazy.	나는 2011년에 우리 도시에 얼마나 많은 눈이 내렸는지 보고 너무 충격을 받았습니다. 정말 미쳤습니다.	도시에 얼마나 많은 눈이 내렸는지
hit:657_conv:1315	afraid	두려워하는	My neighbor's house is haunted, I have seen ghosts in there.	내 이웃집은 귀신이 들렸고 나는 그곳에서 귀신을 보았다.	내 이웃집은 귀신이 들렸고 나는 그곳에서 귀신을 보았다.
hit:674_conv:1349	disgusted	역겨운	I watched the testimony of Peter Strzok earlier today before Congress. Such abhorrent arrogance and ungodly show on his part. It was not easy to stomach in.	저는 오늘 일찍 의회에서 Peter Strzok의 증언을 보았습니다. 그러한 혐오스러운 오만함과 불경건한 모습은 그의 편에서 나타납니다. 속이 편하지 않았다.	Peter Strzok의 증언을
hit:679_conv:1358	anticipating	기대하는	My current employer has financial difficulties. It has layoff 25% of the employees. I started to look for another job. I am expecting to be part of the next layoff.	현재 고용주는 재정적 어려움을 겪고 있습니다. 직원의 25%를 해고했습니다. 나는 다른 직업을 찾기 시작했다. 나는 다음 해고의 일부가 될 것으로 기대하고 있습니다.	다음 해고의 일부가 될 것으로
hit:687_conv:1374	afraid	두려워하는	I have a test tommorow.	내일 시험이 있어요.	시험이
hit:700_conv:1400	afraid	두려워하는	The other day I was walking in the bushes alone and I was scared when I heard noise behind some bushes.	요전날 나는 혼자 수풀 속을 걷고 있었는데 어떤 수풀 뒤에서 나는 소리를 듣고 무서웠다.	수풀 뒤에서 나는 소리를 듣고
hit:701_conv:1403	disgusted	역겨운	I felt disguusted when I saw that people like to eat bugs.	사람들이 벌레 먹는 걸 좋아하는 걸 보니 역겹더라고요.	사람들이 벌레 먹는 걸 좋아하는 걸 보니
hit:710_conv:1420	disappointed	실망한	I was sad when the truck I wasnted had been sold	내가 가지지 못한 트럭이 팔렸을 때 나는 슬펐다	가지지 못한 트럭이 팔렸을 때
hit:713_conv:1426	anticipating	기대하는	I was anticipating when i applied to college	대학에 지원했을 때 기대하고 있었다	대학에 지원했을 때
hit:733_conv:1467	embarrassed	당황스러운	I didn't told a friend we were going to hike in the mountain because last time she was so slow and we had to wait for her I feel bat about it now.	지난번에 그녀가 너무 느려서 그녀를 기다려야 했기 때문에 나는 친구에게 우리가 산에서 하이킹을 하겠다고 말하지 않았습니다.	친구에게 우리가 산에서 하이킹을 하겠다고 말하지 않았습니다.
hit:753_conv:1506	excited	흥분한	I'm going on vacation in 3 hours! Super stoked!	나는 3시간 후에 휴가를 갈 거야! 슈퍼 스토킹!	휴가를
hit:754_conv:1509	surprised	놀란	My daughter wants to join the lacrosse team this year. She has never liked sports.	딸이 올해 라크로스 팀에 가입하고 싶어한다. 그녀는 스포츠를 좋아한 적이 없다	딸이 올해 라크로스 팀에 가입하고 싶어한다.
hit:767_conv:1535	angry	화난	My son always unplugs my phone while Im a sleep and lets the battery die. I am sick of it.	내 아들은 내가 잠자는 동안 항상 내 전화 플러그를 뽑고 배터리가 방전되도록 합니다. 나는 그것이 싫다.	아들은 내가 잠자는 동안 항상 내 전화 플러그를 뽑고 배터리가 방전되도록 합니다.
hit:771_conv:1542	caring	돌보는	I dreamed that I had took in a family of cats. It made me feel good.	나는 내가 고양이 가족을 데려온 꿈을 꾸었습니다. 기분이 좋아졌다.	고양이 가족을 데려온 꿈
hit:779_conv:1559	afraid	두려워하는	I had a bad dream last night.	나는 어젯밤에 악몽을 꾸었다	악몽을
hit:787_conv:1575	angry	화난	My internet is started to act weird and its making me mad.	내 인터넷이 이상하게 행동하기 시작했고 그것이 나를 화나게 만듭니다.	인터넷이 이상하게 행동하기 시작했고
hit:792_conv:1584	excited	흥분한	I was excited to visit Disney World for the first time!	처음으로 디즈니월드를 방문하게 되어서 너무 설렜어요!	처음으로 디즈니월드를 방문하게 되어서
hit:792_conv:1585	afraid	두려워하는	my daughter is going to order a pizza. I am so hungry.	내 딸이 피자를 주문할 거예요. 너무 배고파요.	피자를 주문할 거예요.
hit:809_conv:1619	sad	슬픈	I recently learned that a close friend is getting foreclosed on their home. They were diagnosed with breast cancer 2 years ago and I think it drained the family of their money. I wish I could help but I don't have any money to give them. It is just a terrible situation.	나는 최근에 친한 친구가 집에 압류당하고 있다는 것을 알게 되었습니다. 그들은 2년 전에 유방암 진단을 받았고 그로 인해 가족의 돈이 고갈되었다고 생각합니다. 도움이 되고 싶지만 그들에게 줄 돈이 없습니다. 그것은 단지 끔찍한 상황입니다.	도움이 되고 싶지만 그들에게 줄 돈이 없습니다.
hit:813_conv:1627	embarrassed	당황스러운	My dad took me to a golf championship, the PGA that came to my home town last May. All the famous golfers you see on TV were there and I tripped down a hill in a dress!	아버지는 지난 5월 고향에 온 PGA 골프 챔피언십에 저를 데려갔습니다. TV에서 보던 유명한 골퍼들이 다 그곳에 있었고 나는 드레스를 입고 언덕에 넘어졌습니다!	나는 드레스를 입고 언덕에 넘어졌습니다!
hit:824_conv:1648	joyful	즐거운	I took my girlfriend to my school dance the other night. It was truly a magical experience.	나는 지난 밤에 내 여자 친구를 학교 댄스 파티에 데려갔습니다. 정말 마법 같은 경험이었습니다.	지난 밤에 내 여자 친구를 학교 댄스 파티에 데려갔습니다.
hit:873_conv:1747	afraid	두려워하는	I can't wait for school to start back. A litlle quieter in the house.	학교가 다시 시작하기를 기다릴 수 없습니다. 집에서 조금 더 조용합니다.	학교가 다시 시작하기를
hit:879_conv:1759	afraid	두려워하는	MY daughter is starting junior high. I am nervous and afraid for her.	제 딸이 중학교에 입학합니다. 나는 그녀를 걱정하고 두려워합니다.	딸이 중학교에 입학합니다.###그녀를
hit:889_conv:1778	excited	흥분한	I won a $2 lottery ticket.	나는 복권 2달러를 획득했다	복권 2달러를 획득했다
hit:898_conv:1796	afraid	두려워하는	My son will have his 18 months shots soon	우리 아들은 곧 18개월의 촬영을 할 것이다	우리 아들은 곧 18개월의 촬영을 할 것이다
hit:898_conv:1797	surprised	놀란	Was invited to a friends house after work. After he let me in he took me to the back yard where there was a bunch of people. It was party for my wife telling me we were haveing our first baby.	퇴근 후 친구 집에 초대되었습니다. 그는 나를 들여보낸 후 많은 사람들이 있는 뒷마당으로 나를 데려갔다. 아내가 첫 아이를 가졌다는 소식을 전하는 파티였습니다.	아내가 첫 아이를 가졌다는 소식을 전하는 파티였습니다.
hit:914_conv:1828	confident	확신하는	Back in the school, I took an important and difficult subject. But, I studied really well for the exam. When I went in the exam hall, I feel confident, because of prior hard work	학교로 돌아가서 중요하고 어려운 과목을 들었습니다. 하지만 시험을 위해 공부를 정말 잘했습니다. 시험장에 갔을 때, 나는 이전에 열심히 했기 때문에 자신감을 느낀다.	하지만 시험을 위해 공부를 정말 잘했습니다.
hit:917_conv:1834	prepared	준비된	I feel ready for my trip, tomorrow. Everything is ready.	내일 여행을 떠날 준비가 된 것 같아요. 다 준비 됐어.	여행을 떠날
hit:918_conv:1837	joyful	즐거운	I got really happy when my dad surprised me with my first car. I cannot remember feeling so joyful	아빠가 내 첫 차로 나를 놀라게 했을 때 나는 정말 기뻤다. 그렇게 기뻤는지 기억이 안난다	내 첫 차로 나를 놀라게 했을 때
hit:919_conv:1838	grateful	고마워하는	I was very grateful when my dad got me my first baseball glove for little league. It was a expensive glove and he did not have to do that	아버지가 저에게 리틀 리그를 위한 첫 야구 글러브를 주셨을 때 저는 매우 감사했습니다. 고가의 장갑이었고 그럴 필요가 없었어요	리그를 위한 첫 야구 글러브를 주셨을 때
hit:919_conv:1839	anticipating	기대하는	Just got back from a job interview. I was able to answer all the questions and the recruiter seem impressed.	방금 면접에서 돌아왔습니다. 나는 모든 질문에 답할 수 있었고 채용 담당자는 깊은 인상을 받은 것 같습니다.	나는 모든 질문에 답할 수 있었고
hit:923_conv:1846	afraid	두려워하는	I went to a haunted house.	나는 유령의 집에 갔다.	유령의 집에
hit:935_conv:1871	lonely	외로운	When I moved into my house I was living by myself for the first time.	집에 이사와서 처음으로 혼자 살았다.	혼자 살았다.
hit:938_conv:1877	sad	슬픈	I moved to another state and my family was left behind.	나는 다른 주로 이사했고 가족은 남겨졌습니다.	나는 다른 주로 이사했고 가족은 남겨졌습니다.
hit:951_conv:1902	caring	돌보는	My friend adopted a really elderly dog. I'm so proud of her.	내 친구는 정말 나이가 많은 개를 입양했습니다. 그녀가 정말 자랑스럽습니다.	정말 나이가 많은 개를
hit:959_conv:1918	proud	자랑스러운	I graduated from college last year, I was so happy.	저는 작년에 대학을 졸업했는데 너무 행복했습니다.	대학을 졸업했는데
hit:971_conv:1943	prepared	준비된	We stock our celler every year with new food and water.	우리는 매년 새로운 음식과 물을 저장고에 비축합니다.	음식과 물을
hit:976_conv:1953	confident	확신하는	Yesterday I went into a job interview after preparing for several days. I gave my pitch to the interviewer and felt great about everything. I am confident I will hear back soon to get the job!	어제는 며칠간의 준비를 마치고 면접을 보러 갔습니다. 나는 면접관에게 내 프레젠테이션을 했고 모든 것에 대해 기분이 좋았다. 나는 곧 직장을 구한다는 소식을 듣게 될 것이라고 확신합니다!	곧 직장을 구한다는 소식을
hit:981_conv:1963	excited	흥분한	I was really excited when my daughter came home from college to visit me.	내 딸이 대학에서 집에 와서 나를 방문했을 때 나는 정말 기뻤습니다.	딸이 대학에서 집에 와서
hit:1003_conv:2006	proud	자랑스러운	It felt good when Lebron left the Cavs for the Lakers	Lebron이 Lakers를 위해 Cavs를 떠났을 때 기분이 좋았습니다.	Lebron이 Lakers를 위해 Cavs를 떠났을 때
hit:1008_conv:2016	disappointed	실망한	I procrastinated on turning in a paper for a college class, and she ended up giving me a D for the course overall.	나는 대학 수업을 위한 논문 제출을 미루었고 그녀는 결국 나에게 코스 전체에 대해 D를 주었다.	나에게 코스 전체에 대해 D를 주었다.
hit:1011_conv:2023	jealous	질투하는	All of my friends have these great jobs and travel so often, it isn't fair.	내 친구들은 모두 이런 훌륭한 직업을 갖고 있고 너무 자주 여행을 하기 때문에 공평하지 않습니다.	내 친구들은###훌륭한 직업을 갖고 있고 너무 자주 여행을
hit:1027_conv:2055	surprised	놀란	My long distance girlfriend surprised me when she flew in to visit me this past weekend	내 장거리 여자 친구가 지난 주말에 나를 방문하기 위해 날아 왔을 때 나를 놀라게했습니다.	여자 친구가###날아 왔을 때
hit:1029_conv:2059	sentimental	감상적인	I miss being a kid, all the games I played with neighbors, just great times	어린 시절이 그리워, 이웃과 함께 했던 모든 게임, 그저 좋은 시간들	어린 시절이###모든 게임
hit:1041_conv:2082	grateful	고마워하는	My car ran out of gas on the side of the road near my house as I was going to work that morning. I called a friend and he came by to give my car some gas despite also having work that day.	그날 아침에 출근하려고 하던 중에 집 근처 길가에서 내 차에 기름이 다 떨어졌습니다. 친구에게 전화를 했더니 그 날도 일이 있음에도 차에 기름을 좀 주려고 찾아왔습니다.	그 날도 일이 있음에도 차에 기름을 좀 주려고 찾아왔습니다.
hit:1058_conv:2117	proud	자랑스러운	My daughter had her first dance recital and remembered all the steps!	내 딸은 첫 댄스 리사이틀을 했고 모든 단계를 기억했습니다!	내 딸은###모든 단계를 기억했습니다!
hit:1129_conv:2259	confident	확신하는	I was feeling good before a math test. I knew I was going to do well because I studied all night	나는 수학 시험 전에 기분이 좋았다. 밤새 공부해서 잘할 줄 알았어	수학 시험###밤새 공부해서
hit:1131_conv:2263	embarrassed	당황스러운	I felt bad when I missed my cousin wedding. I knew he wanted me to be there	사촌 결혼식을 놓쳤을 때 기분이 나빴다. 나는 그가 내가 거기 있기를 원한다는 것을 알았다.	사촌 결혼식을 놓쳤을 때
hit:1133_conv:2266	prepared	준비된	My final exams will start in this week. I look forward to it. Hope I do well.	이번 주에 기말고사가 시작됩니다. 기대됩니다. 내가 잘하기를 바랍니다.	기말고사가
hit:1134_conv:2268	disappointed	실망한	I was a little upset when I didnt get to leave work early	일찍 퇴근하지 못해서 좀 속상했어요	일찍 퇴근하지 못해서
hit:1141_conv:2282	proud	자랑스러운	My wife received an award at work for her hard work on a particularly difficult work project! Man, I was happy for her!	제 아내는 특히 어려운 작업 프로젝트에서 열심히 일한 공로로 직장에서 상을 받았습니다! 이봐, 나는 그녀 때문에 행복했다!	아내는###직장에서 상을 받았습니다!
hit:1144_conv:2289	afraid	두려워하는	Waiting to hear what the loan officer says on my home loan application	대출 담당자가 내 주택 대출 신청서에 말하는 내용을 듣기를 기다립니다.	내 주택 대출
hit:1158_conv:2317	disappointed	실망한	One time I went to an interview for a really competitive internship with a great company in my field. I thought it went great and that the interviewer and I had a great conversation, but it turned out I didn't get the internship.	한 번은 내 분야에서 훌륭한 회사와 정말 경쟁력 있는 인턴십을 위해 면접을 보러 간 적이 있다. 잘 됐다고 생각했고 면접관과 나는 대화를 잘 했지만 인턴십을 받지 못한 것으로 드러났다.	인턴십을 받지 못한 것
hit:1169_conv:2339	afraid	두려워하는	I was scared my first day of high school. I was not sure how it was going to go	나는 고등학교 첫 날이 두려웠다. 어떻게 될지 확신이 서지 않았다	고등학교 첫 날이
hit:1179_conv:2358	excited	흥분한	I was happy when i found my dog	개를 찾았을 때 행복했다	개를 찾았을 때
hit:1180_conv:2361	sad	슬픈	I was devastated when my dad passed away. It was just hard	아버지가 돌아가셨을 때 나는 절망했다. 그냥 힘들었다	아버지가 돌아가셨을 때
hit:1181_conv:2362	disappointed	실망한	My grandmother, who raised me, just passed away unexpectedly. I don't know how to process this!	저를 키워주신 외할머니가 갑자기 돌아가셨습니다. 처리 방법을 모르겠습니다!	외할머니가 갑자기 돌아가셨습니다.
hit:1192_conv:2384	trusting	신뢰하는	A man tried to pick me up at a work event the other night. I have a boyfriend so I didn't accept his advances	한 남자가 지난 밤 직장 행사에서 저를 데리러 오려고 했습니다. 나는 남자친구가 있어서 그의 제안을 받아들이지 않았다	남자친구가 있어서
hit:1204_conv:2409	impressed	감명받은	When i fixed someones computer they've been having trouble with. I felt really happy and proud of myself but also i couldn't believe it was so easy.	내가 컴퓨터를 고쳤을 때, 그들은 곤경에 처해 있었다 정말 행복하고 자랑스러웠지만 그렇게 쉽게 생각하지 못했다.	내가 컴퓨터를 고쳤을 때
hit:1208_conv:2417	disgusted	역겨운	Went to a restaurant where people were eating live squids.	사람들이 생오징어를 먹고 있는 식당에 갔다.	생오징어를 먹고 있는
hit:1213_conv:2426	disappointed	실망한	I was devastated to find out my cousin passed away in a tragic car accident.	나는 사촌이 비극적인 교통사고로 세상을 떠난 것을 알게 되어 참혹했다	사촌이 비극적인 교통사고로 세상을 떠난 것을 알게 되어
hit:1217_conv:2435	disappointed	실망한	My father was caught cheating on my mother. I was really mad but overall i didn't want to talk to him.	아버지가 어머니를 속이는 것이 잡혔습니다. 나는 정말로 화가 났지만 전반적으로 나는 그와 이야기하고 싶지 않았습니다.	아버지가 어머니를 속이는 것이
hit:1226_conv:2452	joyful	즐거운	I got a promotion at work that was completely unexpected. It was actually a very nice day!	전혀 예상치 못했던 일에서 승진을 받았다 사실 정말 좋은 날이었어!	승진을 받았다
hit:1233_conv:2466	excited	흥분한	My friend bought me a ticket to see my favorite band Saturday night. I cannot wait.	친구가 토요일 밤에 내가 가장 좋아하는 밴드를 보려고 티켓을 샀다 기다릴 수가 없다.	가장 좋아하는 밴드를 보려고 티켓을 샀다
hit:1235_conv:2470	afraid	두려워하는	I have an important job interview and i am nervous about it.	중요한 직장 면접이 있어서 긴장이 된다.	직장 면접이 있어서
hit:1242_conv:2485	caring	돌보는	I'm really proud of my mom because of how she's stepping up to help my brother raise his children as he struggles to do it alone	혼자 힘겹게 아이를 키우는 형을 돕기 위해 나서는 엄마의 모습이 정말 자랑스럽습니다.	혼자 힘겹게 아이를 키우는 형을
hit:1266_conv:2533	anticipating	기대하는	I can't wait until I get paid on Friday.	금요일에 돈을 받을 때까지 기다릴 수가 없다.	돈을 받을 때까지
hit:1274_conv:2548	embarrassed	당황스러운	So I was at work today, wearing some slightly tight jeans, since they're slim fit, and I bent over and they split. Just like in the movies. I meant people could see my undies...	그래서 오늘 회사에서 약간 타이트한 청바지를 입고 있었는데 슬림핏이라 구부리면 찢어져요. 영화에서처럼. 사람들이 내 속옷을 볼 수 있게 하려고...	슬림핏이라 구부리면 찢어져요
hit:1275_conv:2550	confident	확신하는	About to take my driver's license test in a few days. Been practicing for a while now. I know I'm about to smash it	며칠 후에 운전면허 시험을 치를 것이다 한동안 연습을 하고 있었다 나는 그것을 부수려고 하는 것을 알고 있다	운전면허 시험을 치를 것이다
hit:1285_conv:2570	disappointed	실망한	I ordered pants online that I was sure would fit, and they ended up not fitting.	온라인으로 바지가 맞을 것이라고 주문했는데 결국 맞지 않았다.	바지가###맞지 않았다
hit:1290_conv:2580	angry	화난	I was cut off in traffic the other day and it caused me to spill my coffee.	요전에 교통이 끊겨서 커피를 쏟았습니다.	교통이 끊겨서 커피를 쏟았습니다.
hit:1297_conv:2595	disappointed	실망한	My daughter is such a pain sometimes. She doesnt take anything seriously.	딸아이가 가끔 너무 아파요. 그녀는 아무것도 심각하게 받아들이지 않습니다.	딸아이가###아무것도 심각하게 받아들이지 않습니다.
hit:1318_conv:2636	disappointed	실망한	My son failed his physics exam yesterday. So disappointed.	아들은 어제 물리학 시험에 실패했다 너무 실망했다	아들은 어제 물리학 시험에 실패했다
hit:1319_conv:2638	embarrassed	당황스러운	Yesterday, I didn't take out the trash. I feel so bad for my wife who has to put up with the smell.	어제 나는 쓰레기를 버리지 않았다. 냄새를 참아야 하는 아내에게 너무 미안합니다.	어제 나는 쓰레기를 버리지 않았다
hit:1322_conv:2644	joyful	즐거운	I am so happy I just retired for my job of 40 years	40년 직장생활을 하다 은퇴해서 너무 행복하다	은퇴해서
hit:1331_conv:2663	embarrassed	당황스러운	One time I was slap boxing with a friend. We were in the school gym and there was plenty of space. My friend was backing up and accidentally stepped on a girl's face and she started crying.	한 번은 친구와 함께 슬랩 권투를 하고 있었습니다. 우리는 학교 체육관에 있었고 충분한 공간이 있었습니다. 내 친구가 후진하다가 실수로 소녀의 얼굴을 밟았고 그녀는 울기 시작했습니다.	실수로 소녀의 얼굴을 밟았고
hit:1341_conv:2683	disappointed	실망한	One time I was doing a really important art project for a contest and I had put in 8 hours of work into my piece and then my mom ripped it.	한 번은 공모전을 위해 정말 중요한 예술 프로젝트를 하고 있었고, 8시간 동안 작품을 작품에 넣었다가 엄마가 찢었다.	8시간 동안 작품을###엄마가 찢었다
hit:1346_conv:2692	afraid	두려워하는	I have a huge work presentation coming up Friday and I am very nervous.	금요일에 엄청난 작업 프레젠테이션이 있고 매우 긴장됩니다.	엄청난 작업 프레젠테이션이 있고
hit:1346_conv:2693	disappointed	실망한	My laptop was destroyed when my toddler spilled water on it. I was so upset because I lost all of the baby photos that I had stored on it.	내 아이가 노트북에 물을 쏟았을 때 내 노트북이 파손되었습니다. 저장해 둔 아기 사진을 모두 잃어버려서 너무 속상했어요.	내 아이가 노트북에 물을 쏟았을 때 내 노트북이 파손되었습니다
hit:1349_conv:2699	angry	화난	I really hate when I do work at work and I see non of my coworkers working.	나는 직장에서 일을 할 때와 내 동료가 일하는 것을 볼 때 정말 싫어.	직장에서 일을 할 때와 내 동료가 일하는 것을 볼 때
hit:1357_conv:2715	angry	화난	i gave my buddy money to buy me a huge roll of toiletpaper from Costco but he used the money for other things	코스트코에서 거대한 화장지를 사기 위해 친구에게 돈을 주었지만 그는 다른 물건에 대해 이용했다	친구에게 돈을 주었지만 그는 다른 물건에 대해 이용했다
hit:1364_conv:2729	joyful	즐거운	I won $100 on a scratch off ticket the other day. I needed that cash.	나는 요전에 스크래치 오프 티켓으로 100달러를 땄다. 나는 그 현금이 필요했다.	스크래치 오프 티켓으로 100달러를 땄다
hit:1378_conv:2757	joyful	즐거운	I'm very proud of my two daughters for their musical ability.	두 딸의 음악적 재능이 매우 자랑스럽습니다.	두 딸의 음악적 재능이
hit:1387_conv:2774	caring	돌보는	I really care about my brothers, our bond is closer than most I feel like	나는 형제들을 정말 신경 쓰고 있다. 우리의 유대감은 대부분 내가 느끼는 것보다 가깝다.	형제들을
hit:1392_conv:2785	impressed	감명받은	when my wife got the job because she never gave up!	아내가 절대 포기하지 않았기 때문에 그 일을 얻었을 때!	아내가 절대 포기하지 않았기 때문에 그 일을 얻었을 때!
hit:1393_conv:2787	surprised	놀란	Last week was my birthday and I just moved to a new town. Two of my friends made the trip to see me and did not tell me about.	지난주가 내 생일이었고, 나는 새로운 도시로 이사했다 친구 두 명이 나를 만나러 여행을 떠났고, 나에 대해 말하지 않았다.	친구 두 명이 나를 만나러 여행을 떠났고, 나에 대해 말하지 않았다.
hit:1396_conv:2792	angry	화난	McDonalds got my order wrong again. Im going to complain.	맥도날드가 다시 내 주문을 잘못 받았다 나는 불평할 것이다	맥도날드가 다시 내 주문을 잘못 받았다
hit:1401_conv:2803	proud	자랑스러운	I scored really high on my SATs. I should be able to get into the college I want to go to. I am so happy with my score.	나는 수능에서 정말 높은 점수를 받았다 내가 가고 싶은 대학에 들어갈 수 있어야 한다 나는 득점에 너무 기뻐	수능에서 정말 높은 점수를 받았다
hit:1405_conv:2811	angry	화난	I was angry about the dog I have being abused.	내가 학대받은 개에 대해 화가 났다	학대받은 개에 대해
hit:1422_conv:2844	impressed	감명받은	I was really impressed when my boss won an award for his leadership.	나는 나의 상사가 리더십으로 상을 받았을 때 정말 감동했습니다.	나의 상사가 리더십으로 상을 받았을 때
hit:1425_conv:2851	disappointed	실망한	I missed the sale on a laptop I've been wanting for work.	업무용으로 원하던 노트북 판매를 놓쳤습니다.	노트북 판매를 놓쳤습니다.
hit:1426_conv:2852	prepared	준비된	I have been saving up money so if anything happens I am prepared. It's nice to be able to do that for once.	돈을 아껴왔으니 무슨 일이 생기면 준비가 되어 있다. 한 번 그렇게 할 수 있다니 좋다.	돈을 아껴왔으니
hit:1428_conv:2856	hopeful	희망에 찬	I got a new job. There's so much debt I want to clear off.	나는 새로운 직업을 얻었다. 청산하고 싶은 빚이 너무 많아요.	청산하고 싶은 빚이
hit:1434_conv:2868	surprised	놀란	I can't believe my son is being so stubborn about the potty. My girl was much easier.	아들이 그 냄비에 대해 그렇게 고집을 부리고 있다니 믿기지 않는다 내 소녀는 훨씬 더 쉬웠다	아들이 그 냄비에 대해 그렇게 고집을 부리고 있다니
hit:1448_conv:2896	content	만족하는	Just paid off the house last month. It's so nice not having to worry about mortgages.	지난달 그 집을 막 갚았다 주택담보대출을 걱정하지 않아도 될 정도로 좋다	집을 막 갚았다
hit:1448_conv:2897	disappointed	실망한	My ex didn't show up to court. I missed work to be there.	내 전 남편은 법정에 나타나지 않았다 나는 거기에 있기 위해 일을 놓쳤다	전 남편은 법정에 나타나지 않았다
hit:1462_conv:2924	surprised	놀란	My new neighbors are actually nice. I've never had nic neighbors.	나의 새로운 이웃은 사실 착하다. 나는 좋은 이웃을 가진 적이 없습니다.	나의 새로운 이웃은 사실 착하다.
hit:1463_conv:2927	hopeful	희망에 찬	I hope that my family comes home safe.	가족이 안전하게 돌아오길 바란다.	가족이 안전하게 돌아오길
hit:1465_conv:2931	impressed	감명받은	Young Mike Tyson videos never cease to amaze me...his dexterity, speed, and ungodly power back then definitely made him the Jack Dempsey of his generation.	젊은 Mike Tyson 비디오는 저를 끊임없이 놀라게 했습니다...그 당시 그의 손재주, 속도 및 불경건한 힘은 확실히 그를 그의 세대의 Jack Dempsey로 만들었습니다.	젊은 Mike Tyson 비디오는
hit:1466_conv:2932	angry	화난	I was at the dentist's office today and had to wait 45 minutes past my appointment time to be seen.	나는 오늘 치과에 있었고 진료 예약 시간보다 45분 정도 기다려야 했다.	진료 예약 시간보다 45분 정도 기다려야 했다.
hit:1474_conv:2949	angry	화난	I was very mad when my parents punished my brother was something he did not do. It just made me mad	부모님이 형을 처벌하는 것이 그가 하지 않은 일이었을 때 나는 매우 화가 났다 그냥 나를 화나게 했어	부모님이 형을 처벌하는 것이 그가 하지 않은 일이었을 때
hit:1475_conv:2951	angry	화난	when i lost my wallet at the store	가게에서 지갑을 잃었을 때	지갑을 잃었을 때
hit:1477_conv:2955	anticipating	기대하는	I'm starting a new job soon.	나는 곧 새로운 일을 시작할 것이다	새로운 일을 시작할 것이다
hit:1492_conv:2984	lonely	외로운	I went to the park yesterday all by myself. I felt so lonely.	나는 어제 혼자 공원에 갔다 나는 너무 외로웠다	어제 혼자 공원에 갔다
hit:1495_conv:2991	impressed	감명받은	My dog finally learned a new trick after months of training. I was so impressed with her.	우리 개는 수개월간 훈련을 마치고 새로운 트릭을 배웠다 나는 그녀에게 너무 감동했다	우리 개는 수개월간 훈련을 마치고 새로운 트릭을 배웠다
hit:1498_conv:2997	disappointed	실망한	I I failed my physics exam yesterday. I was so disappointed with myself.	나는 어제 물리 시험에 떨어졌다. 나는 나 자신에게 너무 실망했다.	물리 시험에 떨어졌다.
hit:1510_conv:3020	afraid	두려워하는	I need a tooth pulled and I am scared to go to the dentist. SCARED!@#!@	치아를 뽑아야 하고 치과에 가기가 두렵습니다. 무서운!@#!@	치아를 뽑아야 하고
hit:1523_conv:3047	hopeful	희망에 찬	I found a new girlfriend who is more in line with my interest. She is a wonderful person and makes me happy.	관심사에 더 맞는 새로운 여자친구를 찾았다. 그녀는 훌륭한 사람이어서 나를 행복하게 한다	관심사에 더 맞는 새로운 여자친구를
hit:1528_conv:3057	angry	화난	I loaned some money to my friend at work. Turns out he quit a couple days ago and I won't be getting my money back as I have no way of contacting him..	나는 직장에서 친구에게 돈을 좀 빌려주었다 그가 며칠 전에 그만뒀고, 연락할 방법이 없어서 돈을 돌려받지 못할 거라는 걸 알게 됐다.	돈을 돌려받지 못할 거라는 걸 알게 됐다.
hit:1585_conv:3170	confident	확신하는	We decided not to hire a roofer and do this thing on our own.	우리는 지붕업자를 고용하지 않고 우리 스스로 이 일을 하기로 결정했습니다.	우리 스스로 이 일을 하기로 결정했습니다.
hit:1594_conv:3188	afraid	두려워하는	I just took an English teacher certification test. I can't wait for the results to come back.	나는 그냥 영어 교사 인증 시험을 치렀다 결과가 돌아오기를 기다릴 수가 없다.	영어 교사 인증 시험을 ###결과가 돌아오기를
hit:1597_conv:3195	disgusted	역겨운	I went for a walk yesterday and stepped in some dog poop.	어제 산책을 나갔다가 개똥을 밟았다.	개똥을 밟았다.
hit:1599_conv:3198	embarrassed	당황스러운	I finished my kids birthday candy tonight after they went to bed. I know there going to be mad in the morning and I feel bad about it.	오늘 밤 아이들이 잠자리에 든 후 생일 사탕을 완성했습니다. 나는 아침에 화를 낼 것이라는 것을 알고 있고 그것에 대해 기분이 좋지 않습니다.	생일 사탕을 완성했습니다.
hit:1602_conv:3204	proud	자랑스러운	My kid came home with straight A's!	우리 아이는 A를 받고 집에 왔습니다!	우리 아이는 A를 받고
hit:1604_conv:3209	prepared	준비된	I made a list of everything I needed for my college dorm. Hopefully I am ready and didn't forget anything.	나는 대학 기숙사에 필요한 모든 것을 목록으로 만들었다 준비가 되어 있어서 아무것도 잊지 않았으면 좋겠다.	대학 기숙사에 필요한 모든 것을 목록으로 만들었다
hit:1611_conv:3223	jealous	질투하는	My friend bought a winning lottery ticket for $2,500 yesterday. Kind of annoyed since I know he's just going to blow it all on alcohol. I'd prefer if I could have it so I could use it to pay my rent.	내 친구가 어제 2,500달러에 당첨된 복권을 샀습니다. 그가 알코올에 모든 것을 날려 버릴 것이라는 것을 알고 있기 때문에 약간 짜증이납니다. 집세를 낼 때 사용할 수 있다면 더 좋을 것 같아요.	내 친구가 어제 2,500달러에 당첨된 복권을 샀습니다.
hit:1624_conv:3248	trusting	신뢰하는	I gave a pretty big loan to my mother in law. Today, she paid it back and I didn't expect her to. She is very honest	나는 시어머니에게 꽤 큰 돈을 빌려주었다. 오늘 그녀는 그것을 갚았고 나는 그녀가 그것을 기대하지 않았습니다. 그녀는 매우 정직하다	시어머니에게###그것을 갚았고
hit:1624_conv:3249	excited	흥분한	Just watched the trailer for Black Ops 4. This girl games!	Black Ops 4의 예고편을 방금 보았습니다. 이 소녀 게임!	Black Ops 4의 예고편을
hit:1629_conv:3258	embarrassed	당황스러운	I ate way too much today. I feel like I let myself down.	오늘 너무 많이 먹었습니다. 나 자신을 실망시킨 것 같은 기분이 든다.	너무 많이 먹었습니다.
hit:1641_conv:3282	excited	흥분한	I got a brand new computer	나는 새로운 컴퓨터를 얻었다	새로운 컴퓨터를 얻었다
hit:1642_conv:3285	afraid	두려워하는	When I was a child I was in a destructive tornado.	어렸을 때 나는 파괴적인 토네이도에 있었습니다.	파괴적인 토네이도에 있었습니다.
hit:1644_conv:3289	hopeful	희망에 찬	Tomorrow I am making my first ever mayonnaise lasagna. I hope it is a hit at the company potluck.	내일 나는 처음으로 마요네즈 라자냐를 만들 것입니다. 팟럭 회사의 히트작이 되길 바랍니다.	팟럭 회사의 히트작이 되길
hit:1649_conv:3298	angry	화난	My aardvark pooped on the rug yesterday. I was quite peeved.	어제 내 aardvark가 양탄자에 똥을 쌌습니다. 나는 상당히 짜증이 났다.	내 aardvark가 양탄자에 똥을 쌌습니다.
hit:1650_conv:3300	caring	돌보는	My mother is litltle sick lately. So I bought her an unexpected gift.	엄마가 최근에 조금 아프다. 그래서 나는 그녀에게 뜻밖의 선물을 샀다.	엄마가 최근에 조금 아프다
hit:1653_conv:3307	sad	슬픈	My grandmother died several years ago. We just got her house cleaned out and had to sell it. We have so many memories from that farm. I will miss it so much.	할머니는 몇 년 전에 돌아가셨다 우리는 그녀의 집을 청소해서 팔아야 했다 우리는 그 농장에서 기억이 너무 많다 나는 그것을 너무 그리워할 것이다	그녀의 집을 청소해서 팔아야 했다
hit:1674_conv:3349	disappointed	실망한	I dropped my favorite coffee mug that was given to me by my grandmother who passed away.	돌아가신 외할머니께서 주신 제가 가장 좋아하는 커피잔을 떨어뜨렸습니다.	제가 가장 좋아하는 커피잔을 떨어뜨렸습니다.
hit:1679_conv:3358	joyful	즐거운	My sister just had a baby two days ago! It's been pretty hectic, and while I'm not looking forward to having to help with diapers, I'm proud of her and happy that she's healthy.	제 여동생이 이틀 전에 아기를 낳았어요! 꽤 바빴고 기저귀를 돕게 되기를 고대하고 있지는 않지만 그녀가 건강하다는 것이 자랑스럽고 기쁩니다.	제 여동생이 이틀 전에 아기를 낳았어요
hit:1681_conv:3363	angry	화난	We got a new employee at work, and I don't know why, but it always bothered me that he always decided to sit at my station, even though there was always an empty desk next to my usual one.	우리는 직장에 새 직원을 얻었는데 왜 그런지는 모르겠지만 평소 내 책상 옆에 항상 빈 책상이 있음에도 항상 그가 항상 내 자리에 앉기로 결정하는 것이 항상 나를 귀찮게했습니다.	항상 내 자리에 앉기로 결정하는 것이
hit:1697_conv:3394	anticipating	기대하는	I am so ready for the mid term elections.	나는 중간선거를 준비하고 있다.	중간선거를
hit:1698_conv:3397	prepared	준비된	I am so ready for my interview tomorrow	내일 인터뷰를 할 준비가 되어 있다	인터뷰를
hit:1702_conv:3405	excited	흥분한	I just got a new golf club and I can't wait to try it out!	나는 방금 새 골프 클럽을 얻었고 그것을 사용해 보고 싶어!	새 골프 클럽을 얻었고
hit:1715_conv:3430	lonely	외로운	I haven't had a boyfriend since I got cheated on, five years ago. I feel alone	나는 5년 전 바람을 맞은 이후로 남자친구가 없었다 나 혼자 느껴진다	바람을 맞은 이후로 남자친구가 없었다
hit:1727_conv:3454	angry	화난	I was a little put off when I was passed over for the promotion	승진에서 탈락했을 때 조금 미루어졌어.	승진에서 탈락했을 때
hit:1730_conv:3460	impressed	감명받은	I won the science fair!	과학 경시 대회에서 우승했습니다!	과학 경시 대회에서 우승했습니다!
hit:1740_conv:3481	sentimental	감상적인	I remember the first day of my first job like it was yesterday.	첫 직장의 첫날을 어제 일처럼 기억합니다.	첫 직장의 첫날을
hit:1741_conv:3483	trusting	신뢰하는	My daughter and I talk about everything. I hope this lasts forever.	딸과 나는 모든 것에 대해 이야기한다 이것이 영원히 지속되길 바란다.	딸과 나는 모든 것에 대해 이야기한다
hit:1746_conv:3492	disappointed	실망한	I can't believe my ex won't just move on.	내 전 애인이 그냥 넘어가지 않을 거라는 걸 믿을 수가 없어.	내 전 애인이 그냥 넘어가지 않을 거라는 걸
hit:1750_conv:3501	grateful	고마워하는	I am so grateful that I know how to bake bread as it has fed me when I've been poor.	가난할 때 먹던 빵을 구울 수 있다는 사실이 너무 감사하다.	빵을 구울 수 있다는 사실이
hit:1759_conv:3518	prepared	준비된	I feel prepared for my job interview today. Hopefully it shows.	나는 오늘 취업 면접을 준비할 준비가 되어 있다 그것이 보여주길 바란다	취업 면접을
hit:1766_conv:3533	angry	화난	Finding out that my girlfriend had cheated on me with a close friend.	여자친구가 친한 친구와 바람을 피웠다는 사실을 알게 되었습니다.	여자친구가 친한 친구와 바람을 피웠다는 사실을
hit:1769_conv:3538	sad	슬픈	I was very sad when I watched the ending to Orange is the New Black. They told the Mexican prisoner she was free adn tehn she wasn't.	오렌지 이즈 뉴 블랙 엔딩을 보고 너무 슬펐다. 그들은 멕시코 죄수에게 그녀는 자유롭고 그녀는 그렇지 않다고 말했습니다.	오렌지 이즈 뉴 블랙 엔딩을 보고
hit:1770_conv:3541	angry	화난	I got annoyed the other day when a woman was walking her dog. It had an extendable lead and was blocking the pavement	나는 요전날 한 여자가 개와 산책을 하고 있을 때 짜증이 났다. 연장 가능한 리드가 있어 포장도로를 막고 있었습니다.	한 여자가 ###포장도로를 막고 있었습니다.
hit:1771_conv:3542	sad	슬픈	My dog just passed away. I am so hurt right now.	내 개가 방금 세상을 떠났다 나는 지금 너무 아프다	내 개가 방금 세상을 떠났다
hit:1773_conv:3547	angry	화난	I went to get in my car to drive home after work, and another car had parked right behind me, blocking me. I tried calling the number on their dashboard, and they just ignored my call. I had to get the police to help just to leave.	퇴근 후 차를 몰고 집에 가려고 했는데 바로 뒤에 다른 차가 주차되어 나를 가로막고 있었다. 대시보드에 있는 번호로 전화를 걸었지만 그들은 내 전화를 무시했습니다. 나는 단지 떠나기 위해 경찰의 도움을 받아야 했다.	떠나기 위해 경찰의 도움을 받아야 했다.
hit:1776_conv:3553	angry	화난	Someone stole my car recently. I am so upset about it!	최근 누군가 내 차를 훔쳤다 난 너무 화가 났어!	누군가 내 차를 훔쳤다
hit:1791_conv:3583	sad	슬픈	When i first joined college i failed most of my units because i had underestimated how good someone needs to prepare before going for an exam paper	내가 처음 대학에 들어갔을 때 나는 다른 사람이 시험지를 보기 전에 얼마나 잘 준비해야 하는지를 과소 평가했기 때문에 대부분의 단원에서 낙제했습니다.	낙제했습니다.
hit:1799_conv:3599	angry	화난	I got really mad yesterday because my husband made a huge mess in the house.	어제 남편이 집안을 엉망으로 만들어서 정말 화를 냈어요.	남편이 집안을 엉망으로 만들어서
hit:1811_conv:3622	angry	화난	My board meeting which I had prepared for was cancelled at the last minute	내가 준비했던 이사회는 막판에 취소됐다	내가 준비했던 이사회는 막판에 취소됐다
hit:1819_conv:3639	afraid	두려워하는	When a storm touched down close to my house, it was scary. I was not sure I was going to make it	폭풍우가 우리 집 근처에 닥쳤을 때, 그것은 무서웠습니다. 내가 해낼지 확신이 없었어	폭풍우가 우리 집 근처에 닥쳤을 때
hit:1823_conv:3646	proud	자랑스러운	I was happy when my brother graduated college. I was just happy for him	나는 동생이 대학을 졸업했을 때 행복했다 그에게 그저 행복했을 뿐이었다	동생이 대학을 졸업했을 때
hit:1829_conv:3658	afraid	두려워하는	I used to be scared of sparring in the ring because guys 3 times my size would usually kick the crap out of me.	내 체격의 3배나 되는 남자들이 보통 나에게서 쓰레기를 걷어차버릴 것이기 때문에 나는 링에서 스파링을 하는 것이 두려웠다.	링에서 스파링을 하는 것이
hit:1829_conv:3659	caring	돌보는	i saw a beggar on the road and she was pregnant, i wanted to take care of her child	나는 길에서 거지를 보았고 그녀는 임신했습니다. 나는 그녀의 아이를 돌보고 싶었습니다	거지를
hit:1837_conv:3674	embarrassed	당황스러운	i lied to my father	나는 아버지에게 거짓말을 했다	나는 아버지에게 거짓말을 했다
hit:1851_conv:3702	surprised	놀란	my sister gave me $400 once but she's always broke	내 여동생은 나에게 한 번 400달러를 줬지만 그녀는 항상 파산했다	내 여동생은### 파산했다
hit:1864_conv:3728	excited	흥분한	I am excited for the new super smash bros game coming out for the switch soon	나는 곧 스위치용으로 나올 새로운 슈퍼 스매시 브라더스 게임에 흥분한다	새로운 슈퍼 스매시 브라더스 게임에
hit:1869_conv:3738	angry	화난	My dog urinated on my work papers	내 개가 내 업무용지에 소변을 냈다	내 개가 내 업무용지에 소변을 냈다
hit:1871_conv:3742	proud	자랑스러운	I finally got a job	마침내 일자리를 얻었다	마침내 일자리를 얻었다
hit:1872_conv:3744	afraid	두려워하는	I had to live in a haunted house for a month	한 달 동안 귀신 집에서 살아야 했다	귀신 집에서 살아야 했다
hit:1873_conv:3746	confident	확신하는	i have a great body now since i worked hard on it thru the winter	겨울에 열심히 일한 이후로 지금은 몸이 좋다	몸이 좋다
hit:1876_conv:3752	confident	확신하는	I felt confident when I finished my job interview for my current job	현직 일자리를 위해 취업 면접을 마쳤을 때 자신감이 들었다	취업 면접을 마쳤을 때
hit:1887_conv:3775	grateful	고마워하는	I was driving on the freeway the other day and there was a car ahead of me that was swerving bad. This really bugs me but I had no where to go on the road other then to slow down and fall back to get away from that car. Luckily after several minutes of this person swerving in and out of their lane a state trooper pulled them over.	나는 요전날 고속도로에서 운전을 하고 있었는데 내 앞에 심하게 방향을 바꾸는 차가 있었다. 이것은 정말로 나를 괴롭히지만 나는 그 차에서 벗어나기 위해 속도를 줄이고 뒤로 넘어지는 것 외에는 길을 갈 곳이 없었습니다. 운 좋게도 이 사람이 차선을 드나들고 몇 분 후에 주 경찰이 그들을 세웠습니다.	경찰이 그들을 세웠습니다.
hit:1891_conv:3782	afraid	두려워하는	I am anxious about moving, I have lived in this house almost my whole life	이사가는 것에 대해 불안하고, 거의 평생 이 집에서 살아왔다	이사가는 것에
hit:1893_conv:3786	anticipating	기대하는	I am excited for the new super smash bros game coming out for the switch soon	나는 곧 스위치용으로 나올 새로운 슈퍼 스매시 브라더스 게임에 흥분한다	새로운 슈퍼 스매시 브라더스 게임에
hit:1908_conv:3817	jealous	질투하는	My parents always spoil my brother. He gets the coolest things for his birthday and I just get cards. They like him better.	우리 부모님은 항상 내 형을 망친다 그는 생일에 가장 멋진 것을 얻고 나는 카드만 받는다 그들은 그를 더 좋아한다	형을###생일에 가장 멋진 것을 얻고 나는 카드만 받는다
hit:1913_conv:3827	hopeful	희망에 찬	Got my fingers crossed on getting my EP out on iTunes by mid-September	9월 중순까지 아이튠즈에서 내 EP를 발매하는 데 손이 많이 갔다.	내 EP를 발매하는 데
hit:1915_conv:3831	afraid	두려워하는	I used to be terrified of approaching attractive women, let alone get their numbers...but I found out the easiest way to overcome that irrational fear is to level with them like a friend, instead of a prize to be won / objectified.	나는 매력적인 여성에게 다가가는 것이 두려웠고, 그들의 번호를 따지는 것은커녕...그러나 그 불합리한 두려움을 극복하는 가장 쉬운 방법은 상을 받거나 객관화하는 대신 친구처럼 대하는 것이라는 것을 알게 되었습니다.	매력적인 여성에게 다가가는 것이
hit:1918_conv:3836	anticipating	기대하는	I booked a vacation next week and it's going to be fun!	다음 주에 휴가를 예약했는데 재밌을 거야!	휴가를
hit:1942_conv:3884	angry	화난	I felt irked when my friend kept bugging me for help moving.	친구가 이사를 도와달라고 계속 부탁하자 나는 짜증이 났다	친구가 이사를 도와달라고 계속 부탁하자
hit:1950_conv:3901	embarrassed	당황스러운	I went to a birthday party for one of my friends kids, and a small boy asked me to get him a cookie from the table, so I got it for him. Little did I know, the boy was allergic to nuts and I did not think to check the package or ask him if he had any allergies first! I felt so bad.	나는 내 친구 아이들 중 한 명을 위해 생일 파티에 갔고 작은 소년이 테이블에서 쿠키를 가져 오라고 요청하여 그를 위해 얻었습니다. 나는 거의 몰랐습니다. 그 소년은 견과류에 알레르기가 있었고 나는 포장을 확인하거나 알레르기가 있는지 먼저 물어볼 생각을하지 않았습니다! 기분이 너무 나빴다.	알레르기가 있는지 먼저 물어볼 생각을하지 않았습니다!
hit:1952_conv:3904	surprised	놀란	One fond memory I have was my 6th birthday party. I was on my way home from school and my mom told me she had baked a cake and got the present. But I could only open it after I was done with homework. When I got to my room all of my friends from school were there. We ended up ditching homework and playing games the whole evening.	내가 가진 좋아하는 기억 하나가 내 6번째 생일 파티였다. 학교에서 돌아오는 길에 엄마가 케이크를 구워서 선물을 받았다고 했다. 하지만 숙제가 끝난 후에야 열 수 있었다. 내가 방에 도착했을 때 학교에서 온 친구들이 모두 그곳에 있었다 우리는 결국 숙제를 끊고 저녁 내내 게임을 하게 되었다	내 6번째 생일 파티였다.
hit:1953_conv:3906	afraid	두려워하는	I am thinking about going back to school. I am just not sure I can handle the work load. I haven't decided yet.	나는 학교로 돌아가는 것을 생각하고 있다 업무량을 감당할 수 있을지 확신이 없을 뿐이다. 나는 아직 결정하지 않았다	학교로 돌아가는 것을
hit:1953_conv:3907	sad	슬픈	I've been feeling blue since my great grandmother passed away.	증조할머니가 돌아가신 이후로 기분이 우울해졌습니다.	증조할머니가 돌아가신 이후로
hit:1964_conv:3929	proud	자랑스러운	when my daughter said mommy for the first time	내 딸이 처음으로 엄마라고 말했을 때	내 딸이 처음으로 엄마라고 말했을 때
hit:1969_conv:3938	caring	돌보는	I take care of my grandmother who lives with me and my family.	나와 가족과 함께 사는 할머니를 돌봐준다.	할머니를
hit:1986_conv:3973	disappointed	실망한	I lost my friend in a car accident. It has been very sad news.	나는 교통사고로 친구를 잃었다 매우 슬픈 소식이었다	나는 교통사고로 친구를 잃었다
hit:1989_conv:3978	embarrassed	당황스러운	I never finished school. I had problems with my mental health and just stopped showing up to class. It was very hard for me.	나는 학교를 마친 적이 없다 나는 정신건강에 문제가 있었고 방금 수업에 나타나지 않았다 나는 매우 힘들었다	나는 학교를 마친 적이 없다
hit:1993_conv:3987	prepared	준비된	I am going on a road trip so later today I have to buy stuff for sandwiches, waters, snacks, I have even made a list. I think I am really ready for this.	오늘 늦게 도로 여행을 떠날 예정이어서 샌드위치, 물, 간식 등을 위해 물건을 사야 하는데 리스트까지 만들었습니다. 나는 정말 이 일에 대비할 준비가 되어 있다고 생각한다	도로 여행을
hit:2013_conv:4026	hopeful	희망에 찬	I got an interview for a nannying job. It is full-time for two twin babies.	보모직 면접을 보게 되었습니다. 두 명의 쌍둥이 아기를 위한 풀타임입니다.	보모직 면접을
hit:2014_conv:4029	grateful	고마워하는	I thank God everyday for the wife I have.	나는 내가 가진 아내에 대해 매일 하나님께 감사합니다.	하나님께
hit:2031_conv:4062	angry	화난	Everytime my friend comes over and brings his kids, he never keeps a close eye on them and they ravage my place!	내 친구가 와서 아이들을 데리고 올 때마다 그는 절대 그들을 예의주시하지 않고 내 자리를 망가뜨린다!	내 친구가 와서 아이들을 데리고 올 때마다### 내 자리를 망가뜨린다!
hit:2035_conv:4070	surprised	놀란	I was walking along in the woods and then I seen a snake. It was a big one and surprised me!	나는 숲을 따라 걷다가 뱀을 보았다 그것은 큰 것이었고 나를 놀라게 했다!	뱀을 보았다
hit:2050_conv:4101	surprised	놀란	I got an invite to go camping this weekend	이번 주말에 캠핑을 가자고 초대장을 받았습니다.	초대장을 받았습니다.
hit:2055_conv:4110	anticipating	기대하는	I have a 2 week vacation coming up that I am looking forward to. It's so hard to work when you can't wait!	2주간의 휴가가 기다리고 있습니다. 기다릴 수 없을 때 일하기가 너무 어렵습니다!	2주간의 휴가가
hit:2072_conv:4145	sad	슬픈	Yesterday I found out that my best friend was stealing money from me. I thought I could trust him but I guess not. I am devastated that he was ripping me off.	어제 친구가 내게서 돈을 훔치고 있다는 사실을 알게 됐다. 나는 그를 믿을 수 있다고 생각했지만 그렇지 않을 것 같다 나는 그가 나를 떼어내고 있다는 것에 참혹하다	친구가 내게서 돈을 훔치고 있다는 사실을
hit:2074_conv:4148	surprised	놀란	It was shocking for me to see my beautiful city at night from a plane.	밤에 비행기에서 내 아름다운 도시를 보는 것은 나에게 충격이었습니다.	내 아름다운 도시를 보는 것은
hit:2076_conv:4153	afraid	두려워하는	My friends took me to a club for the first time a few nights ago. I've never been, obviously, so it made me nervous and scared	친구들이 며칠 전 처음으로 나를 클럽에 데려갔다 분명 한 번도 가본 적이 없어서 긴장하고 겁이 났다	클럽에
hit:2080_conv:4160	surprised	놀란	I got called into the CEOs office and thought something was wrong. They offered a promotion.	나는 CEO 사무실로 전화를 받고 뭔가 잘못됐다고 생각했다 그들은 승진을 제안했다	승진을 제안했다
hit:2106_conv:4212	angry	화난	There was a traffic jam because people were slowing to look at a wreck on the other side of the highway.	고속도로 반대편에 있는 잔해를 보기 위해 사람들이 주춤해 교통체증이 발생했다.	사람들이 주춤해
hit:2112_conv:4225	afraid	두려워하는	I am so scary that my manager doesn't keep his promise for my promotion.	매니저가 승진 약속을 지키지 않을 정도로 무섭다.	매니저가 승진 약속을 지키지 않을
hit:2113_conv:4226	proud	자랑스러운	My daughter was so sweet in her daycare class.	우리 딸은 어린이집 수업에서 정말 달콤했다	딸###어린이집 수업에서
hit:2119_conv:4239	caring	돌보는	My daughter is having trouble with band this year.	내 딸은 올해 밴드와 어려움을 겪고 있다	딸###밴드와 어려움을
hit:2140_conv:4281	surprised	놀란	I got an extra day off this week. It wasn't expected but I'm happy for it!	나는 이번 주에 하루 더 쉬었다 예상하지 못했지만 행복해!	하루 더 쉬었다
hit:2145_conv:4290	excited	흥분한	I am super excited to finally get some new perfume today. It's hard when you're poor.	나는 오늘 마침내 새로운 향수를 얻을 수 있을 정도로 매우 흥분한다 가난할 때는 힘들다	새로운 향수를 얻을 수 있을 정도로
hit:2145_conv:4291	hopeful	희망에 찬	that i will find a better job	더 나은 일자리를 찾겠다는 것	더 나은 일자리를 찾겠다는 것
hit:2146_conv:4292	content	만족하는	I was happy and felt calm when we went and saw a concert my brother wanted to go see. It just felt right	우리가 가서 형이 보고 싶은 콘서트를 보니 행복하고 차분했다. 그냥 올바른 느낌이었어	형이 보고 싶은 콘서트를 보니
hit:2150_conv:4300	excited	흥분한	I'm happy that I'll be going swimming this weekend.	이번 주말에 수영하러 갈 거라 기쁘다.	수영하러
hit:2155_conv:4310	caring	돌보는	I bought extra school supplies for kids who might not have them this year.	올해는 가지고 있지 않은 아이들을 위해 학교용품을 추가로 샀다.	아이들을 위해 학교용품을 추가로 샀다.
hit:2158_conv:4317	sad	슬픈	I was very depressed and upset when my partner left, we've been together for years and I feel like my time has been wasted.	파트너가 떠났을 때 나는 매우 우울하고 화가 났고, 우리는 수년 동안 함께 있었고, 시간이 낭비된 것 같다.	파트너가 떠났을 때
hit:2163_conv:4326	excited	흥분한	I am excited I get to go to the thrift store and get some nice clothes this weekend.	이번 주말에는 가게에 가서 멋진 옷을 좀 입으러 갈 수 있다는 생각이 들었다.	멋진 옷을 좀 입으러 갈 수 있다
hit:2164_conv:4328	afraid	두려워하는	I think my new neighbor is creepy. I want to move.	나는 새 이웃이 무서운 것 같다 나는 이사하고 싶다	새 이웃이
hit:2165_conv:4330	afraid	두려워하는	I can't wait until my daughter becomes an adult. She think its so easy.	딸이 어른이 될 때까지 기다릴 수 없다. 그녀는 그렇게 쉽게 생각한다	딸이 어른이 될 때까지
hit:2174_conv:4349	sentimental	감상적인	when i came across my parents old wedding rings	부모님이 오래된 웨딩 반지를 만나러 왔을 때	부모님이 오래된 웨딩 반지를 만나러 왔을 때
hit:2182_conv:4365	grateful	고마워하는	so glad i can have food on the pot and groceries in the fridge	냉장고에 있는 냄비와 식료품에 음식을 먹을 수 있어서 다행이다	냄비와 식료품에 음식을 먹을 수 있어서
hit:2183_conv:4367	embarrassed	당황스러운	when i bought myself a new phone and not my wife	아내가 아니라 새 전화를 샀을 때	새 전화를 샀을 때
hit:2185_conv:4371	sad	슬픈	My aunt died	고모님이 돌아가셨다	고모님이 돌아가셨다
hit:2190_conv:4380	caring	돌보는	when i took care of my mom when she was dying	그녀가 죽을 때 엄마를 돌봤을 때	엄마를 돌봤을 때
hit:2194_conv:4389	caring	돌보는	I saw an old man riding around in his scooter on the road! I felt so bad.	나는 노인이 도로에서 스쿠터를 타고 돌아다니는 것을 보았다! 나는 너무 안타까웠다	노인이 도로에서 스쿠터를 타고 돌아다니는 것을
hit:2199_conv:4398	surprised	놀란	I was very surprised when my mom brought me dinner the other day and she knew just what I wanted, without asking.	어머니가 전날 저녁 식사를 가져왔을 때 나는 매우 놀랐고, 그녀는 묻지 않고 내가 원하는 것만 알고 있었다.	어머니가 전날 저녁 식사를 가져왔을 때
hit:2202_conv:4405	afraid	두려워하는	I felt really nervous when I took my driving test	운전 시험을 치렀을 때 정말 긴장했다	운전 시험을 치렀을 때
hit:2206_conv:4412	sad	슬픈	MY sister used to live next door to me. Now she has moved across town and I hardly ever see my neice.	내 여동생은 내 옆에 살았다 지금 그녀가 마을 건너편으로 옮겨왔고 나는 내 신경을 거의 보지 못했다	나는 내 신경을 거의 보지 못했다
hit:2208_conv:4417	proud	자랑스러운	I hit my goal weight of 180lbs	나는 180lbs의 골 무게를 때렸다	180lbs의 골 무게를 때렸다
hit:2229_conv:4458	grateful	고마워하는	I'm very thankful to my family for always being there for me.	나는 항상 내 곁에 있어 주셔서 가족들에게 매우 감사하다	가족들에게
hit:2230_conv:4460	joyful	즐거운	I'm always happy around my two daughters.	나는 두 딸을 둘러싸고 항상 행복하다	두 딸을 둘러싸고
hit:2231_conv:4463	sentimental	감상적인	I was really touched to watch my daughter program	딸 프로그램을 보고 정말 감동을 받았다	딸 프로그램을 보고
hit:2234_conv:4469	afraid	두려워하는	I was pretty shaken up when my son didn't get home on time and I couldn't reach him	아들이 제때 집에 오지 않아 그에게 연락이 닿지 않자 나는 상당히 흔들렸다	아들###그에게 연락이 닿지 않자
hit:2237_conv:4474	prepared	준비된	I am ready for my bar exam.	나는 바 시험 준비가 되어 있다	시험 준비가
hit:2242_conv:4484	surprised	놀란	I owe my friend a pretty big amount of money. I was supposed to pay this week but they said they will give me another month. Did not expect that at all.	나는 친구에게 꽤 많은 돈을 빌렸다 나는 이번 주에 지불할 예정이었으나 그들이 나에게 한 달 더 주겠다고 했다 그것을 전혀 기대하지 않았다	그들이 나에게 한 달 더 주겠다고 했다
hit:2251_conv:4503	trusting	신뢰하는	I completely confide in my wife and children.	나는 아내와 아이들을 완전히 배신했다	아내와 아이들을
hit:2262_conv:4525	excited	흥분한	I am ready for my prom.	나는 프로 준비가 되어 있다	프로 준비가
hit:2263_conv:4526	sentimental	감상적인	I listened to some old music I used to listen to recently. It literally made me feel like I was reliving the past!	최근에 듣던 옛날 음악들을 들었다 말 그대로 내가 과거를 되살리고 있는 것처럼 느껴졌다!	옛날 음악들을 들었다
hit:2266_conv:4532	proud	자랑스러운	I'm pleased with myself for the extra work I've done this summer.	올 여름 내가 한 추가 작업에 대해 나 자신이 기뻐한다.	올 여름 내가 한 추가 작업에
hit:2267_conv:4534	afraid	두려워하는	School starts in a few days. I am too excited.	학교는 며칠 후에 시작한다 나는 너무 흥분했다	학교는 며칠 후에 시작한다
hit:2273_conv:4546	proud	자랑스러운	My son just graduated from high school in the spring. It was a long and tough road, but he made it.	아들은 봄에 고등학교를 갓 졸업했다 길고 힘든 도로였지만 그가 만들었다	아들은 봄에 고등학교를 갓 졸업했다
hit:2275_conv:4551	angry	화난	I stubbed my toe on our new table. I was running to turn my alarm off. It hurt so much.	나는 새 테이블에 발가락을 짚었다 나는 경보를 끄려고 달리고 있었다 너무 아프다	새 테이블에 발가락을 짚었다
hit:2279_conv:4559	prepared	준비된	I was more than ready for my first day in my new position	나는 새로운 자리에서 첫날을 준비하는 것보다 더 많은 준비를 했다	새로운 자리에서
hit:2284_conv:4568	disgusted	역겨운	My garbage bad broke and spilled all over the bed of my truck.	내 쓰레기가 깨지고 화물차 침대 곳곳에 쏟아졌다	쓰레기가 깨지고 화물차 침대 곳곳에 쏟아졌다
hit:2290_conv:4581	angry	화난	I was kind of bothered when I got passed over for a promotion.	나는 승진을 위해 지나가면서 다소 고민이 많았다	승진을
hit:2291_conv:4582	afraid	두려워하는	I am starting a new job next week. I am so nervous.	나는 다음 주에 새로운 일을 시작할 것이다 나는 너무 긴장한다	새로운 일을 시작할 것이다
hit:2295_conv:4591	embarrassed	당황스러운	I felt bad that I couldn’t be there for my friend when she went to court	그녀가 법정에 갔을 때 친구를 위해 거기 있을 수 없어서 안타까웠다	친구를 위해 거기 있을 수 없어서
hit:2298_conv:4597	disgusted	역겨운	I got my burger with millions of onions on it today when I specifically asked for no onions. Im allergic.	오늘 수백만 마리의 양파를 넣은 버거를 구체적으로 양파가 없다고 하면서 받았습니다. 임알레르기적이다	수백만 마리의 양파를 넣은 버거를
hit:2302_conv:4604	disappointed	실망한	I yelled at my mom, because I was sleepy. I feel so bad.	나는 졸려서 엄마를 향해 소리쳤다 나는 너무 안 좋아	엄마를 향해 소리쳤다
hit:2313_conv:4626	surprised	놀란	I tried spinach alfredo h other day and couldnt believe that I actually liked it.	어느 날 스핀치 알프레도 h를 시도했는데 실제로 좋아했다고 믿을 수가 없었다.	스핀치 알프레도 h를
hit:2317_conv:4634	afraid	두려워하는	I used to be afraid of the dark but now I am not so much, I had a nightlight for a long time	어둠을 두려워하곤 했지만 지금은 그리 많지 않아 오랫동안 야간 조명을 받았다	어둠을
hit:2326_conv:4653	joyful	즐거운	My best friend is getting married!	내 가장 친한 친구가 결혼할 거야!	친구###결혼
hit:2328_conv:4657	excited	흥분한	I cannot wait for the new super smash bros for the nintendo switch	닌텐도 스위치를 위해 새로운 슈퍼 브로드를 기다릴 수 없다	새로운 슈퍼 브로드
hit:2333_conv:4666	hopeful	희망에 찬	I am hopeful for the new pokemon game, I think it could be good!	새로운 피켓몬 게임에 희망이 있어, 좋을 수 있을 것 같아!	새로운 피켓몬 게임에
hit:2338_conv:4677	impressed	감명받은	I saw someone play an entire song by themself at a talent show once.	한 번은 재능쇼에서 누군가가 스스로 노래 전체를 하는 모습을 보았다.	누군가가 스스로 노래 전체를 하는 모습을
hit:2344_conv:4688	afraid	두려워하는	I can't find my phone anywhere. Everything is in it!	어디에서도 내 전화를 찾을 수 없다 모든 게 그 안에 있어!	내 전화를 찾을 수 없다
hit:2347_conv:4694	embarrassed	당황스러운	I fell asleep during my date last night.	나는 어젯밤 데이트 중에 잠이 들었다	나는 어젯밤 데이트 중에 잠이 들었다
hit:2351_conv:4703	lonely	외로운	I feel all alone when nobody is home.	아무도 집에 없을 때 혼자 느껴진다.	아무도 집에 없을 때
hit:2364_conv:4729	disgusted	역겨운	A toddler was eating something that he took from the floor. His mother was not paying attention to what he is doing.	유대인이 바닥에서 가져온 음식을 먹고 있었다 그의 어머니는 자신이 하고 있는 일에 관심을 두지 않고 있었다	바닥에서 가져온 음식을 먹고 있었다
hit:2365_conv:4730	afraid	두려워하는	I wanted to visit with my mom, but it had been a long time and I was nervous.	엄마와 방문하고 싶었지만 오랜만이라 긴장했다.	엄마와###오랜만이라 긴장했다.
hit:2379_conv:4759	hopeful	희망에 찬	Have to go to the doctor tomorrow to see if I have strep throat. I hate when they have to swab the back of your mouth to "make sure" that it's strep so they can treat you. Really hoping to avoid that this time around.	내일 의사에게 가서 목구멍이 있는지 확인해야합니다. 나는 그들이 당신의 입 뒤를 면봉하여 당신을 대할 수 있도록 "strep"를 "확인"해야 할 때 싫어합니다. 이번에는 그것을 피하기를 정말로 바라고 있습니다.	의사에게###면봉하여###피하기를
hit:2385_conv:4771	surprised	놀란	I was shocked when I realized I had a $100 bill in an old pocket.	나는 낡은 주머니에 1000달러를 들고 있다는 것을 깨닫고 충격을 받았다	낡은 주머니에 1000달러를 들고 있다는 것을
hit:2391_conv:4782	angry	화난	My son just graduated high school. One of his ex girlfriends pushed past my mother and I to get to him. She jumped on him and hugged him for 10 minutes and wouldn't let me get anywhere near my son	제 아들이 막 고등학교를 졸업했습니다. 그의 전 여자 친구 중 한 명이 그에게 다가가기 위해 저와 엄마를 지나쳤습니다. 그녀는 그에게 뛰어올라 10분 동안 그를 껴안았고 내가 내 아들 근처에 가지 못하게 했습니다.	내가 내 아들 근처에 가지 못하게 했습니다.
hit:2410_conv:4820	surprised	놀란	I was shocked when I realized I left my door open at night	밤에 문을 열어두었다는 것을 깨닫고 충격을 받았다	밤에 문을 열어두었다는 것을
hit:2412_conv:4824	surprised	놀란	My parents threw me a surprise party last night. It was really nice of them and I was blown away.	어젯밤에 부모님이 깜짝 파티를 열어주셨어요. 그들 중 정말 좋았고 나는 날아갔습니다.	깜짝 파티를
hit:2415_conv:4830	proud	자랑스러운	It felt really truly great to see my son graduate.	아들이 졸업하는 모습을 보니 정말 기분이 좋았다.	아들이 졸업하는 모습을
hit:2419_conv:4838	hopeful	희망에 찬	I am beginning my new job tomorrow. I am quite nervous	나는 내일 새로운 일을 시작한다 나는 꽤 긴장하고 있다	새로운 일을 시작한다
hit:2436_conv:4872	jealous	질투하는	All of my friends have lost weight except for me. I used to be the skinny one.	내 친구들은 모두 나를 제외하고는 살이 빠졌다 나는 예전에 가늘었다	친구들은 모두 나를 제외하고는 살이 빠졌다
hit:2436_conv:4873	impressed	감명받은	My daughter painted a picture the other day for me and it looks like a professional did it.	딸이 전날 나를 위해 그림을 그렸는데 전문가가 그랬던 것 같다.	딸이 전날 나를 위해 그림을 그렸는데
hit:2524_conv:5049	sentimental	감상적인	Got a gift from a friend from Brazil	브라질 친구로부터 선물을 받았다	브라질 친구로부터 선물을 받았다
hit:2525_conv:5051	hopeful	희망에 찬	I had a date yesterday with a girl i met in our college campus. I think it went very good as i was expecting	어제 대학 캠퍼스에서 만난 소녀와 데이트를 했다. 내가 기대했던 것처럼 아주 좋아진 것 같다	소녀와 데이트를 했다
hit:2535_conv:5071	disgusted	역겨운	Police never show up here. It definitely upsets me	경찰은 여기에 나타나지 않습니다. 확실히 날 화나게 해	경찰은 여기에 나타나지 않습니다
hit:2541_conv:5083	excited	흥분한	We are going to disney world for christmas!	우리는 크리스마스를 위해 디즈니 세계로 갈 거야!	디즈니 세계로 갈 거야!
hit:2543_conv:5087	anticipating	기대하는	I start my new hob next week. I am very nervous and not sure what to expect.	나는 다음 주에 새로운 취미를 시작한다 나는 매우 긴장하고 무엇을 기대할지 모른다	새로운 취미를
hit:2547_conv:5095	angry	화난	I wanted to buy the new Nintendo Switch and it was sold out. I was so angry at the store.	새 닌텐도 스위치를 사고 싶었는데 다 팔렸다. 나는 그 가게에 너무 화가 났다	닌텐도 스위치를###다 팔렸다###그 가게
hit:2629_conv:5258	embarrassed	당황스러운	I drank a bit too much the other night and destroyed some things in my friend's apartment.	전날 밤 술을 너무 많이 마시고 친구 아파트에서 일부 물건을 파괴했다.	친구 아파트에서 일부 물건을 파괴했다.
hit:2630_conv:5260	afraid	두려워하는	I heard a huge noise in the middle of the night. I almost pooped my pants, but it was just my cats.	한밤중에 큰 소리를 들었습니다. 나는 거의 바지에 똥을 쌌지만 그것은 고양이들뿐이었다.	큰 소리를
hit:2635_conv:5271	impressed	감명받은	I really admired how my coworker did a presentation recently. It was very successful.	최근 동료가 어떤 발표를 했는지 정말 감탄했다. 매우 성공적이었다	동료가 어떤 발표를 했는지
hit:2649_conv:5298	afraid	두려워하는	I have an exam tomorrow.	나는 내일 시험을 치른다	시험을
hit:2654_conv:5308	sentimental	감상적인	I recently came across a toy in a thrift tore that looked similar to one that I had when I was a kid. It really made me remember my childhood.	나는 최근 어렸을 때 가지고 있던 것과 비슷해 보이는 장난감 찢기 속에 완구를 만나러 왔다. 그것은 내가 어린 시절을 정말 기억하게 했다	장난감
hit:2674_conv:5348	angry	화난	someone crashed into my car yesterday.	어제 누군가 내 차를 들이받았다	어제 누군가 내 차를 들이받았다
hit:2674_conv:5349	afraid	두려워하는	I am scared that I might not have enough money for food next month	다음 달에 음식을 먹을 돈이 충분하지 않을까 봐 두렵다.	음식을 먹을 돈이 충분하지 않을까 봐
hit:2676_conv:5352	embarrassed	당황스러운	I had a drunken one night stand.	나는 어느 날 밤 술에 취했다	술에 취했다
hit:2677_conv:5354	content	만족하는	My mom came over to visit last week. She was very helpful around the house. She really took care of all of my needs.	우리 엄마는 지난주에 방문하러 왔다 그녀는 집 주변에서 매우 도움이 되었다 그녀는 내 모든 필요를 정말 잘 챙겼다	그녀는 집 주변에서 매우 도움이 되었다
hit:2688_conv:5376	sentimental	감상적인	son preparing to leave for college	대학을 떠날 준비를 하는 아들	대학을 떠날 준비를 하는 아들
hit:2690_conv:5381	excited	흥분한	Took my daughter to the Animal Kingdom for the first time, I think I was more excited than she was.	처음으로 딸을 동물국으로 데려갔는데, 그녀보다 더 흥분했던 것 같다.	딸을 동물국으로 데려갔는데
hit:2693_conv:5386	afraid	두려워하는	Our dog started barking a lot in the middle of the night. I was looking out the windows trying to see if someone was out there. It was too dark to see anything.	우리 개는 한밤중에 많이 짖기 시작했다 밖에 누군가가 있는지 보려고 창밖을 내다보고 있었다. 아무것도 보기에는 너무 어두웠다	개는 한밤중에 많이 짖기 시작했다###너무 어두웠다
hit:2695_conv:5391	embarrassed	당황스러운	I stole the last of my roommate's pizza when I was drunk, and feel bad about it.	술에 취했을 때 룸메이트의 피자를 마지막으로 훔쳤는데, 그게 안타깝다.	룸메이트의 피자를 마지막으로 훔쳤는데
hit:2699_conv:5398	caring	돌보는	I've been taking care of my sick sister for the last week. She has a really bad fever and it's very difficult for us.	나는 지난 주 동안 아픈 여동생을 돌보고 있습니다. 그녀는 열이 정말 심하고 우리에게 매우 어렵습니다.	아픈 여동생을
hit:2707_conv:5414	angry	화난	I was mad when I woke up and it was only Tuesday!	깨어났을 때 화요일에 불과했어!	화요일에
hit:2724_conv:5448	trusting	신뢰하는	Some one owed me some money	어떤 사람이 나에게 돈을 좀 빌려줬다	돈을 좀 빌려줬다
hit:2725_conv:5450	sentimental	감상적인	I've dreamt of visiting Disney land ,can't wait that moment	나는 디즈니 땅을 방문하는 꿈을 꾸었다. 그 순간을 기다릴 수 없었다	디즈니 땅을 방문하는
hit:2726_conv:5452	afraid	두려워하는	I am worried and concerned about the environment. There always seems to be bad news on TV.	나는 환경을 걱정하고 걱정한다 텔레비전에는 항상 나쁜 소식이 있는 것 같다	환경을
hit:2728_conv:5456	afraid	두려워하는	First rollercoaster	첫 롤러코스터	첫 롤러코스터
hit:2730_conv:5461	excited	흥분한	I ordered a really nice new car and I am just waiting for it to be delivered. I can't wait!	정말 멋진 새 차를 주문했는데 그냥 배달이 기다리고 있을 뿐이다. 기다릴 수가 없어!	새 차를
hit:2755_conv:5510	afraid	두려워하는	Something is under my bed!	뭔가 내 침대 밑에 있어!	뭔가 내 침대 밑에 있어!
hit:2763_conv:5526	anticipating	기대하는	I am getting ready to go on a vacation to China. The anticipation is really exciting but it is also pretty exasperating. There seems like there are a million things I still need to do before I go.	나는 중국으로 휴가를 갈 준비가 되어 있다 기대는 정말 흥미진진하지만 상당히 부드럽기도 하다. 떠나기 전에 아직 해야 할 일이 백만 가지 있는 것 같다.	중국으로 휴가를 갈
hit:2766_conv:5532	angry	화난	I was going to order a pair of converse for my daughter for school. I put them in my cart and the next day they were sold out!	나는 딸에게 학교 갈 수 있도록 양념장을 주문할 생각이었다 나는 그것들을 내 카트에 넣었고, 다음날 그들이 다 팔렸다!	양념장을 주문할 생각이었다###그들이 다 팔렸다
hit:2767_conv:5534	jealous	질투하는	My mom has a Tv inevery room of her house. Even the kitchen. I can only afford one tv for my entire apartment	우리 엄마는 집 방마다 TV를 가지고 있다. 심지어 부엌. 아파트 전체에 TV 한 대만 살 수 있습니다.	우리 엄마는 집 방마다 TV를 가지고 있다
hit:2772_conv:5544	hopeful	희망에 찬	when i moved and took a chance in a new state with little money.	이사를 하고 적은 돈으로 새로운 주에서 기회를 잡았을 때.	이사를###새로운 주에서 기회를 잡았을 때
hit:2773_conv:5547	impressed	감명받은	It impressed me to see Lebron to go the lakers	레이브리가 레이커스를 가는 걸 보니 감동을 받았다.	레이브리가 레이커스를 가는 걸
hit:2781_conv:5562	jealous	질투하는	My friend just got engaged. I can't believe it. She was never the one we expected to settle down. I can't even go on a decent date.	내 친구가 막 약혼했다 믿을 수가 없어. 우리가 정착할 것으로 예상했던 그녀는 결코 아니었다 나는 괜찮은 데이트조차 못한다	내 친구가 막 약혼했다
hit:2786_conv:5573	trusting	신뢰하는	I asked my friend to get stuff for a party, I knew he'd pull through though.	나는 내 친구에게 파티를 위한 재료를 구해달라고 부탁했지만 그가 잘 해낼 것이라는 것을 알고 있었습니다.	나는 내 친구에게 파티를 위한 재료를 구해달라고
hit:2787_conv:5574	embarrassed	당황스러운	Sometimes I forget to feed my pets. I feel so bad about that it afterwards	때때로 나는 애완 동물에게 먹이를주는 것을 잊습니다. 그 후로 너무 기분이 나쁘다.	애완 동물에게 먹이를주는 것을 잊습니다.
hit:2846_conv:5692	sentimental	감상적인	I miss my grand parents so much.	조부모님이 너무 그리워요.	조부모님이 너무 그리워요.
hit:2850_conv:5701	caring	돌보는	My grandma was very sick and unable to get around very easily. I decided to go stay with her so that I could take care of her until she was better.	할머니는 몸이 많이 아파서 쉽게 돌아다닐 수 없었습니다. 나는 그녀가 나을 때까지 내가 그녀를 돌볼 수 있도록 그녀와 함께 있기로 결정했습니다.	할머니는 몸이 많이 아파서###내가 그녀를
hit:2853_conv:5707	afraid	두려워하는	I was nervous when I had to go to jury duty. I just did not want to go	배심원 직무에 가야 할 때 나는 긴장했다 난 그냥 가고 싶지 않았어	배심원 직무에 가야 할 때
hit:2864_conv:5728	angry	화난	Brother took my car without asking and i had to go to work. I was so furious at him and wasn't happy at all.	형은 물어보지 않고 차를 탔고, 나는 출근해야 했다 나는 그에게 너무 화가 나서 전혀 행복하지 않았다	형은 물어보지 않고 차를 탔고,
hit:2871_conv:5742	proud	자랑스러운	I was so proud of my dad when he retired. He deserved it	그가 은퇴할 때 나는 아버지를 너무 자랑스럽게 여겼다 그는 그럴 자격이 있었다	아버지를
hit:2873_conv:5746	hopeful	희망에 찬	I had faith I was going to get into a school I had always wanted to go. I was just happy to have a chance	항상 가고 싶었던 학교에 들어갈 수 있다는 믿음이 있었습니다. 기회가 생겨서 기뻤어요	가고 싶었던 학교에 들어갈 수 있다는
hit:2881_conv:5762	grateful	고마워하는	Recently I lost my dog. I thought he was gone forever. Then I got a visit from a stranger who had my dog with them. I was ecstatic this person had brought me my dog!	최근에 나는 나의 개를 잃었다. 나는 그가 영원히 사라졌다고 생각했다. 그러던 중 강아지를 데리고 온 낯선 사람이 찾아왔습니다. 나는 이 사람이 나에게 내 개를 데려왔다 황홀했다!	이 사람이 나에게 내 개를 데려왔다
hit:2883_conv:5766	surprised	놀란	My girlfriend came home with a giant box. It had a little kitten in it!	내 여자친구는 거대한 상자를 들고 집에 왔다 그 안에 작은 고양이가 있었어!	작은 고양이
hit:2888_conv:5776	afraid	두려워하는	I almost hit a deer driving down the highway a few days ago.	나는 며칠 전에 고속도로를 달리던 사슴과 거의 부딪힐 뻔했습니다.	사슴과 거의 부딪힐 뻔했습니다.
hit:2890_conv:5781	surprised	놀란	I ma surprised at the economy.	나는 경제에 놀랐다.	경제에
hit:2907_conv:5815	jealous	질투하는	I went to visit my friend the other day because she bought a new tv. I couldn't believe her tv was the size of both of my televisions combined.	나는 요전에 친구가 새 TV를 샀기 때문에 친구를 만나러 갔다. 그녀의 TV가 내 TV 두 대를 합친 크기라는 것이 믿기지 않았습니다.	그녀의 TV가 내 TV 두 대를 합친 크기라는
hit:2909_conv:5819	embarrassed	당황스러운	I ate a box of donuts yesterday when I promised myself I wouldn't cheat on my diet. I am so let down on myself	나는 다이어트를 속이지 않겠다고 다짐하고 어제 도넛 한 상자를 먹었다. 나는 나 자신에게 너무 실망했다	다이어트를###도넛 한 상자를 먹었다.
hit:2912_conv:5825	angry	화난	My computer keeps overheating when I play intense games, it won't stop bugging me. Ugh	격렬한 게임을 할 때 내 컴퓨터가 계속 과열되어 계속 짜증을 냅니다. 으윽	컴퓨터가 계속 과열되어
hit:2918_conv:5836	sentimental	감상적인	I miss Sunday dinners at my grandmothers. We would have so much fun.	할머니들과 일요일 저녁식사가 그리워요. 우리는 너무 재미있을 것입니다.	할머니들과 일요일 저녁식사가 그리워요.
hit:2918_conv:5837	confident	확신하는	I bet I have the best looking apartment over here. My decorating skills are on point.	나는 여기에서 가장 멋진 아파트를 가지고 있다고 장담합니다. 내 꾸미는 기술은 덤이다.	가장 멋진 아파트를 가지고 있다고
hit:2931_conv:5863	grateful	고마워하는	I got 2 working arms and legs. I am so thankful for that.	나는 2개의 팔과 다리를 가지고 있다. 정말 감사합니다.	나는 2개의 팔과 다리를 가지고 있다.
hit:2935_conv:5871	proud	자랑스러운	My co-worker got a promotion that I was pushing for her to get. I am so happy for her! She really does deserve it.	내 동료는 내가 그녀에게 얻기 위해 추진하고 있던 승진을 받았습니다. 나는 그녀를 위해 너무 행복합니다! 그녀는 정말 그럴 자격이 있습니다.	내 동료는###승진을 받았습니다.
hit:2947_conv:5895	embarrassed	당황스러운	I sm not s good girlfriend. I pretend to be sleep so my boyfriend doesn't talk to me when he gets off work	나는 좋은 여자친구가 아니다 남자친구가 퇴근할 때 얘기하지 않도록 잠을 자는 척 한다	잠을 자는 척 한다
hit:2950_conv:5900	afraid	두려워하는	I've been reluctant to confront my mother on her stealing my money. I know what she's doing is wrong but she is mother after all.	나는 어머니가 내 돈을 훔친 것에 대해 대면하기를 꺼려했습니다. 나는 그녀가 하는 일이 잘못되었다는 것을 알고 있지만 결국 그녀는 어머니입니다.	어머니가 내 돈을 훔친 것에 대해 대면하기를
hit:2953_conv:5907	angry	화난	Yesterday I saw a bird had pooped all over my car. I had just got it washed. I was so ticked off!	어제 나는 새가 내 차 전체에 똥을 쌌던 것을 보았다. 방금 씻었습니다. 나는 너무 틱했다!	새가 내 차 전체에 똥을 쌌던
hit:2958_conv:5916	jealous	질투하는	My friend got a new mobile. His earning is low than me. But I can't buy it. Feel sorry for my self.	내 친구는 새 휴대전화를 받았다 그의 수익은 나보다 낮다 하지만 살 수는 없다. 나 자신에 대해 안타깝게 생각해	내 친구는 새 휴대전화를 받았다
hit:2970_conv:5940	lonely	외로운	There is nothing fun to do in this city. I feel so alone.	이 도시에는 재미있는 것이 없습니다. 몹시 외로워.	재미있는 것이 없습니다.
hit:2993_conv:5987	hopeful	희망에 찬	I think my daughter is gonna be a rockstar. She is gonna be great	제 딸이 록스타가 될 것 같아요. 그녀는 훌륭할거야	제 딸이###그녀는 훌륭할거야
hit:2999_conv:5998	afraid	두려워하는	I think I'm going to get evicted.	쫓겨날 것 같아요.	쫓겨날 것 같아요.
hit:3002_conv:6004	sentimental	감상적인	I remember the good ol' days of when I didn't have any responsibilities and I was a kid!	나는 책임감이 없었고 어렸을 때의 좋은 옛날을 기억한다!	어렸을 때의 좋은 옛날을
hit:3002_conv:6005	embarrassed	당황스러운	I can't believe I left my phone in the car last night	어젯밤 차에 휴대폰을 두고 왔다는게 믿기지 않아	차에 휴대폰을 두고 왔다는게
hit:3013_conv:6026	sentimental	감상적인	Facebook showed me the old pic from 9 years ago! Hard to believe so much time passed. It made me a bit sad in remembering my cats who have passed. it was a pic of my cat.	페이스북이 9년 전 옛날 사진을 보여줬다! 그렇게 많은 시간이 흘렀다는 것이 믿기지 않습니다. 지나간 고양이들을 생각하면 조금 슬펐다. 그것은 내 고양이의 사진이었다.	9년 전 옛날 사진을
hit:3014_conv:6028	afraid	두려워하는	Welp.. I am a little nervous about going back to school this year. I am starting at a new school. An alternative school.	웰프。 올해 다시 학교로 돌아가는 것이 조금 긴장된다. 나는 새 학교에서 시작한다 대안학교	다시 학교로 돌아가는 것이
hit:3017_conv:6035	hopeful	희망에 찬	I am waiting my exams results. I wish I will have good grade.	나는 시험 결과를 기다리고 있다 좋은 성적을 받았으면 좋겠다.	좋은 성적을 받았으면 좋겠다.
hit:3045_conv:6091	hopeful	희망에 찬	I am hopeful that good things come to those who wait. I have messed up a lot with relationships in my life..picking the wrong people so I am happier to wait until it is right and I can trust someone.	기다리시는 분들에게 좋은 일만 있기를 바랍니다. 나는 내 인생에서 많은 관계를 엉망으로 만들었습니다.. 잘못된 사람을 고른 그래서 나는 그것이 맞고 누군가를 믿을 수 있을 때까지 기다리는 것이 더 행복합니다.	기다리시는 분들에게 좋은 일만 있기를
hit:3053_conv:6107	grateful	고마워하는	Someone found my wallet and returned to the customer service at the supermarket. All my money was still there.	누군가 내 지갑을 발견하고 슈퍼마켓의 고객 서비스 센터에 돌아왔습니다. 내 모든 돈은 여전히 ​​거기에 있었다.	내 지갑을 발견하고###고객 서비스 센터에 돌아왔습니다.
hit:3064_conv:6129	afraid	두려워하는	An old "Friend" that's a girl wants to go get drinks tonight. Not sure if its a trap or not.	오늘 밤 술을 마시러 가고 싶어하는 소녀의 오래된 "친구". 그것이 함정인지 아닌지 확실하지 않습니다.	함정인지
hit:3072_conv:6144	hopeful	희망에 찬	I know my credit isn't the best, but I think I have enough of a down payment for this house to get a reasonable loan.	내 신용이 가장 좋지 않다는 것을 알고 있지만 합리적인 대출을 받을 수 있을 만큼 이 집에 대한 계약금이 충분하다고 생각합니다.	이 집에 대한 계약금이 충분하다고
hit:3079_conv:6159	embarrassed	당황스러운	I'm making venison wellington and I totally forgot to put mustard on the backstrap before I wrapped it.	나는 매트릭을 잘 만들고 있고 마스터드를 싸기 전에 백스트랩에 넣는 것을 완전히 잊어버렸다.	마스터드를 싸기 전에 백스트랩에 넣는 것을 완전히 잊어버렸다.
hit:3084_conv:6168	excited	흥분한	Going to try out this new restaurant tomorrow. Heard some great reviews.	내일 이 새 레스토랑을 시도할 거야 대단한 평가를 들었다	새 레스토랑을 시도할
hit:3094_conv:6189	content	만족하는	The weather outside is great for this time of year.	외부 날씨는 올해 이맘때에 아주 좋습니다.	날씨는###좋습니다.
hit:3101_conv:6202	jealous	질투하는	My dad just bought a new motorcycle for my sister since her old one isn't safe anymore! Why can't I get a free motorcycle?!	아빠는 동생의 오토바이가 더 이상 안전하지 않기 때문에 동생을 위해 새 오토바이를 사주셨어요! 무료 오토바이를 얻을 수 없는 이유는 무엇입니까?!	동생을 위해 새 오토바이를 사주셨어요!
hit:3121_conv:6243	excited	흥분한	I'm headed off to college soon. This is so scary.	나는 곧 대학에 갈 것이다. 너무 무섭다.	나는 곧 대학에 갈 것이다.
hit:3122_conv:6244	grateful	고마워하는	I had a bad day at work and my girlfriend made me my favorite dinner. I am so happy she is my girlfriend	나는 직장에서 나쁜 하루를 보냈고 내 여자 친구는 내가 가장 좋아하는 저녁 식사를 만들어주었습니다. 그녀가 내 여자친구라서 너무 행복해	여자 친구는 내가 가장 좋아하는 저녁 식사를 만들어주었습니다.
hit:3131_conv:6263	surprised	놀란	I saw a mom and baby bunny around 8 and they were letting me talk to them. It was a bit shocking as usually bunnies take off whenever they see or hear anything. They were so sweet!	나는 8시경에 엄마와 아기 토끼를 보았고 그들은 내가 그들과 이야기하도록 허락했습니다. 평소에 토끼들이 보거나 들을 때마다 이륙하는 모습이 조금 충격적이었습니다. 그들은 너무 달콤했습니다!	내가 그들과 이야기하도록 허락했습니다.
hit:3148_conv:6297	disappointed	실망한	I didn't ask the girl I like to the Prom and I really wish I had.	나는 무도회에 내가 좋아하는 소녀에게 묻지 않았고 정말로 그랬더라면 좋았을 텐데.	무도회에 내가 좋아하는 소녀에게 묻지 않았고
hit:3149_conv:6298	surprised	놀란	I got a bonus in my last paycheck. I was so shocked at my manager's generosity.	나는 마지막 급여에서 보너스를 받았다 나는 매니저의 관대함에 너무 충격을 받았다	매니저의 관대함에
hit:3153_conv:6307	impressed	감명받은	My daughter spoke her first words yesterday. I was so proud.	내 딸은 어제 첫 말을 했다 나는 너무 자랑스러웠다	내 딸은 어제 첫 말을 했다
hit:3157_conv:6314	angry	화난	I went to close a bank account today, and when they got there they said it was overdrawn by an IRS tax lien. I have never been so angry in my life!	나는 오늘 은행 계좌를 폐쇄하러 갔고 그들이 거기에 갔을 때 IRS 세금 유치권에 의해 초과 인출되었다고 말했습니다. 나는 내 인생에서 그렇게 화를 낸 적이 없다!	IRS 세금 유치권에 의해 초과 인출되었다고
hit:3158_conv:6317	grateful	고마워하는	I was very happy when I got to see my aunt at Christmas. I had no seen her in a long time	나는 크리스마스에 이모를 뵙게 되었을 때 매우 기뻤습니다. 나는 오랫동안 그녀를 보지 못했다	이모를 뵙게 되었을 때
hit:3160_conv:6321	joyful	즐거운	I was very happy to have the whole family at my house for Easter	부활절을 맞아 온 가족이 집에 있어서 정말 기뻤다	온 가족이 집에 있어서
hit:3161_conv:6323	angry	화난	I was waiting in a long line to take the bus. Two young women cut the line and go directly in front everybody.	나는 버스를 타기 위해 긴 줄을 서서 기다렸다. 두 명의 젊은 여성이 줄을 끊고 모두의 앞으로 직진합니다.	두 명의 젊은 여성이 줄을 끊고
hit:3172_conv:6344	angry	화난	I kept playing a card game with my brothers, and I kept losing. They were bragging over and over, and being disrespectful. I just wanted to spend quality time with them... It gets frustrating sometimes.	나는 형들과 계속 카드게임을 했고, 나는 계속 졌다. 그들은 계속해서 자랑하고 무례했습니다. 나는 그저 그들과 좋은 시간을 보내고 싶었을 뿐인데... 가끔은 답답해집니다.	형들과###그들은 계속해서 자랑하고 무례했습니다.
hit:3175_conv:6351	sentimental	감상적인	I found my old teddy bear in a box from a storage unit today. It really brought back some memories.	오늘 창고에서 상자에서 오래된 테디베어를 찾았습니다. 그것은 정말로 약간의 추억을 불러 일으켰습니다.	오래된 테디베어를
hit:3177_conv:6354	jealous	질투하는	I'm kind of ticked off because my friend that I work with got promoted to manager. I really feel like I should've gotten the job and I know she knows that!	같이 일하는 친구가 매니저로 승진해서 기분이 좀 나빴어요. 나는 정말로 내가 그 직업을 얻었어야 했다고 생각하고 나는 그녀가 그것을 알고 있다는 것을 알고 있습니다!	같이 일하는 친구가 매니저로 승진해서
hit:3180_conv:6360	afraid	두려워하는	When i was a kid i was alone at night during a huge thunderstorm.	어렸을 때 폭풍우가 치는 동안 밤에 혼자 있었다	폭풍우가 치는 동안 밤에 혼자 있었다
hit:3185_conv:6371	hopeful	희망에 찬	Got out of the hospital yesterday. I am hoping for a healthier future.	어제 병원에서 나왔다 나는 더 건강한 미래를 기대하고 있다	더 건강한 미래를
hit:3192_conv:6384	afraid	두려워하는	I was pretty terrified when a tornado watch was issued. I was real worried	토네이도 주의보가 발령되었을 때 나는 꽤 무서웠습니다. 나는 정말로 걱정했다.	토네이도 주의보가 발령되었을
hit:3201_conv:6403	angry	화난	I picked up my son from daycare today and they said another kid had pushed him over and taken his toy.	오늘 어린이집에서 아들을 데리고 왔는데 다른 아이가 그를 밀어붙이고 장난감을 가져갔다고 했다.	다른 아이가 그를 밀어붙이고 장난감을 가져갔다고
hit:3203_conv:6407	afraid	두려워하는	Clown movies scare me.	광대 영화는 저를 두렵게 합니다.	광대 영화는
hit:3204_conv:6408	embarrassed	당황스러운	I'm not very close with my family. I sometimes feel bad about it	나는 가족과 별로 친하지 않다 때로는 그것에 대해 안타깝게 생각할 때가 있다	나는 가족과 별로 친하지 않다
hit:3216_conv:6433	joyful	즐거운	I got an extra 2 days paid time off from work.	나는 직장에서 이틀 더 휴가를 받았다	이틀 더 휴가를 받았다
hit:3219_conv:6438	confident	확신하는	I knew I was going to pass my final. I studied all week	나는 결승전을 통과할 것이라는 것을 알았다 나는 일주일 내내 공부했다	결승전을 통과할 것이라는
hit:3221_conv:6442	joyful	즐거운	I was so happy to see my brother last weekend. It had been forever	지난 주말에 형을 보게 되어 정말 기뻤다 그것은 영원히 있었다	형을 보게 되어
hit:3226_conv:6453	angry	화난	I am angry that the person I live with still doesn't like paying bills. You have to pay bills to have things. That is how life works.	여전히 함께 사는 사람이 지불을 좋아하지 않는다는 것에 화가 난다. 물건을 가지려면 지불을 해야 한다 삶이 그렇게 작동하는 방식이다.	함께 사는 사람이 지불을 좋아하지 않는다는 것에
hit:3228_conv:6457	confident	확신하는	We finished painting most of my brother's room today. I think we'll be able to get his room done well before he comes back next weekend.	우리는 오늘 형의 방의 대부분을 칠하는 것을 마쳤다. 나는 그가 다음 주말에 돌아오기 전에 그의 방을 잘 마무리할 수 있을 것이라고 생각합니다.	형의###방을 잘 마무리할 수 있을 것이라고
hit:3229_conv:6458	afraid	두려워하는	I got in a bit of an altercation with a co-worker today, and I'm afraid it may lead to me losing my job. It started with a misunderstanding,and when they didn't want to simply accept that it was a misunderstanding after I apologized, I decided to simply defend myself and there was a verbal back-and-forth witnessed by a few people. This is not the image I wanted to have at my job...	오늘 직장 동료와 약간의 언쟁을 해서 실직으로 이어질까 두렵습니다. 오해에서 시작했고, 사과하고 나서 그냥 오해였다는 걸 받아들이기 싫어서 그냥 변명을 하기로 했고, 몇 사람의 입에서 입으로 오가는 목격담이 있었습니다. 직장에서 원하던 이미지가 아닌데...	실직으로 이어질까
hit:3230_conv:6460	surprised	놀란	I had lost my iPad in an airport a week ago, and even though it had my contact information, I wasn't sure it'd be returned to me. I just figured it was gone for. But it showed up today, in the same condition!	일주일 전에 공항에서 iPad를 분실했는데 연락처 정보가 있는데도 돌려받을 수 있을지 확신이 서지 않았습니다. 그냥 없어진 줄 알았습니다. 그러나 그것은 오늘 같은 상태로 나타났습니다!	iPad를###같은 상태로 나타났습니다!
hit:3240_conv:6480	excited	흥분한	My new neighbors just moved in, and they are around my age. Hope we can be friends.	새로운 이웃이 막 이사를 왔고 제 또래입니다. 우리가 친구가 될 수 있기를 바랍니다.	새로운 이웃이 막 이사를 왔고 제 또래입니다.
hit:3243_conv:6487	anticipating	기대하는	I am looking forward to getting a new vacuum on Tuesday. I haven't bought a new vacuum in years. It's long overdue.	화요일에 새로운 진공청소기를 받기를 고대하고 있습니다. 나는 몇 년 동안 새 진공 청소기를 구입하지 않았습니다. 기한이 지났습니다.	새로운 진공청소기를 받기를
hit:3244_conv:6488	afraid	두려워하는	I almost got hit by a semi truck today on the highway. It scared me half to death.	오늘 고속도로에서 세미 트럭에 치일 뻔했습니다. 반쯤 죽도록 무서웠다.	세미 트럭에 치일 뻔했습니다.
hit:3245_conv:6490	afraid	두려워하는	There is a little cat I tried to help last night. He ran when my dog charged at him though and I am scared of what has happened to him. A lot of cats get hit around here	어젯밤에 도와주려고 했던 작은 고양이가 있습니다. 그는 내 개가 그에게 돌격했을 때 달렸고 나는 그에게 무슨 일이 일어났는지 두려워합니다. 많은 고양이들이 이곳에서 공격을 받습니다.	그에게 무슨 일이 일어났는지
hit:3266_conv:6533	embarrassed	당황스러운	I walked to an apartment and it took me a while to realize I was in the wrong apartment.	나는 아파트로 걸어갔고 내가 잘못된 아파트에 있다는 것을 깨닫는 데 시간이 걸렸습니다.	내가 잘못된 아파트에 있다는 것을
hit:3274_conv:6548	confident	확신하는	I am pretty sure I am going to get this planning done soon	나는 이 계획을 곧 완료할 것이라고 확신한다	이 계획을 곧 완료할 것이라고
hit:3292_conv:6585	confident	확신하는	When I got pregnant. I was confident I would be a good mom.	내가 임신했을 때 나는 좋은 엄마가 될 거라고 확신했다	좋은 엄마가 될 거라고
hit:3295_conv:6591	caring	돌보는	I deeply love my wife	나는 아내를 깊이 사랑한다	아내를
hit:3299_conv:6598	afraid	두려워하는	I am very anxious on the direction the country	나는 그 나라의 방향에 대해 매우 불안하다	나라의 방향에
hit:3308_conv:6617	prepared	준비된	My parents are coming to stay with us next week. I already have the house cleaned and the guest bedroom ready for them.	우리 부모님은 다음 주에 우리와 함께 지내러 오실 것입니다. 나는 이미 집을 청소하고 손님 침실을 준비했습니다.	집을 청소하고 손님 침실을 준비했습니다.
hit:3314_conv:6629	surprised	놀란	I found a twenty dollar bill on the ground today. I was shocked to find it.	오늘 바닥에서 20달러짜리 지폐를 발견했습니다. 찾다가 깜짝 놀랐습니다.	바닥에서 20달러짜리 지폐를 발견했습니다.
hit:3347_conv:6695	surprised	놀란	I am baffled about the USA economy.	나는 미국 경제에 대해 당혹스럽다.	미국 경제에
hit:3352_conv:6704	afraid	두려워하는	We were under a significant storm warning. The sky turned dark and the wind began to blow harder.	우리는 심각한 폭풍 경고를 받았습니다. 하늘이 어두워지고 바람이 더 거세게 불기 시작했습니다.	심각한 폭풍 경고를
hit:3353_conv:6706	embarrassed	당황스러운	I lied to my partner about where i was last night. I did not want any more nagging from her	나는 어젯밤에 내가 어디에 있었는지에 대해 파트너에게 거짓말을 했다. 나는 그녀의 잔소리를 더 이상 원하지 않았다	파트너에게 거짓말을 했다.
hit:3370_conv:6741	anticipating	기대하는	I cant wait to go on my end of summer trip	여름 여행의 끝자락에 갈 때까지 기다릴 수 없어	여름 여행의 끝자락에 갈 때까지
hit:3374_conv:6749	proud	자랑스러운	I felt on top when I selected the best in my department	내 부서에서 최고를 뽑았을 때 나는 최고라고 느꼈다	내 부서에서 최고를 뽑았을 때
hit:3382_conv:6764	grateful	고마워하는	I was walking into school and my friend suddenly told me that there was a pop quiz in physics. I studied for a while before I went into the class and surely enough there was a quiz, so I was very happy that she told me.	나는 학교에 걸어가고 있었고 내 친구는 갑자기 나에게 물리학에 팝 퀴즈가 있다고 말했습니다. 수업 들어가기 전에 잠깐 공부했는데 확실히 퀴즈가 있어서 그런 말을 해주셔서 너무 기뻤어요.	친구는###말을 해주셔서
hit:3384_conv:6768	content	만족하는	I spent a long day planting the garden. At the end of it all I was happy with what I had accomplished and felt good about myself.	나는 오랫동안 정원을 심었다 끝으로 나는 내가 이룬 것에 대해 행복하고 자신에 대한 기분이 좋았다.	내가 이룬 것에
hit:3385_conv:6771	angry	화난	Yesterday, someone took the bus without paying.	어제 누군가가 돈을 내지 않고 버스를 탔습니다.	돈을 내지 않고 버스를 탔습니다.
hit:3388_conv:6777	disgusted	역겨운	My cat vomited on my shoes today.	오늘 고양이가 내 신발에 토했다.	오늘 고양이가 내 신발에 토했다.
hit:3463_conv:6926	disappointed	실망한	i was not happy when i couldnt leave work on time	제때 퇴근할 수 없었을 때 나는 행복하지 않았다	제때 퇴근할 수 없었을 때
hit:3469_conv:6938	afraid	두려워하는	My a/c is going out and it is supposed to be real hot today. I hope it doesn't break on me.	내 에어컨이 나가서 오늘 정말 더워야 합니다. 그것이 나에게 무너지지 않기를 바랍니다.	나에게 무너지지 않기를
hit:3480_conv:6960	disgusted	역겨운	My dog just threw up.	우리 개가 방금 토했다	우리 개가 방금 토했다
hit:3552_conv:7104	anticipating	기대하는	I cannot wait for the new super smash bros for the nintendo switch	닌텐도 스위치에 대한 새로운 슈퍼 스매시 브라더스를 기다릴 수 없습니다	새로운 슈퍼 스매시 브라더스를
hit:3554_conv:7109	afraid	두려워하는	I am really scared. I moved into this new house and I swear to you it is haunted	나는 정말 무서워 이 새 집으로 이사를 갔는데 귀신이 있다고 맹세합니다	귀신이 있다고
hit:3556_conv:7112	angry	화난	I am so mad! I went outside and an armadillo was eating my plants.	너무 화났어! 나는 밖에 나가서 아르마딜로가 내 식물을 먹고있었습니다.	아르마딜로가 내 식물을 먹고있었습니다.
hit:3559_conv:7119	afraid	두려워하는	i want to move to new york , buy its all new to me there	뉴욕으로 이사하고 싶어요. 거기서 새로운 것들을 다 구입해 주세요.	뉴욕으로 이사하고 싶어요.
hit:3570_conv:7141	surprised	놀란	I was shocked when I found out that my cousin was having a kid, I didn't see it coming.	사촌이 아이를 낳고 있다는 사실을 알게 되면서 충격을 받았고, 오는 것을 보지 못했다.	사촌이 아이를 낳고 있다는 사실을
hit:3581_conv:7163	confident	확신하는	I went in to the interview knowing that I had what it takes to land the job. I had prepared to the fullest extent and had all the skills they were looking for.	나는 취업에 필요한 것이 있다는 것을 알고 면접에 임했습니다. 나는 최선을 다해 준비했고 그들이 원하는 모든 기술을 갖추고 있었습니다.	면접에
hit:3595_conv:7191	hopeful	희망에 찬	I was notified that I might be eligible for some money from rewards program that was offering select few individuals a chance to win $1000.	소수의 개인에게 $1000를 받을 수 있는 기회를 제공하는 보상 프로그램에서 약간의 돈을 받을 자격이 있다는 알림을 받았습니다.	$1000를 받을 수 있는 기회를
hit:3603_conv:7206	disappointed	실망한	My grandmother died and it has really taken a toll on our family.	할머니가 돌아가셨고, 우리 가족에게 정말 큰 타격을 입혔다	할머니가 돌아가셨고
hit:3605_conv:7210	disappointed	실망한	Once I planned an entire trip, went to book the flight and it was sold out. All of the other flights were double the price of what I was going to book so I was unable to go.	일단 여행 전체를 계획하고 비행기 예약을 하러 갔더니 매진됐다. 다른 모든 항공편은 내가 예약할 것의 가격이 두 배였기 때문에 갈 수 없었다.	매진됐다
hit:3608_conv:7217	angry	화난	my chief in my company scold me for the unnecessary reason.it makes me felt bad	회사의 상사가 불필요한 이유로 나를 꾸짖어 기분이 나쁩니다.	회사의 상사가###불필요한 이유로 나를 꾸짖어
hit:3609_conv:7218	surprised	놀란	my friend got asked to become a manager	친구가 매니저가 되라는 요청을 받았다	친구가 매니저가 되라는 요청을 받았다
hit:3614_conv:7228	angry	화난	I am so mad! I was supposed to start my vacation on Monday and my boss is making come into work! I can't believe he would do that!	너무 화났어! 나는 월요일에 휴가를 시작하기로 되어 있었는데 상사가 일을 시작하게 하고 있습니다! 그가 그런 짓을 하다니 믿을 수가 없어!	상사가 일을 시작하게 하고 있습니다!
hit:3614_conv:7229	lonely	외로운	I've been single for some time now. I am alone and sooo sad.	나는 얼마 동안 싱글이었다. 나는 혼자이고 너무 슬프다.	얼마 동안 싱글이었다
hit:3625_conv:7250	afraid	두려워하는	I felt anxious when I went to my interview the other day. Even though I was more than prepared, I was still overly nervous.	나는 요전날 면접을 보러 갔을 때 불안을 느꼈다. 만반의 준비를 했음에도 불구하고 지나치게 긴장했다.	면접을 보러 갔을 때
hit:3636_conv:7272	afraid	두려워하는	I hate being in public by myself. It gets me super nervous and I turn bright red.	나는 혼자 대중 앞에 나서는 것을 싫어한다. 그것은 나를 초조하게 만들고 나는 밝은 빨간색으로 변합니다.	혼자 대중 앞에 나서는 것을
hit:3642_conv:7285	trusting	신뢰하는	I always enjoy ordering things on newegg because I'm confident it will arrive quick and on time.	나는 항상 빠르고 제때 도착할 것이라고 확신하기 때문에 뉴욕에서 주문하는 것을 즐기고 있다.	뉴욕에서 주문하는 것을
hit:3670_conv:7340	sentimental	감상적인	I visited Disneyland for the first time in over 20 years recently. It reminded me of the time I spent there when I was little - my grandparents used to live right near the park.	최근 20년 만에 처음으로 디즈니랜드를 방문했습니다. 어렸을 때 그곳에서 보냈던 시간이 생각났습니다. 할아버지 할머니는 공원 바로 옆에 사셨습니다.	디즈니랜드를
hit:3670_conv:7341	embarrassed	당황스러운	I forgot the make my credit card payment yesterday. I feel so bad because I told myself all day yesterday not to forget.	나는 어제 신용카드 결제를 잊었다 어제 하루 종일 잊지 말라고 했기 때문에 너무 안타깝다.	신용카드 결제를 잊었다
hit:3671_conv:7342	impressed	감명받은	When my mother completed her degree in business administration. I didn't know she was still able to do complex math.	어머니가 경영학 학위를 마칠 때. 나는 그녀가 여전히 복잡한 수학을 할 수 있다는 것을 몰랐습니다.	그녀가###복잡한 수학을 할 수 있다는
hit:3674_conv:7348	proud	자랑스러운	I helped a friend of mine lose over 60 pounds.	나는 내 친구가 60파운드 이상을 감량하도록 도왔습니다.	감량하도록 도왔습니다.
hit:3675_conv:7350	angry	화난	I am so not happy with my mother for not telling me who my father is	아버지가 누구인지 말해주지 않아서 엄마한테 너무 행복하지 않다	아버지가 누구인지 말해주지 않아서###엄마한테
hit:3680_conv:7360	confident	확신하는	I had an interview yesterday. I was confident about my performance when it was over.	어제 인터뷰를 했습니다. 경기가 끝났을 때 자신의 연기에 대한 자신감이 있었다.	연기에
hit:3681_conv:7363	afraid	두려워하는	So I took a picture of myself at a battlefield and there was a ghostly smudge over me that wasn't in the image before or after it.	그래서 전쟁터에서 사진을 찍었는데, 그 전후 사진에는 없는 유령 같은 얼룩이 내 위에 있었다.	유령 같은 얼룩이
hit:3683_conv:7367	lonely	외로운	My wife works nights so I am often all by my self	아내가 밤에 일하기 때문에 자주 혼자 있는 경우가 많다	아내가 밤에 일하기 때문에
hit:3697_conv:7394	grateful	고마워하는	I was waiting for the bus this morning to go to work and realized I didn't have any change. Someone offered to pay for my bus fair.	오늘 아침 출근길 버스를 기다리고 있었는데 잔돈이 없다는 걸 깨달았다. 누군가 내 버스 박람회 비용을 지불하겠다고 제안했습니다.	누군가 내 버스 박람회 비용을 지불하겠다고 제안했습니다.
hit:3703_conv:7407	impressed	감명받은	I have really been shocked at how cool some of the people I have met on the internet are.	인터넷에서 만난 사람들 중 얼마나 멋진지 정말 충격을 받았다.	인터넷에서 만난 사람들
hit:3709_conv:7419	sad	슬픈	My cat passed away this morning. I had her for 11 years.	내 고양이가 오늘 아침에 세상을 떠났습니다. 나는 11년 동안 그녀를 가졌다.	내 고양이가 오늘 아침에 세상을 떠났습니다.
hit:3710_conv:7420	angry	화난	During my finals, I live in a college housing co-op, and in this co-op we have job duties and required working hours. One time, a resident wasn't doing his scheduled labor and was unapologetic about missing it, making other residents having to pick up his work. I had to confront him and make a big deal about it with the officers.	기말고사 기간 동안 저는 대학 주택 협동조합에 거주하며 이 협동조합에서는 직무와 필요한 근무 시간이 있습니다. 한 번은 한 거주자가 예정된 노동을 하지 않고 일을 놓친 것에 대해 사과하지 않아 다른 주민들이 그의 작업을 픽업해야 했습니다. 나는 그와 대면하고 장교들과 큰 일을 해야 했다.	한 거주자가 예정된 노동을 하지 않고 일을 놓친 것에 대해 사과하지 않아
hit:3714_conv:7429	angry	화난	I cleaned up my whole house the other day when the kids were at summer camp. I left the house to run an errand last night. When I got back home the house was a complete mess again! I was ticked!	전날 아이들이 여름 캠프에 있었을 때 집 전체를 정리했다. 나는 어젯밤 일을 하려고 집을 나섰다 집에 돌아왔을 때 그 집은 또 완전히 엉망이었어! 나는 화가 났어!	집은 또 완전히 엉망이었어
hit:3725_conv:7451	content	만족하는	I really have nothing to complain about. I have a roof over my head, a good job, and a wonderful family. Life is good!	나는 정말 불평할 것이 없다 머리 위에 지붕이 있고 좋은 일도 있고, 멋진 가족도 있다. 인생이 좋다!	지붕이###좋은 일도###멋진 가족도
hit:3726_conv:7453	afraid	두려워하는	I owe some guys some money after playing a poker game. They know where I live and I see them driving by late at night.	나는 포커 게임을 한 후 어떤 사람들에게 약간의 돈을 빚지고 있습니다. 그들은 내가 사는 곳을 알고 그들이 늦은 밤에 운전하는 것을 봅니다.	돈을 빚지고 있습니다.
hit:3735_conv:7470	sad	슬픈	Yesterday my pet hamster died. He just turned two and was not moving very much. I was tearful when I felt his body and it was cold.	어제 내 반려동물 햄스터가 죽었다 그는 두 번 돌아서서 별로 움직이지 않고 있었다 나는 그의 몸을 느꼈고 추웠을 때 기분이 상했다	내 반려동물 햄스터가 죽었다
hit:3741_conv:7483	joyful	즐거운	I just completed my storm shelter. I am very excited!	폭풍우 쉼터를 완성했습니다. 난 매우 흥분!	폭풍우 쉼터를 완성했습니다.
hit:3742_conv:7484	confident	확신하는	I recently lost some weight and I feel more confident in a bathing suit.	최근 살이 좀 빠졌고 수영복에 자신감이 생겼어요.	살이 좀 빠졌고
hit:3749_conv:7499	lonely	외로운	I have looked everywhere for a mate. I have no luck finding anyone. Perhaps I will be alone for the rest of my life.	나는 짝을 찾기 위해 여기저기를 찾아다녔다. 나는 운이 좋은 사람을 찾을 수 없습니다. 아마도 나는 평생을 혼자일 것입니다.	사람을 찾을 수 없습니다.
hit:3759_conv:7518	embarrassed	당황스러운	I was so ashamed when I realize I left the house with two different shoes. I didn't have time to go home, so I had to hide my feet all day.	두 개의 다른 신발로 집을 나왔다는 것을 깨닫고 너무 창피했다. 집에 갈 시간이 없어서 하루 종일 발을 감춰야 했다.	두 개의 다른 신발로 집을 나왔다는 것을
hit:3764_conv:7529	disgusted	역겨운	I stepped in some dog poop walking in my neighborhood the other day.	나는 전날 동네에서 걷는 개똥 몇 마리를 밟았다	개똥 몇 마리를 밟았다
hit:3777_conv:7555	angry	화난	My dog decided to pee on my bed when I wasn't home. I just cleaned it too!	내 강아지는 내가 집에 없을 때 내 침대에 오줌을 싸기로 결정했습니다. 저도 방금 청소했어요!	내 강아지는###내 침대에 오줌을
hit:3788_conv:7577	joyful	즐거운	My friend got a new puppy and I got to play with it for a while, it was a lot of fun.	내 친구는 새 강아지를 얻었고 나는 잠시 동안 그것과 함께 놀게 되었고, 그것은 매우 재미있었습니다.	새 강아지를###그것과 함께 놀게 되었고
hit:3816_conv:7632	hopeful	희망에 찬	We are wanting to get a new vehicle this year. We are trying to get bills paid off so we can afford the payments. I hope it happens.	우리는 올해 새 차량을 구하고 싶다 우리는 결제금을 감당할 수 있도록 지불금을 갚으려고 노력하고 있다 그런 일이 일어나길 바란다.	새 차량을 구하고
hit:3852_conv:7705	embarrassed	당황스러운	I once farted really loud in class.	나는 한 번 수업시간에 정말 큰 소리로 방귀를 뀌었다.	수업시간에 정말 큰 소리로 방귀를 뀌었다.
hit:3854_conv:7708	hopeful	희망에 찬	I asked my coworker out. She said yes. I never thought she'd agree.	나는 동료에게 데이트를 요청했다 그녀는 그렇다고 말했다 나는 그녀가 동의할 줄 몰랐다	동료에게 데이트를 요청했다
hit:3856_conv:7712	joyful	즐거운	I told my mom that I didin't want to be in compsci anymore, because I was really miserable. She said that I should do what makes me happy.	나는 엄마에게 내가 정말 비참하기 때문에 더 이상 콤프 사이에 있고 싶지 않다고 말했습니다. 그녀는 내가 나를 행복하게 만드는 일을 해야 한다고 말했다.	그녀는 내가 나를 행복하게 만드는 일을 해야 한다고
hit:3864_conv:7729	trusting	신뢰하는	I was so tempted to kiss the girl last night, But I am married.	어젯밤에 그 여자에게 키스하고 싶은 유혹이 너무 컸어요. 하지만 저는 결혼했어요.	그 여자에게 키스하고 싶은
hit:3869_conv:7738	afraid	두려워하는	I was scared when it stormed last weekend. I hate thunder	지난 주말에 폭풍우가 쳤을 때 나는 무서웠다. 나는 천둥이 싫어	폭풍우가 쳤을 때###천둥이
hit:3873_conv:7747	content	만족하는	I didn't overeat like I usally do. I hope I can always do this.	평소처럼 과식하지 않았다. 나는 항상 이것을 할 수 있기를 바랍니다.	과식하지 않았다.
hit:3879_conv:7758	grateful	고마워하는	I've been having trouble financially, and my coworker brings me lunch everyday.	경제적으로 어려움을 겪고 있는데 직장 동료가 매일 점심을 가져다 줍니다.	동료가 매일 점심을 가져다 줍니다.
hit:3888_conv:7776	caring	돌보는	i liked taking care of of my sisters pet the other day	나는 요전에 내 여동생 애완 동물을 돌보는 것을 좋아했습니다.	여동생 애완 동물을
hit:3892_conv:7784	impressed	감명받은	it was impressive to see the lakers get lebron a few weeks ago	몇 주 전 라이커들이 유출되는 것을 보는 것은 인상적이었다	라이커들이 유출되는 것을
hit:3902_conv:7804	lonely	외로운	I moved away from my family and friends to start a new job next week. I'm looking forward to it but its so isolating not knowing a single person.	나는 다음 주에 새로운 일을 시작하기 위해 가족과 친구들과 떨어져 이사했습니다. 기대하고 있지만 한 명도 모른다는 게 너무 외롭다.	가족과 친구들과 떨어져 이사했습니다.
hit:3907_conv:7815	angry	화난	I am so mad at my daughter. She left open our freezer and my popsicles melted.	나는 내 딸에게 너무 화가 난다. 그녀는 냉장고를 열어두고 내 아이스 캔디를 녹였습니다.	내 딸에게###냉장고를 열어두고###아이스 캔디를 녹였습니다.
hit:3911_conv:7823	proud	자랑스러운	My wife just got a new job she had really wanted and I am so happy for her.	제 아내는 그녀가 정말로 원했던 새로운 직업을 얻었고 저는 그녀를 매우 기쁘게 생각합니다.	아내는###새로운 직업을 얻었고
hit:3912_conv:7825	sentimental	감상적인	i get nostalgic when I hear this song. It makes me think of when I was a kid	나는 이 노래를 들으면 향수가 난다 내가 어렸을 때 생각이 난다	이 노래를 들으면
hit:3913_conv:7826	embarrassed	당황스러운	I was supposed to be responsible for the powerpoint slides for our presentation, but I accidentally deleted it.	프레젠테이션의 파워포인트 슬라이드를 담당해야 했는데 실수로 삭제했습니다.	슬라이드를###실수로 삭제했습니다.
hit:3916_conv:7832	impressed	감명받은	My friend won a scholarship to go to school overseas. She worked all through high school.	친구가 장학금을 받아 해외 학교에 다녔습니다. 그녀는 고등학교 내내 일했습니다.	장학금을 받아 해외 학교에 다녔습니다.
hit:3921_conv:7842	embarrassed	당황스러운	I was in a store and really needed a sandwhich. I didn't have any money so I walked out with one sandwich without paying.	나는 가게에 있었고 정말로 샌드위치가 필요했습니다. 나는 돈이 없어 돈을 내지 않고 샌드위치 하나를 들고 나왔다.	돈을 내지 않고 샌드위치 하나를 들고 나왔다.
hit:3922_conv:7844	afraid	두려워하는	I just went for my yearly physical and thought everything was good, but I got a call that the doctor wanted to talk to me about some blood work. Its awful because they aren't open until tomorrow so they haven't gotten back to me yet.	나는 단지 연간 신체 검사를 받으러 갔고 모든 것이 괜찮다고 생각했지만 의사가 혈액 검사에 대해 이야기하고 싶다는 전화를 받았습니다. 그들이 내일까지 열리지 않았기 때문에 그들은 아직 나에게 돌아오지 않았기 때문에 끔찍합니다.	의사가 혈액 검사에 대해 이야기하고 싶다는
hit:3924_conv:7848	disappointed	실망한	I was hoping to go out with my friend's this weekend, but it was raining all weekend.	이번 주말에 친구와 데이트하고 싶었는데 주말 내내 비가 오고 있었다.	주말 내내 비가 오고 있었다
hit:3928_conv:7857	impressed	감명받은	it was impressive when the lakers signed lebron	레이커스가 르브론과 계약했을 때 인상적이었습니다.	레이커스가 르브론과 계약했을 때
hit:3942_conv:7884	proud	자랑스러운	My son got straight A's in his summer class and it makes me happy.	제 아들은 여름 수업에서 바로 A를 받았고 저를 기쁘게 합니다.	제 아들은 여름 수업에서 바로 A를 받았고
hit:3947_conv:7894	jealous	질투하는	I was a little envious when my friend got a new car. It makes me want one	친구가 새 차를 받았을 때 나는 조금 부러웠다 하나를 원하게 만드는 거야	친구가 새 차를 받았을 때
hit:3959_conv:7919	angry	화난	I can't believe my friend got back with her ex. She knows he is no good.	내 친구가 전 남자친구와 함께 돌아왔다니 믿기지 않는다 그녀는 그가 좋지 않다는 것을 알고 있다	내 친구가 전 남자친구와 함께 돌아왔다니
hit:3967_conv:7935	excited	흥분한	Just recently started a new job for higher pay. Can't wait to see my paycheck!	최근에 더 높은 임금을 받기 위해 새로운 일자리를 시작했다 내 월급을 보고 싶어서 기다릴 수가 없어!	새로운 일자리를###월급을
hit:3971_conv:7943	afraid	두려워하는	I was just diagnosed with breast cancer, just at its first stage, and I don't even know how to feel or what to do. Its terrifying.	유방암 진단을 받은지 얼마 되지 않았을 때인데, 기분이 어떻고 어떻게 해야 할지조차 모릅니다. 끔찍하다.	유방암 진단을
hit:3982_conv:7965	proud	자랑스러운	My son pass his exams at school with good grade.	제 아들은 학교에서 좋은 성적으로 시험에 합격했습니다.	제 아들은 학교에서 좋은 성적으로 시험에 합격했습니다.
hit:3991_conv:7982	embarrassed	당황스러운	I used to steal from my mom. She caught me once and I felt bad.	나는 엄마에게서 물건을 훔치곤 했다. 그녀는 나를 한 번 잡았고 나는 기분이 나빴다.	나는 엄마에게서 물건을 훔치곤
hit:3998_conv:7996	afraid	두려워하는	Getting on a flight in a couple of days. Kind of nervous because I've never flown before, and I just have a weird feeling about it. Like, I know it will be fine, but I'm worried about the safety of plans, I'm worried about getting lost, I'm worried about being far from home.. Just a little overwhelming.	며칠 후면 비행기를 타게 됩니다. 한 번도 비행기를 타본 적이 없기 때문에 약간 긴장되고, 이상한 느낌이 듭니다. 뭐, 괜찮을 거란 걸 알지만 계획의 안전이 걱정되고, 길을 잃을까 걱정이 되고, 집이 멀어질까 걱정이 됩니다.. 그냥 조금 벅차요.	며칠 후면 비행기를 타게###계획의 안전이###길을 잃을까###집이 멀어질까
hit:4003_conv:8006	surprised	놀란	My friend randomly gave me a gift out of nowhere. I wasn't expecting it at all as there wasn't any specific occassion	친구가 갑자기 선물을 줬어요. 특별한 계기가 없었기에 전혀 예상하지 못했다	친구가 갑자기 선물을 줬어요.
hit:4030_conv:8060	lonely	외로운	I just started a month long class for work in a town that I have never been. I feel so isolated in my hotel by myself.	나는 한 번도 가본 적이 없는 마을에서 일하기 위해 한 달 동안 긴 수업을 시작했다 나는 혼자 호텔에서 너무 고립된 느낌이 든다.	한 번도 가본 적이 없는 마을에서 일하기 위해 한 달 동안 긴 수업을 시작했다
hit:4033_conv:8067	jealous	질투하는	My boyfriend pays more attention to his friends than he does me. I am tired of feeling like I have to compete.	내 남자친구는 내가 하는 것보다 친구들에게 더 많은 관심을 기울인다 나는 경쟁해야 할 것 같은 느낌에 지쳤다	내 남자친구는 내가 하는 것보다 친구들에게 더 많은 관심을 기울인다
hit:4034_conv:8069	sad	슬픈	My cat passed away today...	내 고양이는 오늘 세상을 떠났다	내 고양이는 오늘 세상을 떠났다
hit:4036_conv:8073	embarrassed	당황스러운	I accidentally spilled my coffee on my date a few days ago. It didn't end up going so well...	며칠 전 데이트 중에 실수로 커피를 쏟았습니다. 그렇게 잘 풀리진 않았는데...	실수로 커피를 쏟았습니다.
hit:4056_conv:8112	grateful	고마워하는	While working a delivery job, a customer gave me an amazingly good tip of 40.00 once.	배달 일을 하다가 한 손님이 40.00이라는 놀라운 팁을 한 번 주었습니다.	한 손님이###놀라운 팁을
hit:4061_conv:8122	confident	확신하는	back when I was playing a lot of mario kart and I was able to beat a lot of people it had me feeling good about my skills	예전에 마리오 카트를 많이 하고 많은 사람들을 이길 수 있었을 때 내 기술에 대해 기분이 좋았습니다.	마리오 카트를 많이 하고 많은 사람들을 이길 수 있었을 때
hit:4062_conv:8125	afraid	두려워하는	I was watching a horror movie with my friends and I got really scared. I'm just not cut out for them honestly. I can't take them	친구들과 공포영화를 보고 있었는데 정말 겁이 났다. 나는 그들에게 정직하지 않다 그들을 가져갈 수 없어	공포영화를
hit:4066_conv:8133	excited	흥분한	I am so looking forward to the next Star Wars movie. I can't get enough of them. Star Wars is my favorite movies of all time!	다음 스타워즈 영화가 너무 기대된다. 나는 그들을 충분히 얻을 수 없다 스타워즈는 내가 가장 좋아하는 영화다!	다음 스타워즈 영화가
hit:4073_conv:8146	joyful	즐거운	I get so happy when I get to visit my family over the holidays. It is my favorite time of year!	명절을 맞아 가족을 찾을 때 정말 행복해진다. 지금이 내가 가장 좋아하는 시간이야!	명절을 맞아 가족을 찾을 때
hit:4076_conv:8152	angry	화난	I was driving down the highway and a semi-truck doesn't even look and just merges into my lane. I had to swerve over and luckily there wasn't a car there.	나는 고속도로를 운전하고 있었는데 세미 트럭은 보이지도 않고 내 차선에 합류했습니다. 나는 방향을 틀어야 했고 다행히 거기에는 차가 없었다.	세미 트럭은 보이지도 않고 내 차선에 합류했습니다.
hit:4081_conv:8163	content	만족하는	I just retired and feel truly happy for the first time in my life.	나는 방금 은퇴했고 내 인생에서 처음으로 진정으로 행복함을 느낍니다.	은퇴했고
hit:4090_conv:8180	confident	확신하는	Every time I go to work I feel like the most confident person a live. If only I could feel that way outside of work.	직장에 갈 때마다 가장 자신감 있는 사람이 살아가는 것 같다. 직장 밖에서 그런 느낌이 들어야 한다.	직장에 갈 때마다 가장 자신감 있는 사람이 살아가는 것 같다
hit:4090_conv:8181	embarrassed	당황스러운	I forgot my wallet in the car and took like 200 dollars worth of clothes to the counter at macys	차에서 지갑을 깜빡하고 200달러 상당의 옷을 메이시스 카운터에 가져갔다.	차에서 지갑을 깜빡하고
hit:4091_conv:8182	sentimental	감상적인	I miss my old house in Orlando	올랜도에 있는 오래된 집이 그립다	올랜도에 있는 오래된 집이
hit:4106_conv:8212	jealous	질투하는	I had to sit in a flight with crying baby	우는 아기와 함께 비행기에 앉아야 했다	우는 아기와 함께 비행기에 앉아야 했다
hit:4109_conv:8218	angry	화난	My duck is getting on my nerves a bit. He is a big fat guy and screams all the time if he feels he hasn't had enough food. I love him but I hate it when he screams.	오리가 약간 신경을 곤두세우고 있다 그는 뚱뚱한 사람이고 음식이 충분하지 않다고 느끼면 항상 비명을 지른다. 나는 그를 사랑하지만 그가 비명을 질렀을 때 그것을 싫어한다	그가 비명을 질렀을 때
hit:4112_conv:8224	prepared	준비된	I did all of my homework today. For my class in the morning I have all my work complete.	나는 오늘 숙제를 다 했다 아침에 수업을 하려면 내 일이 다 끝났다	숙제를 다 했다
hit:4118_conv:8237	content	만족하는	I'm very satisfied with my new home	나는 새 집에 매우 만족한다	새 집에
hit:4128_conv:8256	caring	돌보는	when i took care of my mom when she was sick	엄마가 아플 때 내가 엄마를 돌보았을 때	엄마를
hit:4130_conv:8261	grateful	고마워하는	I feel really glad I have money saved up. There is a lot going on in my life and I might need it, so it makes me feel relieved.	돈이 모였다니 정말 다행입니다. 내 삶에 많은 일이 일어나고 있고 필요할 수도 있으니 마음이 편안해집니다.	돈이 모였다니
hit:4134_conv:8269	angry	화난	I wanted to take friday off but, I'm unable too.	금요일을 쉬고 싶었지만 그럴 수가 없었다.	쉬고 싶었지만 그럴 수가 없었다.
hit:4135_conv:8271	sad	슬픈	My dog had to be euthanized last week. I am hurting so bad.	우리 개는 지난주에 안락사를 받아야 했다 나는 너무 아프다	개는 지난주에 안락사를 받아야 했다
hit:4140_conv:8281	lonely	외로운	Yesterday was a very hard day, in addition to drama, I felt so alone. I live alone and don't see many so it can get hard on days like the weekend.	어제는 정말 힘든 하루였고 드라마는 물론이고 너무 외로웠어요. 혼자 살다 보니 사람이 많이 보이지 않아 주말 같은 날은 힘들 수 있어요.	혼자 살다 보니###사람이 많이 보이지 않아
hit:4142_conv:8284	trusting	신뢰하는	sometimes i trust my relatives a little too much when i shouldnt	가끔은 내 친척들을 너무 신뢰할 때가 있다	내 친척들을 너무 신뢰할 때가
hit:4146_conv:8292	surprised	놀란	My grandmother is excited to see me! I went to her home without any intimation. She is happy to receive me after a long period.	우리 할머니는 나를보고 기뻐! 나는 아무런 안내도 없이 그녀의 집으로 갔다. 그녀는 오랜 시간이 지난 후에 나를 받아줘서 기쁩니다.	오랜 시간이 지난 후에 나를 받아줘서
hit:4150_conv:8300	sad	슬픈	I am upset that I have been used for so long. After you get out of a situation you realize how bad it was.	너무 오래 사용해서 속상해요. 상황을 벗어나고 나면 그것이 얼마나 나빴는지 깨닫게 됩니다.	너무 오래 사용해서
hit:4152_conv:8304	angry	화난	My Superior questioned about my work in front of my colleagues. But I didn't make any mistake.	상사는 동료들 앞에서 내 업무에 대해 질문했습니다. 하지만 나는 실수를 하지 않았다.	상사는 동료들 앞에서 내 업무에 대해 질문했습니다.
hit:4167_conv:8334	trusting	신뢰하는	I just took delivery of a Tesla S! I have put a lot of faith into the auto pilot function! I hope it never fails me!	Tesla S를 배송받았습니다! 오토파일럿 기능에 대한 믿음이 컸어요! 나는 그것이 나를 실망시키지 않기를 바랍니다!	오토파일럿 기능에 대한
hit:4169_conv:8338	proud	자랑스러운	I am proud of my girlfriend for getting a full time job, I am sur she will do great!	나는 정규직을 구한 내 여자 친구가 자랑스럽습니다. 그녀가 잘할 것이라고 확신합니다!	정규직을 구한 내 여자 친구가
hit:4169_conv:8339	anticipating	기대하는	christmas, the holidays in general this year in my new home.	크리스마스, 내 새 집에서 일반적으로 올해 휴일.	크리스마스,###내 새 집에서
hit:4174_conv:8349	sentimental	감상적인	I remember when my Dad would play catch with me. Those times are missed very much.	아버지가 저와 캐치볼을 하시던 때가 생각납니다. 그 시간들이 많이 그립습니다.	아버지가 저와 캐치볼을 하시던 때가 생각납니다.
hit:4183_conv:8366	disappointed	실망한	My friend died in a helicopter crash.	내 친구가 헬리콥터 추락 사고로 사망했습니다.	친구가 헬리콥터 추락 사고로 사망했습니다.
hit:4184_conv:8368	angry	화난	Telemarketers calls are so awful and come at the worst times	텔레마케터의 전화는 너무 끔찍하고 최악의 시간에 옵니다.	텔레마케터의 전화는###최악의 시간에 옵니다.
hit:4186_conv:8373	angry	화난	I was so mad when I didnt get a promotion	승진 안 해서 너무 화났어	승진 안 해서
hit:4192_conv:8384	excited	흥분한	I was going on vacation with my boyfriend of the time for the first time out of the country. The first night of the cruise, he told me that we would be swimming with the dolphins on our trip which has always been my dream. That evening, he also asked me to marry him.	나는 그 때의 남자친구와 처음으로 해외로 휴가를 가게 되었다. 크루즈의 첫날 밤, 그는 항상 꿈이었던 여행에서 돌고래와 함께 수영을 할 것이라고 말했습니다. 그날 저녁 그도 나에게 결혼하자고 했다.	남자친구와 처음으로 해외로 휴가를###여행에서 돌고래와 함께 수영을### 나에게 결혼하자고
hit:4196_conv:8393	excited	흥분한	Just got a house for 10k. It's really broken down, but I hope it'll be nice after we fix it up.	10만원에 집을 구했습니다. 정말 고장 났지만, 우리가 그것을 수정하고 나면 좋을 것입니다.	10만원에 집을 구했습니다.
hit:4209_conv:8418	afraid	두려워하는	A couple months ago I got a text message saying that my sister was in a motorcycle accident! I was really scared she might have been seriously injured!	몇달전에 언니가 오토바이 사고를 당했다는 문자를 받았어요! 그녀가 중상을 입었을지 모른다는 사실이 정말 무서웠어요!	언니가 오토바이 사고를 당했다는 문자를 받았어요! ###중상을 입었을지 모른다는 사실이
hit:4225_conv:8450	sentimental	감상적인	My keep my dads necklace close to me as much as possible.	아버지의 목걸이는 최대한 가까이에 두세요.	아버지의 목걸이는
hit:4233_conv:8467	disappointed	실망한	My sister stole the money from my wallet. I am so mad at her!	누나가 내 지갑에서 돈을 훔쳤다. 나는 그녀에게 너무 화가났다!	누나가 내 지갑에서 돈을 훔쳤다.
hit:4234_conv:8468	afraid	두려워하는	well I started my new job this week... It is weird to be with people who don't know me	음 이번 주에 새 직장을 시작했어요... 저를 모르는 사람들과 함께 하는 게 이상해요	이번 주에 새 직장을 시작했어요... 저를 모르는 사람들과 함께
hit:4245_conv:8491	angry	화난	My boss fired me because I kept making him look bad. I am so mad about it!	내 상사는 내가 계속 그를 나쁘게 보이게 했기 때문에 나를 해고했다. 나는 그것에 대해 너무 화가 난다!	내 상사는 내가 계속 그를 나쁘게 보이게 했기 때문에 나를 해고했다.
hit:4250_conv:8500	embarrassed	당황스러운	I was walking down the hall at school and slipped and fell.	학교 복도를 걸어가다가 미끄러져 넘어졌습니다.	학교 복도를 걸어가다가 미끄러져 넘어졌습니다.
hit:4257_conv:8514	disappointed	실망한	My new car was robbed last week during the night.	내 새 차는 지난 주 밤에 강도를 당했습니다.	내 새 차는 지난 주 밤에 강도를 당했습니다.
hit:4263_conv:8527	proud	자랑스러운	Finally figured out how to help the poor turtles that keep walking in the road and getting killed	마침내 길을 계속 걷고 죽임을 당하는 불쌍한 거북이를 돕는 방법을 알아 냈습니다.	마침내 길을 계속 걷고 죽임을 당하는 불쌍한 거북이를 돕는 방법을 알아 냈습니다.
hit:4274_conv:8549	angry	화난	My dog ate my shoes!	내 개가 내 신발을 먹었어!	내 개가 내 신발을 먹었어!
hit:4278_conv:8556	angry	화난	Can you believe my car broke down!	내 차가 고장났다는 것이 믿겨지십니까!	내 차가 고장났다는 것이
hit:4281_conv:8563	sentimental	감상적인	I remember the days when gas was a dollar a gallon. Those were the good old days.	휘발유가 갤런당 1달러였던 시절을 기억합니다. 좋은 옛날들이었다.	휘발유가 갤런당 1달러였던 시절을 기억합니다. 좋은 옛날들이었다.
hit:4282_conv:8565	sentimental	감상적인	Went home for my twenty year high school reunion and the school is being closed and consolidated with others in the county. So sad.	20년 간의 고등학교 동창회를 위해 집에 갔고 학교는 폐쇄되고 카운티의 다른 사람들과 통합되었습니다. 너무 슬퍼.	20년 간의 고등학교 동창회를 위해
hit:4283_conv:8567	content	만족하는	Had a great weekend!	좋은 주말을 보냈어!	좋은 주말을
hit:4284_conv:8568	sentimental	감상적인	Our dining room table is beat up but it belonged to my grandma.	우리 식당 테이블은 두들겨 맞았지만 그것은 우리 할머니의 것이었습니다.	그것은 우리 할머니의 것이었습니다.
hit:4284_conv:8569	disappointed	실망한	i went out to my garden and found my tomato plants had blossom end rot	나는 내 정원에 갔고 내 토마토 식물에 꽃 끝이 썩은 것을 발견했습니다	내 토마토 식물에 꽃 끝이 썩은 것을 발견했습니다
hit:4292_conv:8585	prepared	준비된	Getting bags packed	가방 포장하기	가방 포장하기
hit:4303_conv:8607	embarrassed	당황스러운	I yelled at my two-year-old nephew the other day, because he wasn't paying attention and spilled something, made a huge mess. I've been yelling at him off and on recently since he started living with my family for a short period of time. It's so hard to keep my patience in the moment... But then later on I feel so terrible that I can't be a better human being to him.	나는 요전날 두 살배기 조카가 주의를 기울이지 않고 무언가를 엎질러 큰 혼란을 일으켰기 때문에 소리를 질렀습니다. 나는 그가 짧은 기간 동안 우리 가족과 함께 살기 시작한 이후로 최근에 그에게 계속해서 소리를 질렀습니다. 순간의 참을성을 유지하는 것이 너무 어렵습니다 ... 그러나 나중에는 그에게 더 나은 인간이 될 수 없다는 것이 너무 끔찍합니다.	나는 요전날 두 살배기 조카가 주의를 기울이지 않고 무언가를 엎질러 큰 혼란을 일으켰기 때문에 소리를 질렀습니다.###계속해서 소리를 질렀습니다.###나중에는 그에게 더 나은 인간이 될 수 없다는 것이 너무 끔찍합니다.
hit:4313_conv:8627	proud	자랑스러운	Nephew caught a fish this weekend	이번 주말에 조카가 물고기를 잡았습니다.	이번 주말에 조카가 물고기를 잡았습니다.
hit:4316_conv:8633	surprised	놀란	I went into work this morning and had an unexpected bonus sitting on my desk!	오늘 아침에 출근했는데 책상 위에 뜻밖의 보너스가 놓여 있었어요!	오늘 아침에 출근했는데 책상 위에 뜻밖의 보너스가 놓여 있었어요!
hit:4319_conv:8639	embarrassed	당황스러운	During gym class today but pants split wide open. Everyone in the class could see my underwear.	오늘 체육시간인데 바지가 헐렁거렸다. 반의 모든 사람들이 내 속옷을 볼 수 있었습니다.	오늘 체육시간인데 바지가 헐렁거렸다. 반의 모든 사람들이 내 속옷을 볼 수 있었습니다.
hit:4322_conv:8645	jealous	질투하는	Nephew caught a big fish	큰 물고기를 잡은 조카	큰 물고기를 잡은 조카
hit:4333_conv:8667	anticipating	기대하는	I can't wait to see the new James Bond movie.	나는 새로운 제임스 본드 영화를 보기 위해 기다릴 수 없다.	새로운 제임스 본드 영화를 보기 위해
hit:4338_conv:8676	afraid	두려워하는	I am scared that World War 3 may be near.	3차 세계대전이 가까울까 두렵다.	3차 세계대전이
hit:4340_conv:8681	jealous	질투하는	I was jealous when my friend started a job making 30,000 dollars more than me right after he graduated. I wish I majored in his degree.	친구가 졸업하자마자 나보다 3만 달러 더 버는 일을 시작했을 때 질투가 났다. 나는 그의 학위를 전공하고 싶다.	친구가 졸업하자마자 나보다 3만 달러 더 버는 일을 시작했을 때
hit:4344_conv:8688	confident	확신하는	I interviewed for a job promotion today and I feel like I did very well.	오늘 승진 면접을 봤는데 정말 잘한 것 같아요.	오늘 승진 면접을 봤는데 정말 잘한 것 같아요.
hit:4347_conv:8695	disgusted	역겨운	My friend put vinegar on his ice cream sundae. It looked really gross.	내 친구는 아이스크림 선디에 식초를 넣었습니다. 정말 징그럽게 생겼습니다.	내 친구는 아이스크림 선디에 식초를 넣었습니다.
hit:4354_conv:8709	grateful	고마워하는	I just had a little girl 3 weeks ago and she had to go into the NICU for breathing problems. I am so happy that we got to bring her home yesterday.	나는 3주 전에 어린 소녀를 낳았고 그녀는 호흡 문제로 NICU에 가야 했습니다. 나는 우리가 그녀를 어제 집에 데려올 수 있어서 너무 기쁩니다.	우리가 그녀를 어제 집에 데려올 수 있어서
hit:4373_conv:8746	sentimental	감상적인	I'm in a relationship right now, but sometimes I see people who are single and wish I could go back to a time where I had more freedom, a more simple life. Plus, the feeling of possibility. The grass is always greener though, I guess.	지금은 연애를 하고 있지만 가끔은 싱글인 사람들을 보고 더 자유롭고 단순한 삶을 살았던 때로 돌아가고 싶어하는 사람들을 봅니다. 게다가 가능성의 느낌. 잔디는 항상 더 푸르다고 생각합니다.	더 자유롭고 단순한 삶을 살았던 때로 돌아가고 싶어하는 사람들을
hit:4376_conv:8752	afraid	두려워하는	I am very nervous about my wife giving birth next month.	아내가 다음 달에 출산을 하게 되어 무척 긴장됩니다.	아내가 다음 달에 출산을 하게 되어
hit:4378_conv:8756	embarrassed	당황스러운	Last week was so hectic. One day, I left the house in my pajamas and did not realize it until my daughter pointed it out when I came into her school to drop off her project.	지난 주는 너무 바빴습니다. 어느 날 나는 잠옷을 입고 집을 나와 딸아이가 프로젝트를 중단하기 위해 학교에 왔을 때 딸아이가 지적할 때까지 깨닫지 못했습니다.	어느 날 나는 잠옷을 입고 집을 나와 딸아이가 프로젝트를 중단하기 위해 학교에 왔을 때 딸아이가 지적할 때까지 깨닫지 못했습니다.
hit:4388_conv:8776	confident	확신하는	My friend speaks 4 languages. I'm sure they'll get that interpreter job at the embassy.	내 친구는 4개 국어를 구사합니다. 나는 그들이 대사관에서 통역 일을 할 것이라고 확신합니다.	나는 그들이 대사관에서 통역 일을 할 것이라고 확신합니다.
hit:4391_conv:8782	grateful	고마워하는	My friend got into a really bad car accident. I'm so glad she's ok.	제 친구는 정말 큰 교통사고를 당했습니다. 그녀가 무사해서 정말 기뻐요.	그녀가 무사해서
hit:4391_conv:8783	afraid	두려워하는	I have a big certification test coming up for my job. I studied so much but am still nervous I won't do good.	제 직업에 대한 큰 인증 시험이 다가오고 있습니다. 공부를 너무 많이 했는데 아직 잘 못해서 떨려요.	제 직업에 대한 큰 인증 시험이###공부를 너무 많이 했는데 아직 잘 못해서
hit:4394_conv:8788	surprised	놀란	My friends gave me a nice impromptu birthday celebration last week. They took me to my favorite restaurant and gave me gifts.	내 친구들은 지난주에 나에게 멋진 즉석 생일 축하를 해주었다. 그들은 나를 내가 가장 좋아하는 식당에 데려가 선물을 주었다.	내 친구들은 지난주에 나에게 멋진 즉석 생일 축하를 해주었다. 그들은 나를 내가 가장 좋아하는 식당에 데려가 선물을 주었다.
hit:4400_conv:8800	proud	자랑스러운	My son spoke his first word yesterday. I was so proud.	우리 아들이 어제 첫 마디를 했습니다. 나는 너무 자랑스러웠다.	우리 아들이 어제 첫 마디를 했습니다.
hit:4408_conv:8817	angry	화난	My best friend always interrupts me when I talk. It is so irritating.	내 가장 친한 친구는 내가 말할 때 항상 나를 방해한다. 너무 짜증난다.	내가 말할 때 항상 나를 방해한다.
hit:4432_conv:8864	sad	슬픈	I cant belive my friend is getting married. He fiance is terrible	내 친구가 결혼한다는 게 믿기지 않는다. 그녀의 약혼자는 끔찍하다	그녀의 약혼자는 끔찍하다
hit:4435_conv:8871	sad	슬픈	My mother passed away today. It was awful.	오늘 어머니가 돌아가셨습니다. 그것은 끔찍했다.	오늘 어머니가 돌아가셨습니다.
hit:4436_conv:8873	jealous	질투하는	i am so upset my classmate got th lead in the schoole\ play	내 반 친구가 학교 놀이에서 주도권을 잡은 것이 너무 화가 난다.	내 반 친구가 학교 놀이에서 주도권을 잡은 것이
hit:4443_conv:8886	sentimental	감상적인	I always look at my old fb pictures. I think it keeps me humble	나는 항상 내 오래된 fb 사진을 봅니다. 나는 그것이 나를 겸손하게 유지한다고 생각한다.	내 오래된 fb 사진을
hit:4446_conv:8893	sentimental	감상적인	my cousin got shot in the head and i just could not stop crying	내 사촌은 머리에 총을 맞았고 나는 울음을 멈출 수 없었습니다	내 사촌은 머리에 총을 맞았고
hit:4454_conv:8908	angry	화난	i stubbed my toe this morning	나는 오늘 아침에 내 발가락을 찔렀다	내 발가락을 찔렀다
hit:4458_conv:8917	lonely	외로운	I rea;;y miss having a man around the house. I have to do too much	집에 남자가 있다는 게 정말 그리워요. 나는 너무 많은 일을 해야 한다	집에 남자가 있다는 게 정말 그리워요.
hit:4478_conv:8956	disgusted	역겨운	My cat vomited on my shoes the other day	요전날 고양이가 내 신발에 구토를 했어	고양이가 내 신발에 구토를 했어
hit:4484_conv:8969	sentimental	감상적인	I was in the grocery store and saw a ton of old foods that I used to love eating like Lil Debbie cakes. It made me really remember the good ol days of being a kid.	나는 식료품 점에 있었고 Lil Debbie 케이크처럼 즐겨 먹던 오래된 음식을 많이 보았습니다. 어린 시절의 좋은 시절을 정말 기억하게 만들었습니다.	즐겨 먹던 오래된 음식을###어린 시절의 좋은 시절을
hit:4486_conv:8972	excited	흥분한	I was so thrilled to get concert tickets for a surprise show. It will be so fun!	서프라이즈 공연 티켓을 구해서 너무 기뻤어요. 너무 재미있을거야!	서프라이즈 공연 티켓을 구해서
hit:4491_conv:8982	jealous	질투하는	My brother has blue eyes.	내 동생은 파란 눈을 가지고 있습니다.	내 동생은 파란 눈을 가지고 있습니다.
hit:4495_conv:8990	caring	돌보는	I want my family to do well!	가족들이 잘되기를 바라요!	가족들이
hit:4497_conv:8995	caring	돌보는	i saw a kid crying at the store.	나는 가게에서 우는 아이를 보았다.	가게에서 우는 아이를
hit:4498_conv:8997	embarrassed	당황스러운	I stole money from my friend.	친구에게서 돈을 훔쳤습니다.	친구에게서 돈을 훔쳤습니다.
hit:4501_conv:9002	embarrassed	당황스러운	I eat my dead skin cells	나는 내 죽은 피부 세포를 먹는다	나는 내 죽은 피부 세포를 먹는다
hit:4509_conv:9018	angry	화난	I hate driving in heavy traffic. It makes me so irritable.	나는 교통 체증에서 운전하는 것을 싫어합니다. 너무 짜증나네요.	교통 체증에서 운전하는 것을
hit:4517_conv:9034	disappointed	실망한	A flood hit my house. The entire house is destroyed now.	홍수가 내 집을 덮쳤습니다. 지금 집 전체가 파괴되었습니다.	홍수가###파괴되었습니다.
hit:4518_conv:9037	angry	화난	I was expecting a special package delivery, but they lost it!	특별 패키지 배송을 기대했는데 분실했습니다!	분실했습니다!
hit:4525_conv:9050	sentimental	감상적인	I am very sensitive about the word fat	나는 뚱뚱하다는 말에 매우 민감하다.	뚱뚱하다는 말에
hit:4534_conv:9069	surprised	놀란	It was really fun to see my niece be born. I really had no idea what I was in for when I went to the hospital at first. I think it was a really educational experience.	조카가 태어나는 것을 보는 것은 정말 즐거웠습니다. 처음에 병원에 갔을 때 나는 내가 무엇 때문에 입원했는지 전혀 몰랐습니다. 정말 교육적인 경험이었던 것 같아요.	조카가 태어나는 것을
hit:4546_conv:9093	trusting	신뢰하는	I stopped trusting people because of how I was treated last time I borrowed money out	지난번에 돈을 빌렸을 때 대우를 받았기 때문에 사람을 더 이상 믿지 않게 되었습니다.	돈을 빌렸을 때 대우를 받았기 때문에
hit:4551_conv:9103	embarrassed	당황스러운	I feel guilty as a parent because I don't like to part in a lot of my children's school activities.	나는 아이들의 학교 활동에 많이 참여하는 것을 좋아하지 않기 때문에 부모로서 죄책감을 느낍니다.	나는 아이들의 학교 활동에 많이 참여하는 것을 좋아하지 않기 때문에 부모로서
hit:4563_conv:9127	disgusted	역겨운	I get irritated anytime I see people treat animals badly	나는 사람들이 동물을 나쁘게 대하는 것을 볼 때마다 짜증이 난다.	동물을 나쁘게 대하는 것을 볼 때마다
hit:4567_conv:9134	afraid	두려워하는	I am too scared to go to the Halloween party. I might freak out at some of the costumes.	할로윈 파티에 가기가 너무 무서워요. 일부 의상에 기절할 수도 있습니다.	할로윈 파티에 가기가###일부 의상에 기절할 수도
hit:4577_conv:9155	trusting	신뢰하는	I know that my money is safe with the banks	나는 내 돈이 은행에 안전하다는 것을 알고 있습니다.	내 돈이 은행에 안전하다는 것을
hit:4580_conv:9160	lonely	외로운	I sit by myself at lunch every day.	나는 매일 점심시간에 혼자 앉아 있다.	나는 매일 점심시간에 혼자 앉아 있다.
hit:4584_conv:9168	afraid	두려워하는	I was on a trip and fell asleep while driving. When I woke up there was an 18 wheeler stopped in front of me.	여행을 가다가 운전을 하다가 잠이 들었다. 눈을 떴을 때 18륜구동차 한 대가 내 앞에 멈춰 있었다.	눈을 떴을 때 18륜구동차 한 대가 내 앞에 멈춰 있었다.
hit:4590_conv:9180	sentimental	감상적인	I was going through some old childhood photos.	나는 오래된 어린 시절 사진을 살펴보고 있었다.	오래된 어린 시절 사진을
hit:4595_conv:9191	anticipating	기대하는	I could not wait to go see a movie last week with friends. I needed it	나는 지난 주에 친구들과 영화를 보러 가고 싶어 참을 수가 없었습니다. 나는 그것을 필요로했다	친구들과 영화를 보러 가고 싶어
hit:4597_conv:9195	afraid	두려워하는	I was offered a job and wasn't sure if I should take it or not. There were a lot of variables in play.	일자리를 제의받았는데 취해야 할지 말아야 할지 확신이 서지 않았습니다. 플레이에는 변수가 많았다.	일자리를 제의받았는데 취해야 할지 말아야 할지
hit:4618_conv:9237	disappointed	실망한	I'm not able to go to Disney World.	나는 디즈니 월드에 갈 수 없습니다.	나는 디즈니 월드에 갈 수 없습니다.
hit:4624_conv:9249	anticipating	기대하는	I can’t wait until my nephew gets to come over.	조카가 올 때까지 기다릴 수 없습니다.	조카가 올 때까지
hit:4640_conv:9281	prepared	준비된	I knew I was going to do well on my last test. I studied hard	나는 내가 마지막 시험을 잘 볼 것이라는 것을 알고 있었다. 나는 열심히 공부했다	마지막 시험을 잘 볼 것이라는 것을###나는 열심히 공부했다
hit:4646_conv:9292	embarrassed	당황스러운	when i forgot who someone was when they said hello	그들이 인사했을 때 누군가가 누구인지 잊었을 때	그들이 인사했을 때 누군가가 누구인지 잊었을 때
hit:4649_conv:9299	afraid	두려워하는	My car broke down yesterday and it had to be dropped off at the mechanic. I am really nervous about how much it will cost to fix it!	내 차가 어제 고장나서 정비사에게 맡겨야 했습니다. 수리비가 얼마나 나올지 정말 걱정입니다!	내 차가 어제 고장나서###수리비가 얼마나 나올지
hit:4656_conv:9313	disappointed	실망한	when my child lied to me	내 아이가 나에게 거짓말을 했을 때	내 아이가 나에게 거짓말을 했을 때
hit:4660_conv:9321	jealous	질투하는	There's a girl I work with who CONSTANTLY has things (big things!) just given to her for no reason! Last week, someone GAVE her a car even though she had a good one already! That never happens to me	함께 일하는 여자가 이유 없이 그녀에게 항상 물건(큰 것!)을 주었습니다! 지난 주에 그녀는 이미 좋은 차를 가지고 있는데 누군가 그녀에게 차를 선물했습니다! 그것은 나에게 결코 일어나지 않는다	그녀는 이미 좋은 차를 가지고 있는데 누군가 그녀에게 차를 선물했습니다!
hit:4670_conv:9341	afraid	두려워하는	I am sort of scared of growing up, it can be daunting	나는 자라는 것이 두렵고, 벅찰 수 있다.	나는 자라는 것이
hit:4703_conv:9406	sentimental	감상적인	I used to love playing pokemon with my friends what a great game that was as a kid	나는 친구들과 포켓몬을 하는 것을 좋아했습니다.	친구들과 포켓몬을 하는 것을
hit:4709_conv:9418	joyful	즐거운	The rally is here and the weather is beautiful! Time to head out on the motorcycle.	집회가 열리고 날씨가 아름답습니다! 오토바이를 타고 떠날 시간입니다.	집회가 열리고 날씨가 아름답습니다!
hit:4716_conv:9432	sentimental	감상적인	I remember the good old days when people had face to face interactions	사람들이 얼굴을 맞대고 상호 작용하던 좋은 옛날을 기억합니다.	좋은 옛날을
hit:4719_conv:9438	confident	확신하는	I am killing it a work. I am going to be promoted in no time	죽이고 있습니다. 나는 곧 승진할 것이다.	곧 승진할 것이다.
hit:4721_conv:9442	excited	흥분한	I am really hype for the upcoming super smash bros game in december	12월에 출시될 슈퍼 스매시 브라더스 게임이 정말 기대됩니다.	12월에 출시될 슈퍼 스매시 브라더스 게임이
hit:4727_conv:9454	disgusted	역겨운	So I have this neighbor who lives down the street who walks her dog without a leash. It is so annoying and its some kind of pit mix dog and it scares me that she has him off leash. I also found poop in my yard and I'm prestty sure it was from that dog! ugh!	그래서 제게는 목줄 없이 개를 산책시키는 거리에 사는 이 이웃이 있습니다. 그것은 매우 성가시고 일종의 구덩이 믹스 개이며 그녀가 그를 목줄에서 풀어 놓는 것이 두렵습니다. 나는 또한 내 마당에서 똥을 발견했고 그것이 그 개에게서 나온 것이라고 확신합니다! 으악!	내 마당에서 똥을 발견했고
hit:4734_conv:9468	disappointed	실망한	My daughter failed an exam and tried to hide it from me. I am so upset	내 딸은 시험에 떨어졌고 그것을 나에게 숨기려고 했습니다. 너무 속상해	내 딸은 시험에 떨어졌고 그것을 나에게 숨기려고 했습니다.
hit:4781_conv:9562	sad	슬픈	When my best friend passed away I was devasted	가장 친한 친구가 죽었을 때 나는 황폐해졌습니다	가장 친한 친구가 죽었을 때
hit:4786_conv:9572	sentimental	감상적인	I always reminisce about my childhood. We would always have a great time with friends.	나는 항상 어린 시절을 회상합니다. 우리는 항상 친구들과 즐거운 시간을 보낼 것입니다.	항상 어린 시절을###항상 친구들과 즐거운 시간을
hit:4793_conv:9586	grateful	고마워하는	My best friend came over and cleaned my entire house while I was sick with the flu. She is the best!	내가 독감에 걸렸을 때 가장 친한 친구가 와서 집 전체를 청소했습니다. 그녀는 최고입니다!	가장 친한 친구가 와서 집 전체를 청소했습니다.
hit:4818_conv:9637	lonely	외로운	I was watching my son the other day and I'll watch him for two days at a time. I realized in the second day that I really don't talk to anyone else other than him during the day, and needed to get out more.	나는 요전날 내 아들을 지켜보고 있었고 한 번에 이틀 동안 그를 지켜볼 것입니다. 나는 내가 낮에는 정말로 그 이외의 누구와도 이야기하지 않고, 더 많이 나와야 한다는 것을 둘째 날에 깨달았다.	정말로 그 이외의 누구와도 이야기하지 않고,
hit:4824_conv:9649	impressed	감명받은	I was pleased with the quality of our county fair I went to last night.	나는 어젯밤에 갔던 우리 카운티 박람회의 품질에 만족했습니다.	우리 카운티 박람회의 품질에
hit:4827_conv:9655	afraid	두려워하는	When my friend got into a car accident	친구가 교통사고를 당했을 때	친구가 교통사고를 당했을 때
hit:4844_conv:9689	disappointed	실망한	I found out that the vacation I planned for had to be cancelled. My friend got sick and is not able to go with me.	계획했던 휴가를 취소해야 한다는 사실을 알게 되었습니다. 친구가 아파서 같이 갈 수가 없어요.	계획했던 휴가를 취소해야 한다는 사실을
hit:4850_conv:9701	grateful	고마워하는	I am happy to have an old friend that understands me.	나를 이해해주는 오랜 친구가 있어 행복하다.	나를 이해해주는 오랜 친구가 있어
hit:4858_conv:9717	angry	화난	when lightening hit my house	번개가 우리 집에 부딪쳤을 때	번개가 우리 집에 부딪쳤을 때
hit:4874_conv:9749	jealous	질투하는	I was hoping to get a raise at work. But instead my arch enemy got the raise!	나는 직장에서 인상 받기를 바랐다. 하지만 대신 내 적군이 인상을 받았습니다!	내 적군이 인상을
hit:4875_conv:9750	afraid	두려워하는	when my daughter was born	내 딸이 태어났을 때	내 딸이 태어났을 때
hit:4880_conv:9760	anticipating	기대하는	I am excited about my work this week. It is promotion time and I am going to be promoted!	나는 이번 주에 내 일에 흥분하고 있다 승진 시간이고 내가 승진할 거야!	승진
hit:4899_conv:9799	disappointed	실망한	I found out that after 10 years at my company, they're laying me off indefinitely.	나는 우리 회사에서 10년을 보낸 후 그들이 나를 무기한 해고한다는 것을 알게 되었습니다.	나를 무기한 해고한다는 것
hit:4903_conv:9806	proud	자랑스러운	My friend got a huge scholarship	내 친구는 엄청난 장학금을 받았다	내 친구는 엄청난 장학금을 받았다
hit:4903_conv:9807	content	만족하는	I have a wonderful husband and two sweet kids. I'm feeling so much better from a horrible autoimmune flare. Life is good!	나는 멋진 남편과 달콤한 아이 두 명이 있다 나는 끔찍한 자동 면역 신호탄에서 훨씬 나아지고 있다 인생이 좋다!	멋진 남편과 달콤한 아이 두 명이 있다
hit:4908_conv:9817	sentimental	감상적인	I just celebrated my sons 14th birthday and can't believe he's growing up so fast. How is a man in my house all of a sudden?	나는 방금 내 아들들의 14번째 생일을 축하했고 그가 그렇게 빨리 자라고 있다는 것이 믿기지 않습니다. 갑자기 우리 집에 남자가 어떻게 생겼어?	아들들의 14번째 생일을
hit:4915_conv:9831	surprised	놀란	My kids will bring their dirty dishes in and put them in the sink without washing them off. We don't have a dishwasher and I have to end up scrubbing those by hand. It drives me nuts.	우리 아이들은 더러운 요리를 들여와 씻지 않고 싱크대에 넣을 것이다 우리는 세탁기가 없고 나는 그것들을 손으로 닦아야 한다 그것이 내게 미친 짓을 한다	더러운 요리를 들여와 씻지 않고 싱크대에 넣을 것
hit:4917_conv:9834	lonely	외로운	My husband is out of town for work for the next few weeks. I'm not sure what to do by myself in that big house of ours.	남편은 앞으로 몇 주 동안 일하러 시내를 떠난다 우리 집 저 큰 집에서 혼자서 어떻게 해야 할지 모르겠다.	남편은 앞으로 몇 주 동안 일하러 시내를 떠난다
hit:4917_conv:9835	hopeful	희망에 찬	My husband and I are going to couples counseling. I am really positive that we can fix things and be happy.	남편과 나는 커플 상담을 할 예정이다 우리가 일을 고칠 수 있고 행복해질 수도 있다는 게 정말 긍정적이다.	커플 상담 ### 우리가 일을 고칠 수 있고 행복해질 수도 있다는 게
hit:4923_conv:9847	angry	화난	My friend would not stop whistling even though she knows I can't stand it. I was so irritated by it.	내 친구는 내가 참을 수 없다는 것을 알면서도 휘파람을 멈추지 않았습니다. 너무 짜증이 났어요.	내 친구는 내가 참을 수 없다는 것을 알면서도 휘파람을 멈추지 않았습니다
hit:4926_conv:9852	impressed	감명받은	Saw a guy drop his phone and kick it back into his hand	한 남자가 전화를 떨어뜨리고 다시 손으로 차는 것을 보았다	전화를 떨어뜨리고 다시 손으로 차는 것
hit:4948_conv:9896	embarrassed	당황스러운	I was at a dinner party at my friends house and I spilled red wine on a couch throw pillow! I flipped the pillow and quickly walked away without anyone seeing. Now, I feel really ashamed for not telling him.	친구 집에서 만찬 파티를 하고 있었는데 소파에 베개를 던지는 붉은 와인이 쏟아졌다! 나는 베개를 뒤집어 누구도 보지 않고 빨리 걸어갔다 이제 그에게 말하지 않아서 정말 부끄럽다.	그에게 말하지 않아서
hit:4948_conv:9897	surprised	놀란	My mom and her siblings just sold my grandparents farm. With the money my mom got she decided to take our whole family on a cruise for Spring Break. I couldn	우리 엄마와 그녀의 형제들은 방금 내 조부모 농장을 팔았습니다. 엄마는 돈으로 봄 방학 동안 온 가족을 유람선에 데려 가기로 결정했습니다. 나는 할 수 없었다	온 가족을 유람선에 데려 가기로 결정했습니다
hit:4954_conv:9909	content	만족하는	It's raining right now after high humidity and heat in the UK which, while it isn't much compared to other countries, is short-lived so we don't have much time to acclimatise. I'm so happy it's cooling down.	영국은 다른 나라에 비해 많지는 않지만 지속시간이 짧아서 적응할 시간이 많지 않은 높은 습도와 더위에 지금 비가 내리고 있습니다. 시원해져서 다행입니다.	지금 비가 내리고 있습니다###시원해져서
hit:4965_conv:9930	afraid	두려워하는	I am so worried about my dog. He doesn't want to move around very much any more.	나는 내 개가 너무 걱정됩니다. 그는 더 이상 움직이고 싶지 않습니다.	개###더 이상 움직이고 싶지 않습니다
hit:4967_conv:9934	afraid	두려워하는	I was following the weather, and suddenly my power was out and i could see the funnel cloud	날씨를 따라가고 있었는데 갑자기 전력이 떨어져서 구름이 보였다	갑자기 전력이 떨어져서
hit:4980_conv:9960	trusting	신뢰하는	I was recently on a mule ride in the Grand Canyon of Arizona! I really had to put a lot of faith in the mule though, because there were a bunch of sheer drops on the trail!	나는 최근에 애리조나 그랜드 캐년에서 노새를 타고 있었습니다! 흔적에 많은 깎아지른 듯한 방울이 있었기 때문에 나는 노새를 정말로 믿어야 했다!	나는 노새를 정말로 믿어야###흔적에 많은 깎아지른 듯한 방울이
hit:4988_conv:9977	disappointed	실망한	seeing all those fires in california is terrible	캘리포니아에서 불이 나는 모든 것을 보는 것은 끔찍하다	불이 나는 모든 것을 보는 것
hit:4989_conv:9979	grateful	고마워하는	When my dog ran out of my house my neighbor was able to catch him. I am so happy I have such a nice neighbor. He does things for me all the time.	개가 집에서 뛰어나오자 이웃이 그를 잡을 수 있었다 이렇게 좋은 이웃이 있어서 너무 기뻐요. 그는 항상 나를 위해 일을 한다	개가 집에서 뛰어나오자 이웃이 그를 잡을 수 있었다
hit:4996_conv:9993	afraid	두려워하는	living out in the country when it gets dark it's really hard to see what's going on around you at nite	어두워지면 시골에 살면서 밤에 주변에서 무슨 일이 일어나는지 보는 것이 정말 어렵습니다.	어두워지면 시골에 살면서
hit:5002_conv:10004	sad	슬픈	It's sad thinking about my parents growing old and not how I once remembered them. I guess that's life.	예전에 어떻게 기억하고 있었는지가 아니라 늙어가는 부모님을 생각하면 슬픈 일입니다. 그게 인생인 것 같아요.	늙어가는 부모님을
hit:5011_conv:10023	proud	자랑스러운	my wife starts her masters program this month	제 아내는 이번 달에 석사 과정을 시작합니다.	아내는###석사 과정을 시작합니다
hit:5013_conv:10026	excited	흥분한	I'm excited for my birthday coming up! I will be seeing friends I haven't seen in awhile.	다가오는 내 생일이 너무 기대된다! 한동안 못 보던 친구들을 만나러 갑니다.	내 생일###한동안 못 보던 친구들
hit:5020_conv:10041	afraid	두려워하는	When I lie in bed at night I hear noises come out of my closet. I am convinced that something is in there. I'm so fearful.	밤에 침대에 누웠을 때 옷장에서 나는 소리를 듣습니다. 나는 그 안에 무언가가 있다고 확신합니다. 너무 무서워	옷장에서 나는 소리를 듣습니다
hit:5024_conv:10048	trusting	신뢰하는	i have a good feeling our government will turn the turmoil in our country around	나는 우리 정부가 우리 나라의 혼란을 뒤집을 것이라는 좋은 느낌이 듭니다.	우리 정부가 우리 나라의 혼란을 뒤집을 것
hit:5032_conv:10065	disappointed	실망한	I loss my grandfather. He was very sick	나는 할아버지를 잃었다 그는 매우 아팠다	할아버지를 잃었다
hit:5039_conv:10079	prepared	준비된	i made it to work early and was able to get ready before people started coming in	일찍 일을 시작했고, 사람들이 들어오기 전에 준비할 수 있었다	일찍 일을 시작했고, 사람들이 들어오기 전에 준비할 수 있었다
hit:5041_conv:10082	afraid	두려워하는	I was nervous going to the dmv. I hate going there	나는 DMV에 가려고 긴장했다 거기 가는 게 싫어	DMV에 가려고
hit:5046_conv:10093	afraid	두려워하는	I was not sure when it came to the dmv. I did not want to go there	언제 DMV에 왔는지 알 수 없었다 거기 가고 싶지 않았어요	DMV에 왔는지
hit:5053_conv:10107	excited	흥분한	the birth of my twins	내 쌍둥이의 탄생	내 쌍둥이의 탄생
hit:5066_conv:10132	angry	화난	MY electric bill was twice as high this month. I have no idea what happened	내 전기요금은 이달 들어 두 배나 높았다 무슨 일이 있었는지 모르겠어요	내 전기요금은 이달 들어 두 배나 높았다
hit:5066_conv:10133	lonely	외로운	I moved recently and don't know many people here, so I am a little bummed out.	최근 이사를 해서 아는 사람이 많지 않아 조금 속상합니다.	이사를###아는 사람이 많지 않아
hit:5075_conv:10150	lonely	외로운	My husband is gone on a business trip. I miss him a lot.	남편은 출장을 떠나고 있다 나는 그를 많이 그리워한다.	남편은 출장을 떠나고 있다
hit:5079_conv:10158	excited	흥분한	i cant wait for this weekend!	이번 주말을 기다릴 수 없어!	이번 주말을
hit:5086_conv:10173	excited	흥분한	i was glad to see i was able to get on time today	나는 오늘 제 시간에 도착할 수 있어서 기뻤다	제 시간에 도착할 수 있어서
hit:5090_conv:10181	jealous	질투하는	I wish I had a nice car like my neighbor does. Hers is so new and pretty and mine is old.	저도 이웃님처럼 멋진 차를 갖고 싶습니다. 그녀의 것은 너무 새롭고 예쁘고 내 것은 오래되었습니다.	이웃님처럼 멋진 차를 갖고 싶습니다.
hit:5104_conv:10209	surprised	놀란	My mom brought me my favorite salad and cheesecake yesterday. I didn't know she had them! I don't usually get gifts like that so it was nice!	엄마가 어제 내가 좋아하는 샐러드와 치즈케이크를 가져왔다. 그녀가 그걸 가지고 있다는 걸 몰랐어! 나는 보통 그런 선물을 받지 않아서 좋았어!	엄마가 어제 내가 좋아하는 샐러드와 치즈케이크를 가져왔다
hit:5109_conv:10219	afraid	두려워하는	Our home was broken into shortly after we moved in. I am still scared about what happened.	이사한 지 얼마 되지 않아 집이 무너졌습니다. 아직도 무슨 일이 일어났는지 겁이 납니다.	집이 무너졌습니다
hit:5152_conv:10304	anticipating	기대하는	I could not wait for last weekend. We were going to a game	나는 지난 주말을 기다릴 수 없었다 우리는 경기에 나가고 있었다	경기에 나가고
hit:5152_conv:10305	impressed	감명받은	it was impressive when lebron signed with the lakers	르브론이 레이커스와 계약했을 때 인상적이었습니다.	레이커스와 계약했을 때
hit:5154_conv:10308	sentimental	감상적인	I miss being a kid and just hanging out with my friends and cousin.Everyone is so busy now	나는 어린 시절이 그립고 친구들과 사촌들과 어울리고 있습니다.모두들 지금 너무 바쁩니다.	어린 시절이
hit:5173_conv:10347	lonely	외로운	These days I've been feeling a little isolated, especially since I broke up with my ex. But then I see how much money I'm saving and I feel a lot better.	요즘은 전 남편과 헤어진 이후로 조금 고립된 기분이 들었다. 하지만 그때는 내가 얼마나 많은 돈을 저축하고 있는지 알고 있고 훨씬 더 좋은 기분이 든다.	전 남편과 헤어진 이후로
hit:5176_conv:10353	sad	슬픈	It's been a long week already and it's only Tuesday! Trying to heal through trauma and dreaming of it, really is unpleasant!	벌써 일주일이 길었는데 화요일에 불과하다! 트라우마를 통해 치유하고 꿈을 꾸려고 노력하는 것은 정말 불쾌하다!	트라우마를 통해 치유하고 꿈을 꾸려고 노력하는 것은
hit:5178_conv:10357	sad	슬픈	I'm sad I didn't get the job I really wanted. I prepared and practiced interviewing for so long.	정말 원하는 직장을 얻지 못한 게 아쉽다. 나는 그렇게 오랫동안 인터뷰를 준비하고 실천했다	정말 원하는 직장을 얻지 못한 게
hit:5181_conv:10362	excited	흥분한	Maroon 5 is coming into town. I've never seen these guys live.	Maroon 5가 마을에 오고 있습니다. 나는 이 사람들이 사는 것을 본 적이 없다	Maroon 5가
hit:5182_conv:10364	surprised	놀란	My mom baked me a a cake out of nowhere. Lady doesn't even cook.	엄마가 갑자기 케이크를 구워주셨어요. 부인은 요리도 하지 않습니다.	케이크를###요리도 하지 않습니다
hit:5188_conv:10377	joyful	즐거운	I was happy when my brother got us play tickets. I wanted to see it for a long time	형이 우리에게 연극 티켓을 주었을 때 나는 기뻤다. 오래전부터 보고 싶었어	형이 우리에게 연극 티켓을 주었을 때
hit:5192_conv:10384	content	만족하는	I've been with my wife for 30 years. I don't know how I got so lucky.	나는 30년 동안 아내와 함께 있었다 내가 어떻게 그렇게 운이 좋았는지 모르겠다	30년 동안 아내와 함께 있었다
hit:5199_conv:10399	sad	슬픈	My friend is moving away.	내 친구가 이사하고 있다	내 친구가 이사하고 있다
hit:5208_conv:10417	embarrassed	당황스러운	I was swimming laps one time, and didn't realize that you could see directly up my shorts from behind. I only found out weeks later after my girlfriend told me.	한 번 수영을 하고 있었는데, 뒤에서 내 반바지를 직접 볼 수 있다는 것을 깨닫지 못했다. 여자친구가 내게 말한 지 몇 주 후에야 알게 됐다.	뒤에서 내 반바지를 직접 볼 수 있다는 것을
hit:5216_conv:10433	surprised	놀란	I saw a possum and snake duke it out at our camping trip.	나는 우리 캠핑 여행에서 주머니쥐와 뱀이 공작을 하는 것을 보았습니다.	주머니쥐와 뱀이 공작을 하는 것을
hit:5219_conv:10439	content	만족하는	I was happy to relax over the weekend. I was content	나는 주말 동안 휴식을 취하게 되어 기뻤다 나는 만족스러웠다	주말 동안 휴식을 취하게
hit:5233_conv:10467	excited	흥분한	I am having a bonus this year. I am so happy. I can't wait to see on my bank account.	나는 올해 보너스를 받고 있다 난 너무 행복해. 나는 은행 계좌에서 보기를 기다릴 수가 없다	보너스를 받고 있다
hit:5238_conv:10477	caring	돌보는	seeing a little kid crying at the store i decided to ask what was wrong	가게에서 아이가 울고 있는 것을 보고 무슨 일이 있었는지 물어보기로 했다	가게에서 아이가 울고 있는 것을
hit:5248_conv:10497	sentimental	감상적인	It makes me remember the old days when I see happy days on tv	TV에서 행복한 날들을 보면 옛날 생각이 난다	TV에서 행복한 날들을
hit:5253_conv:10506	surprised	놀란	I won the golden ticket!	나는 골든티켓을 따냈어!	골든티켓을
hit:5255_conv:10510	proud	자랑스러운	buying a new car	새 차를 사다	새 차
hit:5255_conv:10511	afraid	두려워하는	i was scared walking home the other day	전날 집에서 걸어가는 것이 무서웠다	집에서 걸어가는 것이
hit:5261_conv:10523	prepared	준비된	I have to bake 10 cakes by tomorrow. I am ready to do it though.	나는 내일까지 10개의 케이크를 구워야 한다 하지만 할 준비가 되어 있다	10개의 케이크를 구워야 한다
hit:5262_conv:10524	content	만족하는	lifes going good right now	지금 당장 생활이 잘 되고 있다	생활이 잘 되고 있다
hit:5264_conv:10529	excited	흥분한	I am going on vacation to Disney World in 2 weeks. Im ready to go and cannot wait	나는 2주 만에 디즈니월드로 휴가를 갈 예정이다 갈 준비가 되어 있어서 기다릴 수 없다	디즈니월드로 휴가를
hit:5265_conv:10530	angry	화난	My cars battiers is always dead!	내 차들은 항상 죽어가고 있어!	내 차들은 항상 죽어가고 있어!
hit:5269_conv:10539	anticipating	기대하는	i cant wait till i start my new job	새로운 일을 시작할 때까지 기다릴 수 없다	새로운 일을
hit:5271_conv:10542	excited	흥분한	I am going to Disneyland tomorrow!	내일 디즈니랜드에 갈 거야!	디즈니랜드에 갈 거야
hit:5272_conv:10544	disgusted	역겨운	This little kid dripped snot on my head	이 꼬마가 내 머리에 콧물을 떨어뜨렸어	꼬마가 내 머리에 콧물을 떨어뜨렸어
hit:5276_conv:10552	surprised	놀란	Got a check in the mail	우편물에 수표를 받았습니다	수표를 받았습니다
hit:5277_conv:10555	embarrassed	당황스러운	I passed gas in the middle of church. I am so ashamed of myself.	나는 교회 한복판에서 가스를 통과했다 나는 너무 부끄러워	가스를 통과했다
hit:5285_conv:10570	afraid	두려워하는	It sounded like a big bomb went off the other night. Honestly you can't tell if it's gunshots here, fireworks (even though illegal most of the year here) or a firebomb.	어젯밤에 큰 폭탄이 터진 것 같았습니다. 솔직히 여기의 총성인지, 불꽃놀이인지(일 년 내내 불법이지만) 화염병인지 알 수 없습니다.	폭탄이
hit:5287_conv:10575	lonely	외로운	I had to eat dinner by myself again. I hate being by myself.	나는 다시 혼자 저녁을 먹어야 했다 나는 혼자 있는 것이 싫다	혼자 저녁을 먹어야 했다
hit:5323_conv:10646	embarrassed	당황스러운	I was ashamed that I failed my LSAT and couldn't get into law school so I had to rethink what I wanted to do.	수능에 실패하고 로스쿨에 들어가지 못해 하고 싶은 일을 다시 생각해야 했다는 게 부끄러웠다.	하고 싶은 일을 다시 생각해야 했다는 게
hit:5328_conv:10656	hopeful	희망에 찬	I'm trying to be positive as I try to recover from a financial setback.	재정적 어려움에서 회복하려고 노력하면서 긍정적인 생각을 하고 있습니다.	재정적 어려움에서 회복하려고 노력하면서
hit:5329_conv:10658	confident	확신하는	I have a major work evaluation tomorrow. I think I am going to get a promotion. I have been getting great feedback at work.	내일 주요 업무 평가가 있습니다. 승진할 것 같아요. 직장에서 좋은 피드백을 받고 있습니다.	승진할 것 같아요
hit:5331_conv:10662	confident	확신하는	I have met the spending target amount that I had for the past 3 month. I cut spending on many leisure related activities	지난 3개월 동안 지출 목표액을 충족했다. 많은 여가 관련 활동에 대한 지출을 줄였다	지출 목표액을 충족했다
hit:5341_conv:10682	lonely	외로운	I was supposed to go out with a bunch of people over the weekend but htey cancelled so i was stuck home alone	주말에 많은 사람들과 함께 가려고 했는데 취소되어 혼자 집에 갇혔습니다.	혼자 집에 갇혔습니다
hit:5345_conv:10690	trusting	신뢰하는	Well, when I go to play League Of Legends and it's my turn against an easy team.	좋아, 리그 오브 레전드에 가면 쉬운 팀을 상대로 하는 차례다.	쉬운 팀을 상대로 하는 차례
hit:5369_conv:10739	angry	화난	I have to run an errand after work so i'll catch traffic and its going to take me an extra 30mins to get him.	퇴근 후 심부름을 해야 하기 때문에 교통 체증이 생겨 그를 데려가려면 30분이 더 걸릴 것입니다.	교통 체증이 생겨
hit:5371_conv:10743	angry	화난	No one will watch my Youtube videos.	아무도 내 유튜브 영상을 보지 않을 것이다	아무도 내 유튜브 영상을 보지 않을 것이다
hit:5373_conv:10747	angry	화난	My internet keeps going in and out and it is really bothering me! Why can't it just work like it is supposed to!	내 인터넷이 계속 들어오고 나가는데 정말 짜증난다! 원래대로 작동할 수 없는 이유는 무엇입니까!	인터넷이 계속 들어오고 나가는데
hit:5380_conv:10760	angry	화난	People need to stop letting their dogs poop in my yard!	사람들은 개가 내 마당에 똥을 싸게 두는 것을 멈춰야 합니다!	개가 내 마당에 똥을 싸게 두는 것을
hit:5380_conv:10761	angry	화난	My neighbors were so loud last night	어젯밤 이웃들이 너무 시끄러웠다	어젯밤 이웃들이 너무 시끄러웠다
hit:5384_conv:10769	grateful	고마워하는	My neighbor watched my kids last minute	우리 이웃은 마지막 순간에 내 아이들을 지켜봤다	우리 이웃은 마지막 순간에 내 아이들을 지켜봤다
hit:5387_conv:10774	proud	자랑스러운	My wife has owned her own business for 3 years. I am really impressed with her	제 아내는 3년 동안 자신의 사업을 운영하고 있습니다. 나는 그녀에게 정말 깊은 인상을 받았습니다.	제 아내는 3년 동안 자신의 사업을 운영하고 있습니다
hit:5394_conv:10789	sentimental	감상적인	I still get nostalgic when I think about the day my son was born.	아들이 태어난 날을 생각하면 여전히 향수가 난다.	아들이 태어난 날을
hit:5397_conv:10795	caring	돌보는	I'm taking care of my grandma for last few days. Since she become aged, she is in need of other's help.	나는 지난 며칠 동안 할머니를 돌보고 있다 그녀는 나이가 들면서 다른 사람의 도움이 필요하다	할머니를 돌보고 있다
hit:5404_conv:10809	afraid	두려워하는	when it was dark in my house and something made a noise in the kitchen	우리 집에서 어두웠을 때 부엌에서 뭔가 소음이 났다	소음이
hit:5405_conv:10810	content	만족하는	I just barely passed my math class. I was ok with not getting a high grade	나는 수학 수업을 겨우 통과했다. 높은 점수를 받지 못해도 괜찮았어	나는 수학 수업을 겨우 통과했다
hit:5405_conv:10811	afraid	두려워하는	I am sitting in my house right now. The power just went out because of this big storm!	나는 지금 집에 앉아 있다 이 큰 폭풍우 때문에 전력이 떨어졌어!	폭풍우
hit:5409_conv:10819	joyful	즐거운	I knew I was looking forward to the birth of my first daughter, but I wasn't expecting that feeling when I saw her for the first time.	첫 딸의 탄생을 기대하고 있다는 걸 알았지만 처음 봤을 때는 그런 느낌이 들지 않았다.	첫 딸의 탄생을 기대하고 있다는 걸
hit:5411_conv:10823	grateful	고마워하는	On my birthday my parents give me a decent sized check. It helps pay for bills and debt, I am so appreciative of it	내 생일에 부모님은 나에게 적당한 크기의 수표를 주십니다. 청구서 및 부채 상환에 도움이 됩니다. 감사합니다.	수표를
hit:5418_conv:10837	confident	확신하는	I used to have little faith in my ability to cope with stress so I would chain smoke a bunch of cigarettes. Now I work out a lot more so I quit, plus I feel more grounded in my body's natural capacity to destress.	스트레스에 대처하는 능력에 대한 믿음이 거의 없었기 때문에 담배 한 갑을 사슬로 피우곤 했습니다. 지금은 운동을 더 많이 해서 그만두고, 스트레스를 푸는 내 몸의 자연적인 능력에 더 근거를 둔 느낌이 듭니다.	내 몸의 자연적인 능력에 더 근거를 둔 느낌이
hit:5421_conv:10842	afraid	두려워하는	Right now in my life, I feel like I don't have a clear destination, nor do I have a stable position to start from.	지금 제 인생은 뚜렷한 목적지도 없고, 안정적인 출발점도 없는 것 같아요.	뚜렷한 목적지도 없고###안정적인 출발점도 없는 것
hit:5421_conv:10843	embarrassed	당황스러운	I left my house for work and when I got there I noticed I was still wearing pajama pants!	일하러 집을 나갔는데 거기 도착했을 때 아직 파자마 바지를 입고 있다는 걸 눈치챘어요!	아직 파자마 바지를 입고 있다는 걸
hit:5428_conv:10857	sentimental	감상적인	i am visiting my old hometown on vacation.	나는 옛날 고향을 방문하고 있다	옛날 고향을
hit:5429_conv:10859	hopeful	희망에 찬	I will be getting a new car this summer. I have been looking and narrowing my choices down.	나는 올 여름에 새 차를 구할 것이다 나는 그동안 선택을 줄이고 있었다	새 차를
hit:5432_conv:10864	afraid	두려워하는	I was fishing in a lake when an alligator swam right under my boat.	나는 악어가 내 배 바로 아래에서 헤엄쳤을 때 호수에서 낚시를 하고 있었습니다.	악어가 내 배 바로 아래에서 헤엄쳤을 때
hit:5438_conv:10876	afraid	두려워하는	I'm going on a date tonight. I'm pretty nervous	오늘 밤에 데이트를 할 거예요. 나는 꽤 긴장한다	데이트를
hit:5439_conv:10878	trusting	신뢰하는	I once took in a roommate because he had nowhere else to live. He seemed like a nice guy and we got along at first. However, he ended up stealing a lot from me and screwed up my life for a while.	그가 다른 곳에 살 곳이 없어서 한 번 룸메이트를 데려갔다. 그는 착한 사람처럼 보였고 처음에는 우리가 사귀었다 다만 그는 결국 나로부터 많은 것을 훔치고 한동안 내 인생을 망쳤다.	룸메이트###우리가 사귀었다
hit:5445_conv:10891	surprised	놀란	My parents just bought me a new car for my birthday. I couldn't believe it. I woke up and looked outside and there was a car with a big bow on it.	부모님은 제 생일에 새 차를 사주셨어요. 믿을 수 없었다. 일어나서 밖을 보니 커다란 활이 달린 차가 있었다.	새 차를
hit:5452_conv:10905	embarrassed	당황스러운	After ;long time played soccer, i could neither run nor kick the ball as i used to be	이후 오랜 시간 축구를 했는데, 예전처럼 달리거나 공을 차지 못했다	예전처럼 달리거나 공을 차지 못했다
hit:5475_conv:10950	afraid	두려워하는	I was startled by a snake in my yard a couple of days ago.	며칠 전 마당에서 뱀을 보고 깜짝 놀랐습니다.	뱀을
hit:5489_conv:10979	afraid	두려워하는	I was visiting a haunted house on a trip and I was really scared by all the jump scares.	여행 중 귀신 집을 방문하고 있었는데 모든 점프 공포에 정말 겁이 났다.	귀신 집을
hit:5491_conv:10983	confident	확신하는	I think my daughter is going to shine this year. She spent the summer studying	올해는 딸아이가 빛날 것 같아요. 그녀는 여름을 공부하면서 보냈다	딸아이가### 여름을 공부하면서 보냈다
hit:5512_conv:11025	anticipating	기대하는	I cannot wait for the newest Mario Party game, it looks like so much fun to m!	최신 Mario Party 게임을 기다릴 수 없습니다. 너무 재미있을 것 같습니다!	최신 Mario Party 게임을
hit:5533_conv:11067	angry	화난	My kids are the sweetest until I pick up my cell phone. Then they are like animals!	내 아이들은 휴대전화를 받을 때까지 가장 달콤하다 그렇다면 그들은 동물처럼 보인다!	내 아이들은 휴대전화를 받을 때까지 가장 달콤하다
hit:5534_conv:11068	impressed	감명받은	I am impressed with how much content they stuffed into the new super smash bros, they went way too hard for that game	나는 그들이 새로운 슈퍼 스매시 브라더스에 얼마나 많은 콘텐츠를 채워넣었는지에 깊은 인상을 받았습니다. 그들은 그 게임을 위해 너무 열심히 했습니다	새로운 슈퍼 스매시 브라더스에 얼마나 많은 콘텐츠를 채워넣었는지에
hit:5548_conv:11097	sentimental	감상적인	I wore the same dress my mother wore at my wedding	엄마가 결혼식때 입던 드레스랑 똑같은 옷을 입었어	엄마가 결혼식때 입던 드레스랑
hit:5549_conv:11099	impressed	감명받은	I was really proud of a coworker at work. They gave a great presentation.	직장 동료가 정말 자랑스러웠습니다. 그들은 훌륭한 프레젠테이션을 했습니다.	직장 동료가### 훌륭한 프레젠테이션을
hit:5553_conv:11107	prepared	준비된	I am getting ready to take the gre and I am trying to get everything ready.	나는 gre를 가져갈 준비를 하고 있고 모든 것을 준비하려고 노력하고 있습니다.	gre를 가져갈
hit:5558_conv:11116	embarrassed	당황스러운	I was training with my crew in front of a lot of people. I thought I would try a new trick to throw a ladder. I ended up dropping it and made a loud noise that every one looked at.	나는 많은 사람들 앞에서 승무원들과 훈련하고 있었다 나는 사다리를 던지려고 새로운 트릭을 시도하겠다고 생각했다 결국 떨어뜨리고 모두가 바라보는 큰 소리를 냈다.	결국 떨어뜨리고 ###큰 소리를 냈다
hit:5560_conv:11120	proud	자랑스러운	I'm really pleased with myself! I've worked really hard lately and paid cash for all new kitchen appliances!	나 정말 기뻐! 나는 최근에 정말 열심히 일해서 모든 새로운 주방 가전에 현금을 지불했다!	모든 새로운 주방 가전에 현금을 지불했다
hit:5563_conv:11126	confident	확신하는	I have my job interview tomorrow and been preparing all week. Never felt so good.	내일 일자리 인터뷰를 하고 일주일 내내 준비를 해왔다 그렇게 기분이 좋은 적은 없었다	일자리 인터뷰를
hit:5564_conv:11128	afraid	두려워하는	I have my math test tomorrow and didn't study. I don't feel very good about it.	내일 수학시험을 치르고 공부하지 않았다 나는 그것에 대해 별로 기분이 좋지 않다	수학시험을
hit:5565_conv:11130	afraid	두려워하는	Ive been waiting for months for Madden to come out. Finally this friday i will be able to get it.	Madden이 나올 때까지 몇 달을 기다렸습니다. 드디어 이번주 금요일에 받을 수 있습니다.	Madden이 나올 때까지
hit:5577_conv:11154	sentimental	감상적인	Couldn't help but thinking about my first kiss yesterday. The sunshine and a warm breeze always does that to me.	어제 첫 키스를 생각할 수밖에 없었다 햇살과 따뜻한 바람은 항상 나에게 그런 짓을 한다	첫 키스를
hit:5592_conv:11184	grateful	고마워하는	I am really happy I had enough money to correct a bank mistake today. I normally wouldn't have $200 extra dollars sitting around. So it was good!	오늘 은행 실수를 바로잡을 만큼 돈이 있어서 정말 기쁘다. 나는 보통 200달러를 추가로 가지고 있지 않을 것이다 그래서 좋았어!	은행 실수를 바로잡을 만큼 돈이 있어서
hit:5597_conv:11194	disgusted	역겨운	I was at a restaurant tonight and watched this man eat 5 plates of foods from the buffet. It was gross.	오늘 밤 식당에 있었는데 이 남자가 뷔페에서 음식 5판을 먹는 것을 지켜봤다. 그것은 싫었다	이 남자가 뷔페에서 음식 5판을 먹는 것을
hit:5611_conv:11222	content	만족하는	I finally paid off my car and my house. Its such a relief and life with my family couldn't be simpler now.	나는 마침내 차와 집을 갚았다 이렇게 안도하고 가족과의 삶이 지금은 더 쉽지 않았다.	차와 집을 갚았다
hit:5614_conv:11228	embarrassed	당황스러운	I let out a nasty burp at work yesterday. I felt so mortified.	나는 어제 직장에서 불쾌한 버프를 내보냈다 나는 너무 불쾌했다	불쾌한 버프를 내보냈다
hit:5621_conv:11243	hopeful	희망에 찬	My favorite restaruant closed down, so I'm trying a new one.	내가 가장 좋아하는 식당은 문을 닫았으므로 새로운 식당을 시도하고 있습니다.	새로운 식당을
hit:5639_conv:11278	content	만족하는	I just ate a granola bar with a bit of chocolate in it. I feel happy and full.	나는 그냥 초콜릿이 조금 들어간 그래놀라 바를 먹었다 나는 행복하고 가득하다	초콜릿이 조금 들어간 그래놀라 바를
hit:5644_conv:11289	joyful	즐거운	I am happy about an upcoming meeting between some of my old friends this weekend.	이번 주말에 오랜 친구들 사이에서 만나게 되어 기쁘다.	오랜 친구들 사이에서 만나게 되어
hit:5649_conv:11298	sentimental	감상적인	Now that I live alone, I miss having dinner with my parents.	혼자 사는 지금, 부모님과 저녁을 먹는 게 그립다.	부모님과 저녁을 먹는 게
hit:5653_conv:11307	lonely	외로운	I don't have much with my girlfriends anymore. They always do couples tings and I'm single	나는 더 이상 여자친구들과 별로 없다 그들은 항상 커플 티칭을 하고 있고 나는 싱글이다	나는 싱글이다
hit:5654_conv:11309	sentimental	감상적인	every time a christmas story comes out on tv i have to watch it	TV에서 크리스마스 이야기가 나올 때마다 보아야 한다	TV에서 크리스마스 이야기가 나올 때마다
hit:5664_conv:11329	excited	흥분한	I'm really stoked to go the movies this weekend with some friends.	이번 주말에 친구들과 영화를 보러 갈 생각에 정말 기쁩니다.	친구들과 영화를 보러 갈 생각에
hit:5666_conv:11333	joyful	즐거운	every time i get payed	내가 돈을 받을 때마다	돈을 받을 때마다
hit:5667_conv:11335	afraid	두려워하는	I a little afraid to meet my boyfriends parents. I don't think we are meant to be anyway	나는 남자친구 부모님을 만나는 것이 조금 두렵다 어쨌든 우리가 그렇게 하려는 의도는 아니라고 생각합니다	남자친구 부모님을 만나는 것이
hit:5668_conv:11337	afraid	두려워하는	I saw a black cat the other day. I am convinced I will have something bad happen to me now. I always have bad luck.	나는 전날 검은 고양이를 봤다 나는 지금 나쁜 일이 일어날 것이라고 확신한다 나는 항상 운이 나쁘다	검은 고양이를
hit:5675_conv:11350	surprised	놀란	I can't believe I am finally going on a real date after 2 years	마침내 2년 만에 실제 데이트를 하고 있다니 믿을 수가 없다.	2년 만에 실제 데이트를 하고 있다니
hit:5675_conv:11351	sentimental	감상적인	I found my old favorite toy in my closet.	나는 오래된 장난감을 옷장에서 찾았다	오래된 장난감을
hit:5677_conv:11354	sad	슬픈	I was watching a TV show and the couple were getting married. It was so sweet that it made me cry.	나는 텔레비전 방송을 보고 있었고, 그 부부는 결혼하고 있다 너무 달콤해서 울게 했다	그 부부는 결혼하고 있다
hit:5680_conv:11361	sentimental	감상적인	when my uncle died	삼촌이 돌아가셨을 때	삼촌이 돌아가셨을 때
hit:5683_conv:11367	excited	흥분한	I can't wait for the final season of game of thrones. IT is the best show ever	왕좌의 게임 마지막 시즌이 너무 기대됩니다. IT는 최고의 쇼입니다.	왕좌의 게임 마지막 시즌이
hit:5684_conv:11368	jealous	질투하는	My ex has a new girlfriend. She's so ugly and stupid.	내 전 남자친구는 새 여자친구가 있다 그녀는 너무 추하고 어리석다	내 전 남자친구는 새 여자친구가 있다
hit:5691_conv:11382	impressed	감명받은	The guy in line in front of me just did a black flip for no reason. It looked good.	내 앞에 줄을 서 있는 그 남자는 이유 없이 검은색 플립을 했다 좋아 보였다	검은색 플립을
hit:5698_conv:11396	proud	자랑스러운	I am doing so well. I can't believe I made it working and going to school during the summer	나는 아주 잘하고 있다. 내가 일을 하고 여름에 학교에 갔다는 게 믿기지 않아	내가 일을 하고 여름에 학교에 갔다는 게
hit:5706_conv:11412	surprised	놀란	I can't believe I am in my last year of college. What a l ong road.	내가 대학 마지막 해에 있다니 믿을 수가 없다. 도로 위에서 정말 멋지다	내가 대학 마지막 해에 있다니
hit:5706_conv:11413	prepared	준비된	I never stop working out.	나는 결코 일을 그만두지 않는다	나는 결코 일을 그만두지 않는다
hit:5710_conv:11421	joyful	즐거운	My dogs love to lay on me!	내 개는 나에게 눕는 것을 좋아합니다!	내 개는 나에게 눕는 것을 좋아합니다!
hit:5717_conv:11434	caring	돌보는	I used to babysit my little brother all the time.	나는 항상 동생을 보살피곤 했다	동생을
hit:5719_conv:11439	embarrassed	당황스러운	My son scold me in public place. I feel shame about it.	아들은 공공장소에서 나를 비난했다 나는 그것에 대해 수치심을 느낀다	아들은 공공장소에서 나를 비난했다
hit:5731_conv:11463	lonely	외로운	when my dog died	내 개가 죽었을 때	내 개가 죽었을 때
hit:5736_conv:11473	angry	화난	Someone cut me off in traffic today	오늘 교통에서 누군가가 나를 차단했습니다.	교통에서 누군가가 나를 차단했습니다.
hit:5750_conv:11501	afraid	두려워하는	The company i work for, is currently undergoing down-sizing and there are multiple potential candidates that might leave	내가 일하는 회사는 현재 규모 축소를 겪고 있으며 떠날 수 있는 잠재적인 후보자가 여러 명 있습니다.	회사는 현재 규모 축소를 겪고 있으며
hit:5753_conv:11507	trusting	신뢰하는	I would never cheat on a partner. It goes against everything I believe in.	나는 절대로 파트너를 속이지 않을 것이다 그것은 내가 믿는 모든 것에 어긋난다	파트너를
hit:5755_conv:11510	afraid	두려워하는	I can not wait for my best friend to visit from Germany.	가장 친한 친구가 독일에서 찾아오기를 기다릴 수 없다.	가장 친한 친구가 독일에서 찾아오기를
hit:5758_conv:11516	angry	화난	when somone wont stop talking	대화를 멈추지 않을 때	대화를 멈추지 않을 때
hit:5759_conv:11518	disgusted	역겨운	A guy in a TV programme last night ate a live squid!	어젯밤 한 TV 프로그램의 한 남자가 살아있는 오징어를 먹었습니다!	한 TV 프로그램의 한 남자가 살아있는 오징어를 먹었습니다!
hit:5761_conv:11523	sad	슬픈	when my dog died	내 개가 죽었을 때	내 개가 죽었을 때
hit:5762_conv:11524	embarrassed	당황스러운	I am ashamed to say that I've just eaten a whole packet of cookies	쿠키 한 봉지를 다 먹었다고 말하기 부끄럽다.	쿠키 한 봉지를 다 먹었다고 말하기
hit:5764_conv:11528	disappointed	실망한	i ordered something online and didnt get what was ordered	나는 온라인에서 무언가를 주문했고 주문한 것을 받지 못했다	주문한 것을 받지 못했다
hit:5764_conv:11529	prepared	준비된	I am ready for my fathers retirement party.	나는 아버지의 은퇴 파티를 준비하고 있다	아버지의 은퇴 파티를
hit:5767_conv:11534	sad	슬픈	my friend died	내 친구가 죽었다	내 친구가 죽었다
hit:5773_conv:11546	angry	화난	I am quite mad at how things are going at work	나는 일이 어떻게 돌아가는지 매우 화가 난다.	일이 어떻게 돌아가는지
hit:5774_conv:11549	angry	화난	The waiter spilled coffee on my $1000 suit.	그 웨이터는 내 천 달러짜리 정장에 커피를 쏟았다	그 웨이터는 내 천 달러짜리 정장에 커피를 쏟았다
hit:5800_conv:11600	afraid	두려워하는	I thought I saw a ghost last night.	어젯밤 귀신을 본 줄 알았다.	귀신을 본 줄
hit:5812_conv:11624	trusting	신뢰하는	giving my friend a key to my house	내 친구에게 내 집 열쇠를 준다	내 친구에게
hit:5818_conv:11636	hopeful	희망에 찬	i was hoping to win the lottery last night	나는 어젯밤에 복권에 당첨되기를 바랐다	복권에 당첨되기를
hit:5820_conv:11640	embarrassed	당황스러운	hit on friend wife	친구 아내를 때리는 일	친구 아내를 때리는 일
hit:5823_conv:11647	grateful	고마워하는	I pass my driving test and knew I would never have to take lessons again!	나는 운전시험에 합격했고 다시는 수업을 받을 필요가 없다는 것을 알았다!	운전시험에 합격했고
hit:5825_conv:11651	lonely	외로운	My husband had to go out of town for work, I already miss him!	남편은 일 때문에 도시를 떠나야 했는데 벌써 보고 싶어요!	남편은 일 때문에 도시를 떠나야 했는데
hit:5826_conv:11653	grateful	고마워하는	My neighbor grabbed my dog that was running in the street. I am very thankful they did that.	이웃이 거리에서 뛰노는 강아지를 붙잡았습니다. 그들이 그렇게 해줘서 정말 고마워요.	이웃이 거리에서 뛰노는 강아지를 붙잡았습니다.
hit:5827_conv:11655	excited	흥분한	i cant wait for friday!!	금요일을 기다릴 수 없어! !	금요일을
hit:5835_conv:11670	angry	화난	i was pissed when someone left the gate open and our dog ran away	나는 누군가가 문을 열어두고 우리 개가 도망 갔을 때 화를 냈습니다.	우리 개가 도망 갔을 때
hit:5835_conv:11671	angry	화난	having something stolen	도난당한 물건을 가지고 있다	도난당한 물건을 가지고 있다
hit:5840_conv:11680	angry	화난	My paper boy never brings my paper on time. I get so irritated by that.	내 종이 소년은 제때 종이를 가져오지 않는다 나는 그것에 너무 화가 난다	내 종이 소년은 제때 종이를 가져오지 않는다
hit:5853_conv:11706	sad	슬픈	I felt sad yesterday. At work our computer systems went down and customers were mad	나는 어제 슬펐다. 직장에서 컴퓨터 시스템이 다운되었고 고객들은 화를 냈습니다.	컴퓨터 시스템이 다운되었고 고객들은 화를 냈습니다.
hit:5867_conv:11735	disappointed	실망한	I got a hamburger earlier and they forgot to put cheese on it. I was so upset about it.	나는 더 일찍 햄버거를 먹었고 그들은 그것에 치즈를 넣는 것을 잊었다. 나는 그것에 대해 너무 화가났다.	치즈를 넣는 것을 잊었다.
hit:5871_conv:11742	disappointed	실망한	My friend canceled on me for a concert last minute.	친구가 막판에 콘서트를 취소했다	친구가 막판에 콘서트를 취소했다
hit:5876_conv:11752	disgusted	역겨운	I was watching a TV show where people were eating cockroachs. I wanted to throw up.	사람들이 바퀴벌레를 먹고 있는 TV 쇼를 보고 있었다. 나는 토하고 싶었다	사람들이 바퀴벌레를 먹고 있는 TV 쇼를
hit:5890_conv:11780	embarrassed	당황스러운	I felt ashamed after I huge fight with my best friend that was my fault	가장 친한 친구와 엄청난 싸움을 벌인 후 부끄러움을 느꼈는데 그게 내 잘못이었다	가장 친한 친구와 엄청난 싸움을 벌인 후
hit:5893_conv:11787	embarrassed	당황스러운	didnt zip my zipper	내 지퍼를 잠그지 않았어	내 지퍼를 잠그지 않았어
hit:5896_conv:11793	disappointed	실망한	My sister got into a bad car accident. I am so sad that it happened.	언니가 교통사고를 당했어요. 그런 일이 일어나서 너무 슬픕니다.	언니가 교통사고를 당했어요
hit:5900_conv:11801	prepared	준비된	I have to make a 6 foot sub for my coworkers. I am ready to get that done.	나는 동료들을 위해 6피트 잠수함을 만들어야 한다 그 일을 끝낼 준비가 되어 있다	6피트 잠수함을
hit:5907_conv:11815	embarrassed	당황스러운	I accidentally spilled coffee on my pants yesterday. I was so ashamed to do that.	나는 어제 우연히 바지에 커피를 흘렸다 나는 그렇게 하기에 너무 부끄러웠다	바지에 커피를 흘렸다
hit:5913_conv:11827	afraid	두려워하는	A pit bull was chasing me as I was walking home. I was so scared I would die.	집을 걸으면서 구덩이 한 마리가 나를 쫓고 있었다. 나는 너무 무서워서 죽을 것이다	구덩이 한 마리가 나를 쫓고 있었다.
hit:5930_conv:11861	content	만족하는	My fiance took a new job about a year ago, and he would eventually get his own work vehicle after the 6 months of training. After that long time of him having the car all day I am happy that his training is over and he gets his work truck and I get the car back!	제 약혼자는 약 1년 전에 새 직장을 얻었고 6개월의 훈련을 마치고 마침내 자신의 작업 차량을 갖게 되었습니다. 그가 하루 종일 차를 가지고 있었던 그 오랜 시간 후에 나는 그의 훈련이 끝나고 그가 그의 작업 트럭을 가져오고 나는 차를 되찾게 되어 기쁩니다!	제 약혼자는###작업 차량을 갖게 되었습니다.
hit:5940_conv:11880	embarrassed	당황스러운	i was accused and sentenced for a crime ,though it was a set up	나는 범죄로 기소되어 선고를 받았지만, 그것은 설정이었지만	나는 범죄로 기소되어 선고를 받았지만,
hit:5943_conv:11887	angry	화난	I would not tolerate such attitude from a surbodinate	나는 부하의 그런 태도를 용납하지 않을 것입니다	나는 부하의 그런 태도를
hit:5944_conv:11889	afraid	두려워하는	Feeling a bit scared about the weekend. I have a hard time with my anxiety sometimes and I will be alone a lot this weekend.	주말에 약간 겁이 났다 가끔은 불안감에 시달리기도 하고, 이번 주말에는 혼자 많이 있을 것이다.	혼자 많이 있을 것이다
hit:5951_conv:11903	afraid	두려워하는	I'm looking forward to some Fall weather.	가을 날씨가 기대되고 있다.	가을 날씨가
hit:5952_conv:11904	excited	흥분한	I'm not a greedy person. But I'm always pretty stoked if I get some free cash. It gives me peace of mind to know that my bills will be paid and I have one less worry in my mind.	저는 욕심이 많은 사람이 아닙니다. 하지만 공짜 현금을 받으면 항상 기분이 좋습니다. 청구서가 지불되고 마음에 걱정이 하나 줄어 든다는 것을 알고 마음의 평화를 얻습니다.	공짜 현금을 받으면
hit:5952_conv:11905	trusting	신뢰하는	i still believe he can make me proud	아직도 그가 나를 자랑스럽게 할 수 있다고 믿는다	그가
hit:5954_conv:11909	excited	흥분한	I am going on a cruise next month with some friends. I cannot wait!	나는 다음 달에 친구들과 함께 크루즈를 갈 예정이다 기다릴 수가 없어!	친구들과 함께 크루즈를 갈 예정이다
hit:5955_conv:11910	grateful	고마워하는	Even though I broke up with my ex I'm kind of thankful for the experience. I now am fully self-employed working from home and have full autonomy of time. And I have really hot chicks texting me nonstop it's kind of surreal	비록 전 전여친과 헤어졌지만 그 경험에 대해 감사하게 생각합니다. 나는 이제 완전히 자영업을 하고 재택근무를 하며 시간에 대한 완전한 자율성을 가지고 있습니다. 그리고 난 정말 섹시한 여자들이 나에게 논스톱으로 문자를 보내는데 이건 일종의 초현실적이야	전 전여친과 헤어졌지만 그 경험에 대해
hit:5955_conv:11911	anticipating	기대하는	I just took a final exam for school. I need to make a b or higher. Our grades are released next week. I cant wait to hear what I made.	나는 방금 학교 기말고사를 치렀다 나는 B 이상을 만들어야 한다 우리 성적은 다음 주에 발표된다 내가 만든 것을 듣고 싶지 않다	기말고사를###성적은
hit:5961_conv:11923	prepared	준비된	We are expecting severe weather tonight. I have a space ready in our basement in case of a tornado. I also packed a tote with emergency food and supplies.	오늘밤은 악천후가 예상됩니다. 토네이도에 대비해 지하실에 공간을 마련해 두었습니다. 비상식량과 생필품을 가방에도 쌌습니다.	토네이도에
hit:5962_conv:11924	sentimental	감상적인	I returned to my home town to visit parents over the holiday. I decided to pass by my first job at the movie theater. It still looks the same. I had fun there.	나는 연휴를 맞아 부모님을 찾기 위해 고향 마을로 돌아왔다 나는 영화관에서 첫 직장을 통과하기로 결정했다 여전히 똑같아 보인다 거기서 즐거웠어요.	고향 마을로
hit:5964_conv:11929	afraid	두려워하는	I rode on an airplane last week and there was so much turbulence! I was so on the edge!	지난주에 비행기를 탔는데 난기류가 너무 심했어요! 나는 가장자리에 있었다!	난기류가
hit:5971_conv:11943	embarrassed	당황스러운	I had a problem at work last week. I solved the problem by breaking a couple rules.	나는 지난 주에 직장에서 문제가 있었다. 몇 가지 규칙을 위반하여 문제를 해결했습니다.	규칙을 위반하여 문제를 해결했습니다.
hit:5974_conv:11948	anticipating	기대하는	This week is a big week for me at my job. I should find out if I get a bonus or not.	이번 주는 제 직장에서 중요한 한 주입니다. 보너스를 받을지 안 받을지 알아봐야겠네요.	보너스를 받을지 안 받을지
hit:5976_conv:11953	sad	슬픈	Losing your family pet after 10 years is one of the hardest things I have had to do. I am not sure I can recover	10년 만에 가족 반려동물을 잃는 것은 내가 해야 할 가장 힘든 일 중 하나다. 내가 회복할 수 있을지 모르겠다	10년 만에 가족 반려동물을 잃는 것은
hit:5978_conv:11956	excited	흥분한	I can not wait for tonight. I get to start my 2 week vacation!	오늘 밤은 기다릴 수 없다. 나는 2주 휴가를 시작할 수 있어!	2주 휴가를
hit:5986_conv:11973	lonely	외로운	I am just finishing my college degree. All of my friends have moved away..	나는 그냥 대학 학위를 마치고 있을 뿐이다 내 친구들은 모두 이사했다	내 친구들은 모두 이사했다
hit:6027_conv:12055	embarrassed	당황스러운	I ran a red light this morning	나는 오늘 아침에 빨간불을 달렸다	빨간불을 달렸다
hit:6034_conv:12069	angry	화난	My dog went to the bathroom all over my new carpet and now I have to get it cleaned! That's so annoying!	내 강아지가 내 새 카펫 전체를 화장실에 갔고 이제 청소해야합니다! 너무 짜증나!	내 강아지가 내 새 카펫 전체를 화장실에 갔고
hit:6050_conv:12101	trusting	신뢰하는	My last relationship, I never cheated on my partner, I was devoted to only them.	마지막 관계, 나는 파트너를 속이지 않았고, 그들만을 위해 헌신했다	파트너를
hit:6055_conv:12111	angry	화난	I can't get my money under control and I am angry with mysef.	나는 내 돈을 통제할 수 없고 나 자신에게 화가 난다.	내 돈을 통제할 수 없고
hit:6059_conv:12119	excited	흥분한	i might be taking a trip to see my family within the month or within the next 4 monhts.	한 달 안에 가족을 만나기 위해 여행을 떠날지도 모른다.	가족을 만나기 위해 여행을
hit:6065_conv:12130	lonely	외로운	My wife works nights. Sometimes I am home alone and I get bored and just feel so by myself	내 아내는 밤에 일한다 때로는 혼자 집에 있고 지루해지고 혼자만 느껴지기도 한다	내 아내는 밤에 일한다
hit:6070_conv:12141	trusting	신뢰하는	I had a girl try to hook up with me, but i didnt do anything because I love my wife.	소녀가 나와 사귀려고 했지만 아내를 사랑해서 아무것도 하지 않았다.	아내를
hit:6073_conv:12147	sad	슬픈	my brother is sick	우리 형은 아프다	우리 형은 아프다
hit:6080_conv:12160	angry	화난	I was pretty angry when I had to wait at the pharmacy. They were taking their tim	약국에서 기다려야 할 때 나는 꽤 화가 났다 그들은 시간을 끌고 있었다	약국에서 기다려야 할 때###시간을 끌고 있었다
hit:6082_conv:12164	embarrassed	당황스러운	i was walking in to work and i slipped on some black ice	나는 일하러 걸어가다가 블랙아이스에 미끄러졌다	블랙아이스에 미끄러졌다
hit:6101_conv:12202	jealous	질투하는	I am jealous of my coworker, he is very smart and athletic	나는 내 동료가 부럽다, 그는 매우 똑똑하고 운동적이다	내 동료가###매우 똑똑하고 운동적이다
hit:6110_conv:12220	embarrassed	당황스러운	I didnt go to the gym this morning. I felt bad about it	나는 오늘 아침에 체육관에 가지 않았다. 나는 그것에 대해 기분이 나빴다	체육관에 가지 않았다.
hit:6120_conv:12241	angry	화난	I cannot find my mailbox key anywhere. I think my boyfriend took it.	어디에서도 우편함 열쇠를 찾을 수 없다 내 남자친구가 가져간 것 같아	우편함 열쇠를 찾을 수 없다
hit:6130_conv:12260	angry	화난	I was pretty mad last week when my ac broke. It was very hot	지난 주에 AC가 고장났을 때 나는 꽤 화를 냈습니다. 매우 더웠다	AC가 고장났을 때
hit:6138_conv:12277	disappointed	실망한	Sad that people have to make others days crappy. Why can't there just be peace?	사람들이 다른 사람들의 하루를 엉망으로 만들어야 한다는 사실이 슬프다. 왜 평화만 있을 수 없습니까?	사람들이 다른 사람들의 하루를 엉망으로 만들어야 한다는 사실이
hit:6157_conv:12315	anticipating	기대하는	I am saving money to be able to buy a new car. My current car is having too many car failures. I think one day it will stop working.	나는 새 차를 사기 위해 돈을 모으고 있다. 현재 제 차는 자동차 고장이 너무 많습니다. 언젠가는 작동을 멈출 것이라고 생각합니다.	새 차를 사기 위해
hit:6159_conv:12318	proud	자랑스러운	I have solve many problems today at work. My manager was happy.	나는 오늘 직장에서 많은 문제를 해결했다 내 매니저는 행복했다	나는 오늘 직장에서 많은 문제를 해결했다
hit:6160_conv:12321	afraid	두려워하는	I am unsure of how my future is going to turn out.	내 미래가 어떻게 될지 확신이 서지 않습니다.	내 미래가 어떻게 될지
hit:6166_conv:12333	sentimental	감상적인	I felt bad when I saw a homeless man on the side of the road. I wanted to help	도로 옆에 노숙자가 있는 것을 보고 나는 안타까웠다. 도와주고 싶었어요	도로 옆에 노숙자가 있는 것을 보고
hit:6183_conv:12367	anticipating	기대하는	I cannot wait for next week. We are going on a trip	다음 주에는 기다릴 수 없다. 우리는 여행을 떠날 거야	우리는 여행을 떠날 거야
hit:6207_conv:12414	proud	자랑스러운	I was able to get my finances under control and have paid off some debts.	나는 재정을 통제하고 일부 빚을 갚았다	나는 재정을 통제하고 일부 빚을 갚았다
hit:6209_conv:12418	joyful	즐거운	i was happy when i got the day off!	휴가를 얻었을 때 나는 행복했다!	휴가를 얻었을 때
hit:6216_conv:12432	surprised	놀란	My family threw me a surprise party this year for my birthday. I had no idea they were planning it, and even some of my relatives living overseas came to visit.	우리 가족이 내 생일을 맞아 올해 깜짝 파티를 열었다 그들이 계획하고 있는 줄 몰랐는데, 해외에 거주하는 친척들 중에서도 찾아왔다.	우리 가족이 내 생일을 맞아 올해 깜짝 파티를 열었다
hit:6223_conv:12446	lonely	외로운	My wife is going overseas for 1 month i will feel so lonely	아내가 한 달 동안 해외에 나가는 것은 너무 외로울 것 같다	아내가 한 달 동안 해외에 나가는 것은
hit:6229_conv:12459	embarrassed	당황스러운	i felt bad when i couldnt get my daughter what she wanted	딸이 원하는 것을 얻을 수 없을 때 나는 안타까웠다	딸이 원하는 것을 얻을 수 없을 때
hit:6232_conv:12464	angry	화난	I ordered a pizza and it took an hour to get here. I am so irritated it took so long.	나는 피자를 주문했고 여기까지 1시간이 걸렸다. 너무 오래걸려서 짜증났어요.	피자를 주문했고###너무 오래걸려서
hit:6233_conv:12467	sad	슬픈	I really wanted this coconut pineapple cake, but they ran out.	이 코코넛 파인애플 케이크가 정말 먹고 싶었지만 다 떨어졌습니다.	이 코코넛 파인애플 케이크가###다 떨어졌습니다.
hit:6240_conv:12481	jealous	질투하는	My boss just bought a new boat. I am so envious of him.	내 상사는 방금 새 배를 샀다. 나는 그가 너무 부럽다.	내 상사는 방금 새 배를 샀다
hit:6241_conv:12483	embarrassed	당황스러운	I took $20 from my roomie to go on a date.	나는 데이트를 하기 위해 룸메이트에게서 20달러를 가져갔다.	룸메이트에게서 20달러를 가져갔다.
hit:6245_conv:12490	afraid	두려워하는	I'm going sky diving and kind of terrified.	스카이다이빙을 하려고 하는데 좀 겁이 납니다.	스카이다이빙을 하려고 하는데
hit:6255_conv:12511	grateful	고마워하는	I just saved 20 percent on my car insurance by switching to another company. I am very thankful for the savings.	다른 회사로 이직하여 자동차 보험에 20%를 절약했습니다. 나는 저축에 대해 매우 감사합니다.	자동차 보험에 20%를 절약했습니다
hit:6264_conv:12528	sad	슬픈	I am getting older and to still see that people can be so untrustworthy and that they will be such betrayers and so hateful over nothing is hard to see	나는 나이가 들어도 여전히 사람들이 그렇게 믿을 수 없다는 것과 그들이 배반하고 아무것도 아닌 것에 대해 그렇게 증오할 수 있다는 것을 보는 것이 어렵습니다.	나이가 들어도 여전히 사람들이 그렇게 믿을 수 없다는 것과 그들이 배반하고 아무것도 아닌 것에 대해 그렇게 증오할 수 있다는 것을 보는 것이
hit:6272_conv:12545	caring	돌보는	helping a stranger with car trouble	자동차 문제로 낯선 사람을 돕는다	낯선 사람을
hit:6280_conv:12561	embarrassed	당황스러운	I stole money out of my church's collection plate. I feel so ashamed.	나는 교회 수거판에서 돈을 훔쳤다 나는 너무 부끄러워	교회 수거판에서 돈을 훔쳤다
hit:6286_conv:12573	angry	화난	i can't believe my ex borrowed money from me and acts like he doesnt remember	전 남편이 내게서 돈을 빌려준 것을 믿을 수 없고, 기억이 안 나는 것처럼 행동하는 것 같다	전 남편이 내게서 돈을 빌려준 것을
hit:6290_conv:12580	angry	화난	it makes me very unhappy when i let someone out in traffic and they dont acknowledge me	내가 교통 체증에 누군가를 내보내고 그들이 나를 인정하지 않을 때 그것은 나를 매우 불행하게 만듭니다.	내가 교통 체증에 누군가를 내보내고 그들이 나를 인정하지 않을 때
hit:6290_conv:12581	lonely	외로운	I went to the movies by myself yesterday. I have no friends.	나는 어제 혼자 영화를 보러 갔다 나는 친구가 없다	혼자 영화를 보러 갔다
hit:6293_conv:12586	angry	화난	My dog pooped on the rug today. I never felt so peeved!	오늘 우리 강아지가 양탄자에 똥을 쌌습니다. 나는 그렇게 짜증을 느낀 적이 없었다!	우리 강아지가 양탄자에 똥을 쌌습니다
hit:6299_conv:12599	embarrassed	당황스러운	A friend called my name at the store. I went over and introduced them to my daughter but used the wrong name.	친구가 가게에서 내 이름을 불렀다. 딸에게 가서 소개했지만 이름을 잘못 사용했습니다.	이름을 잘못 사용했습니다.
hit:6300_conv:12601	embarrassed	당황스러운	I was walking through the lobby at work and tripped over the rug. Everyone saw me and I could tell they were holding back laughs.	회사 로비를 걷다가 깔개에 걸려 넘어졌습니다. 모두가 나를 보았고 나는 그들이 웃음을 참았다는 것을 알 수 있었다.	깔개에 걸려 넘어졌습니다
hit:6303_conv:12607	caring	돌보는	I saw a homeless man sitting on a bench near McDonald's and not a single person even paid him even mind. I felt bad so I ended up buying him a hamburger.	나는 맥도날드 근처 벤치에 앉아 있는 노숙자를 보았지만 그에게 돈을 지불하는 사람은 한 명도 없었습니다. 기분이 나빠서 결국 그에게 햄버거를 샀다.	맥도날드 근처 벤치에 앉아 있는 노숙자를
hit:6307_conv:12615	prepared	준비된	I have a big test to take tomorrow. I am so ready for it.	나는 내일 큰 시험을 볼 것이다 나는 너무 준비가 되어 있다	큰 시험을
hit:6311_conv:12623	jealous	질투하는	Saw a dude staring at my girl last night in the restaurant. Never been so mad and envious!	어젯밤 식당에서 한 남자가 내 여자를 응시하는 모습을 보았다 그렇게 미쳤고 부러웠던 적이 없어!	한 남자가 내 여자를 응시하는 모습을 보았다
hit:6320_conv:12641	hopeful	희망에 찬	My dog is getting neutered tomorrow. I am confident he will be okay.	우리 강아지가 내일 중성화 수술을 받습니다. 나는 그가 괜찮을 것이라고 확신합니다.	우리 강아지가###괜찮을 것이라고
hit:6324_conv:12648	surprised	놀란	I won 100 dollars in the lottery. I am so shocked it happened.	나는 복권에서 100달러에 당첨되었다. 나는 너무 충격을 받았다.	100달러에 당첨되었다
hit:6325_conv:12650	lonely	외로운	My friend left me all alone at this party to go hang out with some guy. Now I don't know anybody here.	친구가 이 파티에서 나를 혼자 두고 어떤 남자와 어울리러 갔다 지금은 여기 아무도 모른다.	친구가 이 파티에서 나를 혼자 두고 어떤 남자와 어울리러 갔다
hit:6341_conv:12683	sentimental	감상적인	This time of year reminds me of my childhood. We would go to the beach every summer.	이맘때면 내 어린 시절이 생각난다. 우리는 매년 여름에 해변에 갈 것입니다.	매년 여름에 해변에 갈 것입니다.
hit:6350_conv:12700	angry	화난	Someone threw away my lunch at work. I am so mad that it happened.	직장에서 누군가 내 점심을 버렸다. 너무 화가나서 그런 일이 일어났습니다.	누군가 내 점심을 버렸다
hit:6354_conv:12709	hopeful	희망에 찬	I applied for a new job.... can't wait to hear back	나는 새로운 직업을 신청했다.... 답장을 기다릴 수 없다.	새로운 직업을 신청했다
hit:6357_conv:12715	afraid	두려워하는	My husband was up for a big promotion. We waited a long time, but finally it came through.	남편은 큰 승진을 앞두고 있었습니다. 우리는 오랫동안 기다렸지만 마침내 성공했습니다.	남편은 큰 승진을 앞두고 있었습니다
hit:6364_conv:12728	surprised	놀란	I am shocked it didn't rain today.	나는 오늘 비가 오지 않아 충격을 받았다	비가 오지 않아
hit:6367_conv:12734	angry	화난	My daughter is at the age where she lies about everything	내 딸은 모든 걸 거짓말하는 나이야	내 딸은 모든 걸 거짓말하는 나이야
hit:6374_conv:12749	angry	화난	I really dont like my post office. They had suxh bad attitudes when you have to go up there	나는 우체국을 정말 좋아하지 않는다 거기 올라가야 할 때 그들은 악의적인 태도를 보였다	우체국을###그들은 악의적인 태도를 보였다
hit:6375_conv:12750	content	만족하는	I have cleaned the whole kitchen yesterday. I had been planning for days and did finally	나는 어제 부엌 전체를 깨끗이 닦았다 나는 며칠 동안 계획을 세웠고, 마침내 그랬다	부엌 전체를 깨끗이 닦았다
hit:6377_conv:12754	disgusted	역겨운	my cousin used to purposely pee in the bed	내 사촌은 침대에서 무심코 소변을 보곤 했다	내 사촌은 침대에서 무심코 소변을 보곤 했다
hit:6379_conv:12759	excited	흥분한	I am so ready to go skydiving this weekend.	나는 이번 주말에 스카이다이빙을 갈 준비가 되어 있다	스카이다이빙을
hit:6391_conv:12782	surprised	놀란	I found a twenty dollar bill on the ground. I was shocked to find it.	바닥에서 20달러 지폐를 발견했습니다. 찾다가 깜짝 놀랐습니다.	20달러 지폐를 발견했습니다
hit:6392_conv:12784	embarrassed	당황스러운	I cheated to win the card game. I feel horrible.	나는 카드 경기에서 이기려고 속였다 나는 끔찍한 느낌이다	카드 경기에서 이기려고 속였다
hit:6395_conv:12791	embarrassed	당황스러운	I once blurted out an answer in class, only to find I was completely wrong.	한 번은 수업 시간에 답을 뻔뻔하게 말했지만 완전히 틀렸다는 것을 알게 되었습니다.	답을 뻔뻔하게 말했지만 완전히 틀렸다는 것을 알게 되었습니다.
hit:6398_conv:12797	jealous	질투하는	My friend promoted to manager. But I deserve the post than him.	내 친구가 매니저로 승진했다 하지만 나는 그보다 그 자리를 얻을 만하다	내 친구가 매니저로 승진했다
hit:6400_conv:12801	lonely	외로운	Sometime I miss my little puppy	몇 시간 동안 나는 작은 강아지를 그리워한다	작은 강아지를 그리워한다
hit:6411_conv:12822	impressed	감명받은	I once saw a dod ride a bike.	언젠가 도마뱀이 자전거를 타는 것을 본 적이 있습니다.	도마뱀이 자전거를 타는 것을
hit:6423_conv:12847	grateful	고마워하는	Without my karate classes i would get beat up every day.	가라데 수업이 없었다면 나는 매일 두들겨 맞았을 것입니다.	가라데 수업이
hit:6424_conv:12848	angry	화난	My sister is staying with me for a few months along with her little dog. The dog will not stop using the bathroom in my house!	내 여동생은 개와 함께 몇 달 동안 나와 머물고 있다 그 개는 내 집에서 화장실을 사용하는 것을 멈추지 않을 거야!	그 개는 내 집에서 화장실을 사용하는 것을 멈추지 않을 거야
hit:6432_conv:12864	prepared	준비된	I've ran 5 miles every other day for 5 weeks in preparation for my half marathon.	하프 마라톤을 준비하기 위해 5주 동안 격일로 5마일을 달렸습니다.	하프 마라톤을
hit:6446_conv:12892	afraid	두려워하는	Every night, around midnight, I hear terrible noises coming from the woods outside of my home.	매일 밤 자정쯤에 집 밖에 있는 숲에서 끔찍한 소리가 들립니다.	집 밖에 있는 숲에서 끔찍한 소리가 들립니다.
hit:6466_conv:12932	angry	화난	People let their kids run aroud in supermarkets at teh weekend	사람들은 주말에 슈퍼마켓에서 아이들을 뛰어 놀게합니다.	슈퍼마켓에서 아이들을 뛰어 놀게합니다.
hit:6469_conv:12938	joyful	즐거운	I had a great family holiday at disneyworld when I was twelve	나는 12살 때 디즈니월드에서 멋진 가족 휴가를 보냈어요	디즈니월드에서 멋진 가족 휴가를 보냈어요
hit:6473_conv:12947	angry	화난	Some people egged my house.	어떤 사람들이 내 집을 망쳤다	어떤 사람들이 내 집을 망쳤다
hit:6474_conv:12949	excited	흥분한	I cant wait for the football season to start	축구 시즌이 시작되기를 기다릴 수 없다	축구 시즌이 시작되기를
hit:6507_conv:13014	hopeful	희망에 찬	I want to take a trip to Paris this summer but the airline fares are so expensive. I keep watching them waiting for them to come down so I can actually afford the flight.	이번 여름에 파리로 여행을 가고 싶은데 항공료가 너무 비쌉니다. 나는 그들이 실제로 비행기를 탈 수 있도록 그들이 내려오기를 기다리고 있는 것을 계속 지켜보고 있습니다.	항공료가###그들이 내려오기를
hit:6508_conv:13017	angry	화난	i was pissed when i saw a dent in my door	나는 내 문에 흠집을 보았을 때 화를 냈다.	내 문에 흠집을 보았을 때
hit:6514_conv:13029	lonely	외로운	I have nobody to share the joys of my life with	내 인생의 기쁨을 함께 나눌 사람이 없어요	내 인생의 기쁨을 함께 나눌 사람이 없어요
hit:6525_conv:13050	embarrassed	당황스러운	I ate a whole pack of cookies	쿠키 한 봉지를 다 먹었다	쿠키 한 봉지를 다 먹었다
hit:6526_conv:13053	surprised	놀란	i was happy to see that i had been given the weekend off	나는 내가 주말에 휴가를 받은 것을 보고 기뻤다	내가 주말에 휴가를 받은 것을 보고
hit:6530_conv:13061	disappointed	실망한	I saw my girlfriend with another man.	나는 내 여자친구가 다른 남자와 있는 것을 보았다.	나는 내 여자친구가 다른 남자와 있는 것을 보았다.
hit:6536_conv:13073	sentimental	감상적인	I am finding it hard to let go of my old car.	나는 내 오래된 차를 놓기가 어렵다고 생각합니다.	내 오래된 차를 놓기가 어렵다고
hit:6539_conv:13078	grateful	고마워하는	After college I was having so much trouble finding a job. A friend of my dad who owns a business decided to give me a chance. I was so thankful for the opportunity from him.	대학 후 나는 일자리를 찾는 데 많은 어려움을 겪고 있었다 사업을 소유한 아빠의 친구가 나에게 기회를 주기로 했다. 나는 그의 기회에 너무 감사했다	사업을 소유한 아빠의 친구가 나에게 기회를 주기로 했다
hit:6539_conv:13079	anticipating	기대하는	Sunday will be so fun, I can't wait!	일요일은 정말 재미있을 거야. 기다릴 수가 없어!	일요일은
hit:6540_conv:13081	angry	화난	when someone dosnt stop talking	누군가가 말을 멈추지 않을 때	누군가가 말을 멈추지 않을 때
hit:6543_conv:13087	afraid	두려워하는	I heard a noise outside my window last night that sounded like someone tapping on the window. I was terrified. It turned out to be a bird on a tree limb.	어젯밤 창문 밖에서 누군가 창문을 두드리는 소리 같은 소리를 들었습니다. 나는 무서웠다. 그것은 나무 가지에 있는 새로 밝혀졌습니다.	누군가 창문을 두드리는 소리 같은 소리를 들었습니다
hit:6547_conv:13095	lonely	외로운	I have nobody living with me. I feel all alone all the time.	같이 사는 사람이 없어요. 나는 항상 혼자라고 느낀다.	같이 사는 사람이 없어요
hit:6554_conv:13108	sad	슬픈	My birthday was yesterday. I didn't get a single happy birthday message from anybody family or friends. That was really depressing.	내 생일은 어제였다 가족이나 친구들로부터 행복한 생일 메시지를 한 번도 받지 못했다. 그건 정말 우울했다	가족이나 친구들로부터 행복한 생일 메시지를 한 번도 받지 못했다
hit:6574_conv:13149	disappointed	실망한	I saved up for so long to buy my car. 5 days after I got it, it was totaled when someone hit it in a parking lot.	나는 내 차를 사기 위해 오랫동안 저축했다. 받은 지 5일 만에 주차장에서 누가 치어서 합산했습니다.	받은 지 5일 만에 주차장에서 누가 치어서
hit:6577_conv:13154	impressed	감명받은	My sister got a great job at Lockheed martin, very impressed	내 여동생은 록히드 마틴에서 훌륭한 직업을 얻었고, 매우 감동적이었다	내 여동생은 록히드 마틴에서 훌륭한 직업을 얻었고
hit:6578_conv:13156	afraid	두려워하는	A man approached me in a parking lot and told me to give him a dollar. He told me he used to rob banks. I was paralyzed, but I managed to give him a dollar, and he walked away.	한 남자가 주차장에서 나에게 다가와 1달러를 달라고 말했다. 그는 은행을 털곤 했다고 말했다. 나는 몸이 마비되었지만 그에게 1달러를 주었고 그는 가버렸습니다.	한 남자가 주차장에서 나에게 다가와 1달러를 달라고 말했다
hit:6580_conv:13161	embarrassed	당황스러운	I broke up with my girl friend	내 여자친구와 헤어졌어	내 여자친구와 헤어졌어
hit:6626_conv:13253	afraid	두려워하는	I have some skin problems. I am scared.	피부 트러블이 좀 있어요. 무서워	피부 트러블이
hit:6652_conv:13304	disappointed	실망한	i was so angry what i heard what cosby did, as a child he was such a hero to me	나는 코스비가 한 일을 듣고 너무 화가 났어요. 어렸을 때 그는 나에게 영웅이었습니다.	코스비가 한 일을 듣고
hit:6666_conv:13333	confident	확신하는	I feeling pretty good about the interview I had. There is no way I didn't get that job	나는 내가 가진 인터뷰에 상당히 좋은 느낌을 받았다 내가 그 일자리를 얻지 못했을 리가 없다	내가 가진 인터뷰에 상당히 좋은 느낌을 받았다
hit:6686_conv:13372	sad	슬픈	I don't think I'll be able to go to the lake this weekend, I'm pretty bummed out.	이번 주말에 호수에 갈 수 있을 것 같지 않아, 아주 화가 났다	호수에 갈 수 있을 것 같지 않아
hit:6688_conv:13376	proud	자랑스러운	I'm proud of all the work I put into my car, it was a junker, now it's a monster!	나는 내 차에 쏟은 모든 작업을 자랑스럽게 생각합니다. 그것은 고물이었습니다. 이제 그것은 괴물입니다!	내 차에 쏟은 모든 작업을
hit:6690_conv:13380	prepared	준비된	I'm prepared to dominate this last semester of college. Ready to graduate!	나는 지난 학기에 이 학기를 지배할 준비가 되어 있다 졸업 준비 됐어!	이 학기를 지배할
hit:6692_conv:13385	sad	슬픈	My nephew died in a car wreck.	제 조카가 자동차 사고로 사망했습니다.	제 조카가 자동차 사고로 사망했습니다.
hit:6717_conv:13435	caring	돌보는	I often pick up stray animals that I see on the side of the road and bring them home. You should see my back yard! It's a zoo!	나는 종종 길가에서 보는 길잃은 동물을 집으로 데려옵니다. 내 뒤뜰을 봐야 해! 동물원이다!	길잃은 동물을
hit:6726_conv:13452	joyful	즐거운	Get to hang out and play cards with my girlfriend and her parents. Her parents are actually pretty laid back and fun to be around, so I'm looking forward to it. Glad I don't have to deal with overbearing in-laws like some people.	나가서 여자친구와 부모님과 카드를 하세요 그녀의 부모님은 실제로 꽤 자리를 잡고 있고 주변에 있는 재미가 있어서 기대하고 있다. 나는 어떤 사람처럼 지나친 시댁을 감당할 필요가 없어 기쁘다.	지나친 시댁을 감당할 필요가 없어
hit:6730_conv:13460	trusting	신뢰하는	When at a party, a girl tried to kiss me but I was in a relationship already.	파티에서 한 여자가 나에게 키스를 하려고 했지만 나는 이미 연애 중이었다.	나는 이미 연애 중이었다.
hit:6732_conv:13465	afraid	두려워하는	I was so scared. I was at a graveyard at dark with my drunk boyfriend..	나는 너무 무서웠다 나는 술에 취한 남자친구와 함께 어두운 묘지에 있었다	술에 취한 남자친구와 함께 어두운 묘지에 있었다
hit:6739_conv:13479	afraid	두려워하는	So... Last night I saw a huge black spider in my room. Took me like 20 minutes to muster up the courage to attack it. Well... I tried attacking it, and missed, and it went behind a piece of furniture and I couldn't find it again. I slept in another room..	그래서... 어젯밤에 나는 내 방에서 거대한 검은 거미를 보았습니다. 공격할 용기를 내는데 20분 정도 걸렸다. 글쎄요... 공격을 시도했는데 빗나갔고, 가구 뒤에 숨어서 다시 찾을 수 없었습니다. 다른방에서 잤는데..	거대한 검은 거미를 보았습니다
hit:6740_conv:13480	jealous	질투하는	I'm jealous of anyone who doesn't have to deal with student loan debt!	학자금 빚을 갚지 않아도 되는 사람이 부럽다!	학자금 빚을 갚지 않아도 되는 사람이
hit:6742_conv:13484	sentimental	감상적인	I can't believe my favorite restaurant is closing. I am going to miss that place	내가 가장 좋아하는 레스토랑이 문을 닫았다는 것이 믿기지 않습니다. 나는 그 곳이 그리울 것이다	내가 가장 좋아하는 레스토랑이 문을 닫았다는
hit:6747_conv:13494	grateful	고마워하는	I am glad I can afford a little of want I want. One day I will be able to have it all	내가 원하는 것을 조금이나마 감당할 수 있어서 기쁩니다. 언젠가는 다 가질 수 있을거야	내가 원하는 것을 조금이나마 감당할 수 있어서
hit:6752_conv:13504	afraid	두려워하는	Just before my final exam in calculus class. I need to score above a 70.	미적분학 수업 기말고사 직전. 70점 이상을 받아야 합니다.	기말고사
hit:6757_conv:13514	grateful	고마워하는	I had a tire low on air but, a co-worker of mine had an air compressor in his car he let me use.	나는 공기가 부족한 타이어에 있었지만 내 동료는 그가 사용하도록 허락한 그의 차에 공기 압축기를 가지고 있었습니다.	사용하도록 허락한
hit:6770_conv:13541	joyful	즐거운	I stopped by the gas station today to fill up the car. I bought a scratcher too and won $2500!	나는 오늘 주유소에 들렀다가 차를 채우려고 했다 나도 스카치를 샀고 2500달러를 받았어!	스카치를 샀고 2500달러를 받았어!
hit:6772_conv:13545	disappointed	실망한	Last weekend my friends and I went away on holiday and two of them got belligerent drunk and completely ruined the night.	지난 주말에 친구들과 나는 휴가를 떠났고, 두 사람은 술에 취해 밤을 완전히 망쳤다.	술에 취해 밤을 완전히 망쳤다.
hit:6780_conv:13560	surprised	놀란	My boyfriend surprised me with a birthday trip	내 남자친구는 생일 여행으로 나를 놀라게했습니다.	내 남자친구는 생일 여행으로
hit:6784_conv:13569	sentimental	감상적인	Going through Grandma's recipes.	할머니의 레시피를 살펴보세요	할머니의 레시피를
hit:6797_conv:13594	sad	슬픈	My 15 year old dog just died. He was my buddy and I am all broken up because of his passing.	15살짜리 개가 막 죽었어요. 그는 내 친구였고 나는 그의 죽음으로 인해 모두 헤어졌다.	개가 막 죽었어요###내 친구였고
hit:6802_conv:13605	content	만족하는	My baby napped for three hours today, which is unusual. I got so much done.	우리 아기는 오늘 3시간 동안 낮잠을 잤는데, 이례적입니다. 나는 너무 많은 일을 했다.	우리 아기는 오늘 3시간 동안 낮잠을 잤는데
hit:6806_conv:13612	surprised	놀란	I got my new vacuum finally! It works great and has great suction power.	드디어 새 진공청소기를 얻었습니다! 효과가 좋고 흡입력이 좋습니다.	새 진공청소기를
hit:6827_conv:13654	angry	화난	Landlord entered my appartment without notifying me. I was sleeping.	집주인이 나에게 알리지 않고 내 아파트에 들어왔다. 나는 자고 있었다.	집주인이 나에게 알리지 않고 내 아파트에 들어왔다.
hit:6834_conv:13668	surprised	놀란	i didnt expect to get the day off today	나는 오늘 쉬는 날을 기대하지 않았다	쉬는 날을 기대하지 않았다
hit:6836_conv:13673	disappointed	실망한	We were going to the lake for a weekend getaway since we haven't had some downtime in forever and then we got sick instead.	우리는 주말에 휴가를 보내기 위해 호수에 가려고 했는데, 한동안 다운타임이 없었는데 대신 아팠습니다.	대신 아팠습니다
hit:6839_conv:13679	anticipating	기대하는	I had a argument with my manager. I think that I will be let go soon,	나는 매니저와 말다툼을 했다 나는 곧 해방될 거라고 생각한다	해방될 거라고
hit:6841_conv:13683	disappointed	실망한	I had my wallet stolen today.	나는 오늘 지갑을 도난당했다	지갑을 도난당했다
hit:6848_conv:13696	afraid	두려워하는	I have to go to the doctor on Monday. I hope everything is okay. I havent been feeling well.	월요일에 병원에 가야 해요. 모든 것이 괜찮기를 바랍니다. 나는 기분이 좋지 않았다.	괜찮기를 바랍니다
hit:6858_conv:13716	embarrassed	당황스러운	I was at work and I meant to send an email to my boss and instead I accidentally sent it out to my whole company. I cant believe it did that	직장에 있었는데 상사에게 이메일을 보내려고 했는데 그 대신 우연히 회사 전체에 보낸 겁니다. 그랬다고 믿을 수가 없다	상사에게 이메일을 보내려고 했는데 그 대신 우연히 회사 전체에 보낸 겁니다
hit:6858_conv:13717	impressed	감명받은	I interned for a Physical Education class for 3rd graders. I was stunned by how intelligent 3rd graders are!	나는 3학년 학생들을 대상으로 물리교육 수업을 인턴했다 나는 3학년 학생들이 얼마나 지능적인지 놀랐다!	3학년 학생들이 얼마나 지능적인지
hit:6860_conv:13720	confident	확신하는	I just started a business.	나는 막 사업을 시작했다	사업을 시작했다
hit:6865_conv:13730	proud	자랑스러운	Nephew playing football this year	올해는 조카가 축구를 하고 있다	축구를 하고 있다
hit:6873_conv:13746	disgusted	역겨운	I saw a guy scratching his behind on the train this morning.	나는 오늘 아침 기차에서 남자가 뒤를 긁는 것을 보았다	남자가 뒤를 긁는 것을
hit:6874_conv:13749	afraid	두려워하는	I can't watch horror movies. They give the creeps and I can't sleep I am so scared!	나는 공포 영화를 볼 수 없다 그들이 겁을 주고 나는 잠을 잘 수 없을 정도로 무서워!	공포 영화를
hit:6875_conv:13751	afraid	두려워하는	Riding coasters this weekend	이번 주말에 코스터 타기	코스터 타기
hit:6876_conv:13753	jealous	질투하는	My buddy at work just bought a brand new boat. I don't even boat but the thing is really nice and I wish I had one.	직장에 있는 제 친구가 방금 새 보트를 샀습니다. 나는 보트도 타지 않지만 물건이 정말 좋고 하나 갖고 싶습니다.	친구가 방금 새 보트를 샀습니다.
hit:6922_conv:13844	afraid	두려워하는	One night I was at a diner after a long night of partying to get a bite to eat . As I was leaving I was clearly being followed by someone. He grabbed my purse and demanded my keys.	어느 날 밤 나는 오랜 밤 파티를 마치고 식당에 있었다 나는 떠나는 동안 분명 누군가를 따라가고 있었다 그는 내 지갑을 잡고 내 열쇠를 요구했다	그는 내 지갑을 잡고 내 열쇠를 요구했다
hit:6924_conv:13848	proud	자랑스러운	My son started walking the past couple of days.	아들은 지난 며칠 동안 걷기 시작했다	걷기 시작했다
hit:6925_conv:13851	impressed	감명받은	I seen a guy riding a unicycle today. He was just listening to music and making it look easy.	나는 오늘 외발 자전거를 타는 사람을 보았다. 그는 그저 음악을 들으면서 쉽게 보이도록 만들고 있었다.	외발 자전거를 타는 사람을
hit:6934_conv:13868	afraid	두려워하는	Roller coasters this weekend	이번 주말 롤러코스터	롤러코스터
hit:6935_conv:13871	embarrassed	당황스러운	I was supposed to go on a trip with my friend, but I got sick.	친구와 여행을 가려고 했는데 몸이 아파서	여행을 가려고 했는데 몸이 아파서
hit:6939_conv:13879	sentimental	감상적인	There's this Chinese takeout place I used to go by during college often.	대학 다닐 때 자주 가던 중국집이 있습니다.	자주 가던 중국집이
hit:6959_conv:13919	trusting	신뢰하는	My job is going through a tough time, but I'm going to stick with them.	내 일은 힘든 시간을 보내고 있지만, 나는 그들을 따라가겠다	그들을 따라가겠다
hit:6961_conv:13922	surprised	놀란	i was caught off guard when i was told i could go home early	일찍 집에 갈 수 있다는 말을 듣고 당황했다	일찍 집에 갈 수 있다는 말을 듣고
hit:6963_conv:13926	anticipating	기대하는	My husband and I are taking a vacation by ourselves. We are going to a little beach area in Florida for a week.	남편과 저는 혼자 휴가를 갑니다. 우리는 일주일 동안 플로리다의 작은 해변 지역에 갈 것입니다.	휴가를 갑니다.
hit:6970_conv:13940	confident	확신하는	we are going to a concert sunday, i am sure its going to be great	우리는 일요일에 콘서트에 갈거야, 나는 그것이 좋을 것이라고 확신한다	콘서트에
hit:6985_conv:13970	disappointed	실망한	I had a tire blow out on my a few weeks ago on my way to work. I got reprimanded for being late.	몇 주 전 출근길에 타이어 펑크가 났습니다. 늦어서 질책을 받았습니다.	늦어서 질책을 받았습니다
hit:6990_conv:13980	disappointed	실망한	I seen an awesome sale for Black Friday last year, and was just about to buy a new gaming system. When I put in the online shopping cart it said they were all sold out. I wanted that system so bad!	나는 작년에 블랙 프라이데이에 대한 굉장한 세일을 보았고, 새로운 게임 시스템을 막 구입하려 하고 있었습니다. 장바구니에 담았더니 다 품절이라고 뜨더라구요. 나는 그 시스템을 너무 원했다!	다 품절이라고 뜨더라구요
hit:6995_conv:13991	afraid	두려워하는	the braves are really good, i am hoping they dont blow it	용감한 사람들은 정말 좋아, 그들이 그것을 날려 버리지 않기를 바랍니다	그것을 날려 버리지 않기를
hit:6999_conv:13999	anticipating	기대하는	im going to a show on sunday! i expect it to be very good	일요일에 쇼를 보러 갈 거야! 아주 좋을 것으로 기대한다	쇼를
hit:7003_conv:14007	angry	화난	Our home was broken into when we moved in and it made me so mad.	우리가 이사 갔을 때 우리 집은 무너졌고 그것은 나를 너무 화나게했습니다.	우리 집은 무너졌고
hit:7005_conv:14011	surprised	놀란	My friends put together a party for my graduation.	내 친구들은 내 졸업식을 위해 파티를 열었다.	파티를
hit:7009_conv:14019	excited	흥분한	My husband is going on a fishing trip with some of his friends in October. I'm actually looking forward to it - just some time with my girls doing girl stuff!	남편은 10월에 친구들과 낚시 여행을 갈 예정입니다. 나는 실제로 그것을 기대하고 있습니다 - 내 여자들이 여자 물건을 하고 있는 시간입니다!	남편은 10월에 친구들과 낚시 여행을 갈 예정입니다
hit:7010_conv:14021	confident	확신하는	i am sure the braves will contend for the title this year!	나는 용감한 사람들이 올해 타이틀을 놓고 경쟁할 것이라고 확신합니다!	경쟁할 것이라고 확신합니다
hit:7025_conv:14051	angry	화난	I keep heading a noise coming from my attic	나는 계속 내 다락방에서 들려오는 소음을 향하고 있어	다락방에서 들려오는 소음을
hit:7029_conv:14059	lonely	외로운	My dog passed away last week from old age and I've been really missing him. I don't think I can ever have another pet.	제 강아지가 지난주에 노령으로 세상을 떠났고 저는 정말 그를 보고 싶었습니다. 나는 다른 애완 동물을 가질 수 없다고 생각합니다.	제 강아지가 지난주에 노령으로 세상을 떠났고
hit:7031_conv:14062	angry	화난	My mother in law cannot mind her own business. She always tries to bend my husband's ear to her way of thinking we should do things.	시어머니는 자신의 일에 신경을 쓸 수 없습니다. 그녀는 항상 우리가 일을 해야 한다는 생각에 남편의 귀를 기울이려고 합니다.	우리가 일을 해야 한다는 생각에
hit:7034_conv:14068	impressed	감명받은	i moved my push ups to 1000 im astonished	나는 내 푸쉬업을 1000으로 옮겼다	푸쉬업을 1000으로
hit:7050_conv:14101	angry	화난	I had a parking spot at my job, but I didn't have a car. Another friend decided that he would use my spot since I wasn't using it.	직장에 주차장이 있었지만 차가 없었습니다. 다른 친구는 내가 사용하지 않기 때문에 내 자리를 사용하기로 결정했습니다.	다른 친구는 내가 사용하지 않기 때문에 내 자리를 사용하기로 결정했습니다
hit:7055_conv:14110	lonely	외로운	My wife left for a trip this weekend, so it is just me and our dog. It feels a little sad.	아내가 이번 주말에 여행을 떠났기 때문에 나와 우리 개뿐이다. 조금 슬프게 느껴진다	아내가 이번 주말에 여행을 떠났기 때문에
hit:7061_conv:14122	confident	확신하는	I applied for a new job and my interview went great!	새로운 직장에 지원했고 면접은 잘 봤습니다!	면접은 잘 봤습니다
hit:7078_conv:14157	impressed	감명받은	My friend dropped his phone but dived and caught it	내 친구가 폰을 떨어뜨렸는데 잠수해서 잡았다	잠수해서 잡았다
hit:7101_conv:14202	impressed	감명받은	My friend had basically nothing in his life. Randomly he got a job and a girlfriend within like a week.	내 친구는 기본적으로 그의 삶에 아무것도 없었다 무작정 그는 일자리와 여자친구를 일주일 안에 얻었다	그는 일자리와 여자친구를 일주일 안에 얻었다
hit:7116_conv:14232	sentimental	감상적인	My sister is getting married next week. Though i am happy for her. I feel like am losing her and am going to miss her	언니가 다음주에 결혼해요. 그녀 때문에 행복하지만. 그녀를 잃는 것 같고 그리워질 것 같아	그녀를 잃는 것 같고
hit:7116_conv:14233	embarrassed	당황스러운	I feel bad I didn't refill my mother's car with gas.	어머니의 차에 기름을 채우지 않은 것이 유감입니다.	어머니의 차에 기름을 채우지 않은 것이
hit:7117_conv:14234	content	만족하는	I am good with what kind of car I drive.	나는 어떤 차를 몰고 다니는 것이 좋다.	차를 몰고 다니는 것이
hit:7120_conv:14241	afraid	두려워하는	I am always afraid a comet with hit the earth.	나는 항상 혜성이 지구와 충돌하는 것을 두려워합니다.	혜성이 지구와 충돌하는 것을
hit:7123_conv:14246	afraid	두려워하는	Riding coasters next week :/	다음 주에 코스터 타기 :/	코스터 타기
hit:7130_conv:14261	angry	화난	I was checking out at the store and the lines were very long. They only had two registers open.	매장에 체크아웃을 하고 있었는데 줄이 엄청 길었어요. 그들은 두 개의 레지스터 만 열려있었습니다.	줄이 엄청 길었어요
hit:7133_conv:14267	embarrassed	당황스러운	I ate a whole pack of cookies	쿠키 한 봉지를 다 먹었다	쿠키 한 봉지를 다 먹었다
hit:7134_conv:14269	disappointed	실망한	I totally thought that I aced my final and got an A in the class. Instead I failed it and got a C in that class.	나는 내가 기말고사에서 득점하고 수업에서 A를 받았다고 생각했다. 대신 나는 그것을 실패했고 그 수업에서 C를 받았습니다.	C를 받았습니다
hit:7140_conv:14281	jealous	질투하는	My friend just bought a new Audi. I am so envious of him.	내 친구가 새로 아우디를 샀어요. 나는 그가 너무 부럽다.	내 친구가 새로 아우디를 샀어요
hit:7147_conv:14295	angry	화난	My pizza got delivered and it's cold. That makes me so upset.	내 피자가 배달되었고 차가워졌습니다. 너무 화가 난다.	피자가 배달되었고 차가워졌습니다
hit:7149_conv:14298	angry	화난	The person that was in charge of my reservation couldn't speak english well	내 예약을 담당했던 사람은 영어를 잘 못했다	영어를 잘 못했다
hit:7151_conv:14302	hopeful	희망에 찬	I have a job interview next week. I hope I get it	다음주에 면접이 있어요. 내가 그것을 얻을 수 있기를 바랍니다	면접이
hit:7169_conv:14338	proud	자랑스러운	My friend got promoted at work	내 친구가 직장에서 승진했다	내 친구가 직장에서 승진했다
hit:7172_conv:14345	sentimental	감상적인	I can't let go of my old car.	나는 낡은 차를 놓을 수 없다	낡은 차를
hit:7177_conv:14354	afraid	두려워하는	I got trapped in a cave.	나는 동굴에 갇혔다	동굴에 갇혔다
hit:7194_conv:14388	embarrassed	당황스러운	I just ate a whole pack of cookies	나는 그냥 쿠키 한 봉지를 다 먹었다	쿠키 한 봉지를 다 먹었다
hit:7196_conv:14392	anticipating	기대하는	I am hoping to have anew job by the end of next week	나는 다음 주 말까지 새로운 직업을 갖기를 희망한다	새로운 직업을 갖기를
hit:7198_conv:14397	angry	화난	My cat vomited on my rug today	오늘 고양이가 내 카펫에 구토를 했다	고양이가 내 카펫에 구토를 했다
hit:7199_conv:14399	afraid	두려워하는	I walked into my physics final knowing that I was gonna do awful. Despite that, I was still nervous walking in there.	나는 내가 끔찍할 것이라는 것을 알고 내 물리학 결승전에 들어갔다. 그럼에도 불구하고 나는 거기에 걸어가는 것이 여전히 긴장되었다.	거기에 걸어가는 것이
hit:7208_conv:14416	disappointed	실망한	I found out my son has been bullying kids at school.	나는 아들이 학교에서 아이들을 괴롭히고 있는 것을 알게 되었다	아이들을 괴롭히고 있는 것을
hit:7209_conv:14418	joyful	즐거운	I proposed to my girlfriend and she said yes. I am so happy she did.	여자친구에게 프러포즈를 했더니 그렇다고 하더군요. 그녀가 해서 너무 기쁩니다.	프러포즈를
hit:7222_conv:14445	confident	확신하는	I have to make a six layer bean dip later. I am sure it will be good.	나중에 6단 팥빙수를 만들어야 해요. 나는 그것이 좋을 것이라고 확신한다.	6단 팥빙수를
hit:7230_conv:14460	angry	화난	I have never this unhappy in my whole life	나는 평생 이렇게 불행한 적이 없다	이렇게 불행한 적이 없다
hit:7232_conv:14464	prepared	준비된	I really needed to eat something and workout before the gym closed. I got myself a healthy meal and then drank a protein shake until I was ready.	체육관이 문을 닫기 전에 식사와 운동이 정말 필요했습니다. 나는 건강식을 먹고 준비가 될 때까지 단백질 셰이크를 마셨다.	체육관이 문을 닫기 전에
hit:7247_conv:14494	jealous	질투하는	my little dog likes my new girlfriend too much	내 작은 개는 내 새 여자 친구를 너무 좋아합니다	내 작은 개는 내 새 여자 친구를 너무 좋아합니다
hit:7248_conv:14497	embarrassed	당황스러운	I dumped my girlfriend for a younger woman. I feel so ashamed.	나는 연하의 여자를 위해 여자친구를 차버렸다. 너무 부끄럽다.	연하의 여자를 위해 여자친구를 차버렸다
hit:7254_conv:14508	proud	자랑스러운	My art project got first place. in the fair.	내 예술 프로젝트가 1위를 차지했습니다. 박람회에서.	내 예술 프로젝트가 1위를 차지했습니다
hit:7260_conv:14521	jealous	질투하는	I ended up getting sick last night after eating out. Now all my friends are out at the lake without me.	나는 외식 후 어젯밤에 아프게 되었다 이제 친구들은 모두 나 없이 호수에 있다	친구들은 모두 나 없이 호수에 있다
hit:7263_conv:14527	embarrassed	당황스러운	I accidentally spilled my drink on my friend at dinner. It made me want to sink into the floor	저녁 식사 중에 실수로 친구에게 음료수를 쏟았습니다. 바닥에 가라앉고 싶게 만들었다	친구에게 음료수를 쏟았습니다
hit:7276_conv:14552	lonely	외로운	My cat is at the kitty spa.	내 고양이는 키티 스파에 있다	내 고양이는 키티 스파에 있다
hit:7279_conv:14559	angry	화난	i was pissed when i saw someone put a dent in my door	나는 누군가가 내 문에 구멍을 뚫는 것을 보고 화가 났습니다.	누군가가 내 문에 구멍을 뚫는 것을
hit:7281_conv:14562	proud	자랑스러운	I've got enough self-esteem to know when it's a good time to party and when it's a good time to stay in. I'm happy that I've got more self-discipline than most of my friends. Which also explains how most of them are broke and I'm not.	나는 파티하기 좋은 시간과 파티에 머물기에 좋은 시간을 알 수 있을 만큼 충분한 자부심을 가지고 있습니다. 대부분의 친구들보다 자제력이 높아서 기쁩니다. 이것은 또한 그들 대부분이 파산했고 내가 파산하지 않은 방법을 설명합니다.	충분한 자부심을 가지고 있습니다
hit:7285_conv:14571	hopeful	희망에 찬	i was hoping to have the day off	나는 하루 쉬기를 바라고 있었다	하루 쉬기를
hit:7292_conv:14584	angry	화난	finally got to mow my lawn and two thirds of the way done it starts raining.	마침내 잔디를 깎았고 3분의 2가 비가 내리기 시작했습니다.	비가 내리기 시작했습니다
hit:7300_conv:14600	afraid	두려워하는	i was scared walking home alone last week	나는 지난주에 집에 혼자 걸어가는 것이 무서웠다	집에 혼자 걸어가는 것이
hit:7301_conv:14603	surprised	놀란	My friend hit a hole in one during only his second round of golf	내 친구가 골프 두 번째 라운드에서 홀인원을 쳤다.	홀인원을 쳤다
hit:7302_conv:14605	disappointed	실망한	i was crushed when i didnt win the lottery	복권에 당첨되지 않았을 때 나는 무너졌다	복권에 당첨되지 않았을 때
hit:7304_conv:14609	afraid	두려워하는	I just saw a brown recluse crawling on my desk.	방금 내 책상 위를 기어다니는 갈색 은둔자를 보았다.	책상 위를 기어다니는 갈색 은둔자를
hit:7320_conv:14641	trusting	신뢰하는	The only lady I put my trust in (aside from my mother) these days is Lady Luck. She hasn't failed me yet and I see a lot of good things in our future	요즘 내가 (어머니로부터 신뢰를 받는) 유일한 여자는 레이디 럭키다. 그녀는 아직 나를 실망시키지 않았고, 앞으로 좋은 일들이 많이 보인다	나를 실망시키지 않았고,
hit:7324_conv:14649	disappointed	실망한	i really wanted to get pregnant but month after month it didn't happen	나는 정말 임신하고 싶었지만 한 달 동안 그런 일은 없었다	한 달 동안 그런 일은 없었다
hit:7341_conv:14682	angry	화난	i was pissed when i forgot my house keys at work	직장에서 집 열쇠를 잊어버렸을 때 화가 났다	집 열쇠를 잊어버렸을 때
hit:7344_conv:14688	disappointed	실망한	i was saddened to see i didnt win the lottery	나는 복권에 당첨되지 않은 것을 보고 슬펐다	복권에 당첨되지 않은 것을
hit:7362_conv:14725	sad	슬픈	I get a little upset this time of year. It makes me miss my dad	올해 이맘때면 좀 속상해요. 아빠를 그리워하게 만든다.	아빠를 그리워하게 만든다
hit:7363_conv:14726	excited	흥분한	I'm getting all worked up for fall, it's my favorite season.	내가 가장 좋아하는 계절인 가을을 위해 모든 것을 준비하고 있습니다.	가을
hit:7364_conv:14728	joyful	즐거운	I am so happy the kids are going back to school!	아이들이 학교로 돌아가서 너무 기뻐요!	아이들이 학교로 돌아가서
hit:7368_conv:14737	lonely	외로운	I broke up with my girlfriend this same time last year.	작년 이맘때 여자친구와 헤어졌습니다.	여자친구와 헤어졌습니다.
hit:7369_conv:14739	angry	화난	i was mad when i saw my dog was missing	나는 내 개가 사라진 것을 보고 화가 났다.	개가 사라진 것을
hit:7382_conv:14764	jealous	질투하는	My friend got to go on a trip this weekend without me. I am pretty envious	친구는 나 없이 이번 주말에 여행을 떠나야 한다 나는 상당히 부러워	친구는 나 없이 이번 주말에 여행을 떠나야 한다
hit:7405_conv:14811	caring	돌보는	My best friends' mom has lung cancer. It's so hard to know how exactly to help her deal with this, so I just try to be there to listen.	내 가장 친한 친구의 엄마가 폐암에 걸렸다. 그녀가 이 문제를 처리하는 데 어떻게 도움을 주어야 할지 정확히 알기가 너무 어렵습니다. 그래서 저는 그저 듣기 위해 거기에 가려고 합니다.	문제를 처리하는 데 어떻게 도움을 주어야 할지
hit:7409_conv:14819	impressed	감명받은	The first time I saw tiger woods playing golf, I was really very influenced bu his style of play	나는 타이거 우즈가 골프를 치는 것을 처음 봤을 때 그의 플레이 스타일에 많은 영향을 받았다.	타이거 우즈가 골프를 치는 것을 처음 봤을 때 그의 플레이 스타일에
hit:7431_conv:14863	hopeful	희망에 찬	I have been jobless for 6 months now. Next week, I have five interviews. I hope to be hire in one of those positions.	나는 지금 6개월간 일자리가 없었다 다음 주에는 다섯 가지 면접이 있다. 나는 그 직책 중 하나로 고용되기를 바란다	직책 중 하나로 고용되기를
hit:7442_conv:14885	trusting	신뢰하는	The time a girl tried to kiss me at a party. I already had a girlfriend.	한 여자가 파티에서 나에게 키스를 하려고 했던 때. 나는 이미 여자친구가 있었다.	나는 이미 여자친구가 있었다.
hit:7446_conv:14892	afraid	두려워하는	I have been diagnosis wirh cancer. I am very scared. I don't know what to do.	나는 위암 진단을 받았다 나는 매우 무서워 나는 어떻게 해야 할지 모르겠다	위암 진단을 받았다
hit:7448_conv:14896	disgusted	역겨운	My neighbors wasted a bag of doritos on the stairs and just left them there. What a jerk	내 이웃은 계단에서 도리토스 한 봉지를 낭비하고 그냥 거기에 두었습니다. 무슨 바보	도리토스 한 봉지를 낭비하고 그냥 거기에 두었습니다.
hit:7466_conv:14932	embarrassed	당황스러운	I drank too much and peed my pants at the club. It was horrifying.	술을 너무 많이 마시고 클럽에서 바지에 오줌을 쌌다. 그것은 끔찍했다.	술을 너무 많이 마시고 클럽에서 바지에 오줌을 쌌다.
hit:7466_conv:14933	content	만족하는	I had such a nice dinner, I still feel nice and full!	나는 그런 멋진 저녁을 먹었고, 여전히 기분이 좋고 포만감이 있습니다!	멋진 저녁을 먹었고,
hit:7471_conv:14942	angry	화난	My mom sold my dog! we loved him.	우리 엄마가 내 개를 팔았어! 우리는 그를 사랑했다	우리 엄마가 내 개를 팔았어
hit:7479_conv:14958	embarrassed	당황스러운	I accidentally crashed my shopping cart into a shelf and lots of stuff went all over the floor. I couldn't believe it.	나는 실수로 장바구니를 선반에 부딪혔고 많은 물건이 바닥에 떨어졌습니다. 믿을 수 없었다.	실수로 장바구니를 선반에 부딪혔고 많은 물건이 바닥에 떨어졌습니다.
hit:7491_conv:14982	sentimental	감상적인	I was playing some video games with my nephew and it really made me miss the old days.	조카와 비디오 게임을 하고 있었는데 정말 옛날이 그리워졌습니다.	조카와 비디오 게임을 하고 있었는데
hit:7508_conv:15016	embarrassed	당황스러운	I broke my wife's phone. I blamed it on my dog!!	나는 아내의 전화를 끊었다 내 개 탓이야! !	나는 아내의 전화를 끊었다
hit:7522_conv:15045	disappointed	실망한	I was counting on my brother to pick me up from school, he never showed.	나는 학교에서 나를 데리러 오는 형을 기대하고 있었는데 그는 나타나지 않았다.	그는 나타나지 않았다.
hit:7533_conv:15067	embarrassed	당황스러운	I lied to a guy about my age and we have been datin for a while now.	나는 내 또래의 남자에게 거짓말을했고 우리는 지금 잠시 동안 데이트했습니다.	남자에게 거짓말을했고
hit:7534_conv:15069	grateful	고마워하는	My sister showed up at my house with some delicious soup knowing that I am sick. Made me so happy	누나는 내가 아픈 줄 알고 맛있는 수프를 들고 우리 집에 나타났다. 날 너무 행복하게 해줬어	누나는 내가 아픈 줄 알고 맛있는 수프를 들고 우리 집에 나타났다.
hit:7536_conv:15073	excited	흥분한	Tomorrow we are invited to a pool party at our friend's house. So much hype for this event I have	내일 우리는 친구 집에서 열리는 수영장 파티에 초대됩니다. 나는이 이벤트에 대한 많은 과대 광고를 가지고 있습니다	수영장 파티에
hit:7537_conv:15074	angry	화난	I can't believe my daughter added things she didn't need on her supply list	나는 내 딸이 그녀의 공급 목록에 필요하지 않은 것을 추가했다는 것을 믿을 수 없습니다	내 딸이 그녀의 공급 목록에 필요하지 않은 것을 추가했다는 것을
hit:7542_conv:15084	afraid	두려워하는	My mom's aunt had received a positive for breast cancer test. I am so afraid for her health	어머니의 이모가 유방암 검사에서 양성 판정을 받았습니다. 나는 그녀의 건강이 너무 두려워	어머니의 이모가 유방암 검사에서 양성 판정을 받았습니다.
hit:7545_conv:15090	disappointed	실망한	I was expecting a higher grade on my last exam, but unfortunately it was lower than I had hoped.	나는 지난 시험에서 더 높은 점수를 기대했지만 불행히도 기대했던 것보다 낮았다.	기대했던 것보다 낮았다.
hit:7550_conv:15101	content	만족하는	The sun is shining and I have the day to myself.	태양은 빛나고 나는 나 자신에게 하루를 보낸다.	나 자신에게 하루를 보낸다.
hit:7553_conv:15106	anticipating	기대하는	I'm looking forward to the Spanish Supercup tonight.	나는 오늘 밤 스페인 슈퍼컵이 기대된다	스페인 슈퍼컵이
hit:7562_conv:15125	trusting	신뢰하는	I will always believe in god.	나는 항상 신을 믿을 것이다	신을 믿을 것이다
hit:7563_conv:15127	joyful	즐거운	I am so happy for my sister	언니가 있어서 너무 행복해	언니가 있어서 너무 행복해
hit:7565_conv:15130	impressed	감명받은	I really enjoyed the concert last night.	나는 어젯밤 콘서트를 정말 즐겼다	콘서트를
hit:7577_conv:15154	afraid	두려워하는	I'm worried about an interview I have on Monday	월요일에 면접이 있어서 걱정입니다	면접이
hit:7580_conv:15161	proud	자랑스러운	I made an amazing pizza the other day	전날 놀라운 피자를 만들었어요	전날 놀라운 피자를 만들었어요
hit:7589_conv:15178	prepared	준비된	I am ready to go on Jeopardy.	나는 저택에 갈 준비가 되어 있다	저택에 갈 준비가
hit:7598_conv:15196	afraid	두려워하는	I was in the woods and a bear chased after me. I was so scared.	나는 숲 속에 있었고 곰이 쫓아왔다 나는 너무 무서웠다	곰이 쫓아왔다
hit:7657_conv:15315	sentimental	감상적인	I walked by my old friends neighborhood.	나는 옛 친구들 동네를 걸어갔다	옛 친구들 동네를
hit:7658_conv:15317	proud	자랑스러운	My daughter got is going to university. I'm so happy.	내 딸이 대학에 다닐 거야 정말 행복해요.	내 딸이 대학에 다닐 거야
hit:7666_conv:15332	angry	화난	Someone threw away my lunch at work. It makes me so mad thinking about it.	직장에서 누군가 내 점심을 버렸다. 생각하면 너무 화가 납니다.	직장에서 누군가 내 점심을 버렸다.
hit:7676_conv:15353	proud	자랑스러운	My wife wrote a really good article on networking. I don't think it'll amount to anything, but I think she should get it published.	제 아내는 네트워킹에 관한 정말 좋은 기사를 썼습니다. 별 것 아닌 것 같지만, 그녀가 그것을 출판해야 한다고 생각합니다.	제 아내는 네트워킹에 관한 정말 좋은 기사를 썼습니다.
hit:7679_conv:15359	sentimental	감상적인	I met up with old school friends the other day. It was for the first time in about 15 years.	나는 전날 옛날 학교 친구들과 만났다 약 15년 만에 처음이었다	옛날 학교 친구들과
hit:7684_conv:15369	prepared	준비된	I have been training for months for the race.	나는 그 경주를 위해 몇 달 동안 훈련을 해왔다	경주를
hit:7688_conv:15376	embarrassed	당황스러운	I stole money from my mother's purse. I am so ashamed I did that.	나는 엄마 지갑에서 돈을 훔쳤다. 내가 그렇게 한 것이 너무 부끄럽다.	나는 엄마 지갑에서 돈을 훔쳤다
hit:7692_conv:15384	sentimental	감상적인	I was looking at pictures and I cam across an old camping trip. It really made me want to go back.	사진을 보다가 옛날 캠핑카를 발견했습니다. 정말 다시 가고 싶게 만들었습니다.	캠핑카를
hit:7693_conv:15386	sentimental	감상적인	I went home to my moms house ( I moved away 13 years ago) and found a box of old photos and reminded me of a much simplier time.	나는 (나는 13년 전에 이사를 갔고) 엄마 집에 갔고 오래된 사진 상자를 발견했고 훨씬 더 단순했던 시간을 상기시켰다.	오래된 사진 상자를 발견했고 훨씬 더 단순했던 시간을 상기시켰다.
hit:7708_conv:15416	prepared	준비된	I've been training all my life for the 2020 olympic trials and feel like I'm ready to do great things there.	2020년 올림픽 시험을 위해 평생 훈련을 해왔고, 거기서 멋진 일을 할 준비가 돼 있는 것 같다.	2020년 올림픽 시험을
hit:7708_conv:15417	proud	자랑스러운	I finally finished my PhD thesis.	나는 마침내 박사학위 논문을 마쳤다	나는 마침내 박사학위 논문을 마쳤다
hit:7714_conv:15428	sentimental	감상적인	I dont want to sell my old Cadillac.	나는 오래된 캐딜락을 팔고 싶지 않다	오래된 캐딜락을
hit:7737_conv:15474	embarrassed	당황스러운	I was in a party and I asked a girl for a date. She rejected me and told almost everyone in the party.	나는 파티에 있었고 나는 여자에게 데이트를 신청했습니다. 그녀는 나를 거부하고 파티의 거의 모든 사람에게 말했습니다.	그녀는 나를 거부하고 파티의 거의 모든 사람에게 말했습니다.
hit:7740_conv:15481	anticipating	기대하는	I get to go to the zoo this afternoon.	나는 오늘 오후에 동물원에 갈 거야	동물원에
hit:7743_conv:15486	afraid	두려워하는	I saw a mouse in my kitchen this morning.... scary little animal	오늘 아침 부엌에서 쥐가 보였다. 무서운 작은 동물	쥐가
hit:7748_conv:15497	angry	화난	My cat just scratched up my brand new leather couch while I was at work! I am so mad at him right now I could scream!	직장에 있는 동안 고양이가 새 가죽 소파를 긁었습니다! 나는 지금 그에게 너무 화가 나서 비명을 질렀다!	고양이가 새 가죽 소파를 긁었습니다!
hit:7797_conv:15594	afraid	두려워하는	Young children need to stay far away from me!	어린 아이들은 나에게서 멀리 떨어져 있어야합니다!	어린 아이들은 나에게서 멀리 떨어져 있어야합니다!
hit:7799_conv:15599	content	만족하는	I was watching a great movie last night, all snuggled up while drinking hot chocolate. It was so relaxing!	나는 어젯밤에 핫초코를 마시며 모두 껴안고 멋진 영화를 봤다. 너무 편안했습니다!	핫초코를 마시며 모두 껴안고 멋진 영화를 봤다.
hit:7800_conv:15600	angry	화난	Ate at a fancy place the other night with the wife and the food was just terrible it cost that much.	어젯밤에 아내와 함께 멋진 곳에서 먹었는데 음식이 너무 비싸서 끔찍했습니다.	음식이 너무 비싸서
hit:7801_conv:15602	impressed	감명받은	ok	알았어	알았어
hit:7807_conv:15615	caring	돌보는	My baby has a new tooth coming in, so he was up in the middle of the night last night. We snuggled til he could go back to sleep.	우리 아기가 새 이가 나기 때문에 어젯밤 한밤중에 일어났습니다. 그가 다시 잠들 수 있을 때까지 우리는 껴안았다.	다시 잠들 수 있을 때까지 우리는 껴안았다.
hit:7815_conv:15630	afraid	두려워하는	I am going on a flight for the first time in a couple weeks. I am really scared for some reason!	몇 주 만에 처음으로 비행기를 타러 갑니다. 왠지 정말 무서워요!	비행기를
hit:7816_conv:15632	disappointed	실망한	My husband forgot to let our dog back inside when I was at work. The dog got attacked by a coyote.	남편은 내가 직장에 있을 때 강아지를 다시 안으로 들여보내는 것을 잊었습니다. 개가 코요테에게 공격을 받았습니다.	개가 코요테에게 공격을 받았습니다.
hit:7821_conv:15642	embarrassed	당황스러운	My car has never been dirtier!	내 차는 결코 더러워진 적이 없어!	내 차는 결코 더러워진 적이 없어!
hit:7823_conv:15647	anticipating	기대하는	i am looking forward to trying to get pregnant by the end of the year	나는 연말까지 임신하려고 노력하고 있다	임신하려고
hit:7826_conv:15653	angry	화난	I stubbed my toe on the side of my bed this morning. It's still hurting.	나는 오늘 아침에 침대 옆에 발가락을 찔렀다. 아직도 아파요.	발가락을 찔렀다.
hit:7829_conv:15658	prepared	준비된	The Fall semester is about to start in a week. I have already registered for my classes and feel fully prepared to tackle this semester with great performance	가을학기가 일주일 앞으로 다가왔습니다. 나는 이미 수업을 등록했고 이번 학기에 훌륭한 성과를 낼 수 있도록 만반의 준비가 되어 있다고 생각합니다.	이번 학기에 훌륭한 성과를 낼 수 있도록
hit:7833_conv:15666	content	만족하는	Yesterday I did nothing but sit outside and read a book. I was completely relaxed all day	어제 나는 밖에 앉아서 책을 읽는 것 외에는 아무것도 하지 않았다 나는 하루 종일 완전히 편안했다	밖에 앉아서 책을 읽는 것
hit:7835_conv:15670	prepared	준비된	I'm so ready to start my last semester of college next week.. I'm prepared to get it over with and get a real job!	다음 주에 대학 마지막 학기를 시작할 준비가 되어 있습니다. 나는 그것을 끝내고 진짜 일자리를 얻을 준비가 되어 있다!	대학 마지막 학기를 시작할 준비
hit:7884_conv:15769	sentimental	감상적인	I always get sentimental when I look at old familly photographs.	옛날 가족 사진을 보면 항상 감상에 젖어듭니다.	옛날 가족 사진을
hit:7899_conv:15799	prepared	준비된	The last time a hurricane was headed for us, we were very prepared.	마지막으로 허리케인이 우리를 향했을 때, 우리는 매우 준비했습니다.	허리케인이 우리를 향했을 때,
hit:7922_conv:15844	angry	화난	I'm annoyed with my new neighbors, it seems like they never go to sleep and make so much noise.	나는 새로운 이웃들에게 짜증이 난다. 그들은 절대 잠을 자지 않고 시끄럽게 떠드는 것 같다.	새로운 이웃들에게###그들은 절대 잠을 자지 않고 시끄럽게 떠드는 것 같다.
hit:7925_conv:15851	proud	자랑스러운	My first and only child just graduated from high school. He is now off to college to to great things!	첫째이자 하나밖에 없는 아이가 고등학교를 막 졸업했습니다. 그는 이제 멋진 일을 하기 위해 대학에 갑니다!	그는 이제 멋진 일을 하기 위해 대학에 갑니다!
hit:7936_conv:15873	angry	화난	My back has been having sharp random pains throughout the day, it's annoying!	내 등이 하루 종일 날카로운 무작위 통증을 겪고 있어 짜증이 난다!	날카로운 무작위 통증을 겪고 있어
hit:7940_conv:15880	trusting	신뢰하는	i know my hubby could never cheat on me	내 남편이 절대 나를 속일 수 없다는 걸 알고 있다	내 남편이 절대 나를 속일 수 없다는 걸
hit:7959_conv:15918	embarrassed	당황스러운	I went to school when I was younger with a stain on my pants that I didn't know about it. People kept laughing at me and I couldn't understand why.	나는 어렸을 때 바지에 나도 모르는 얼룩이 묻은 채 학교에 다녔다. 사람들은 나를 계속 비웃었고 나는 왜 그런지 이해할 수 없었다.	바지에 나도 모르는 얼룩이 묻은 채 학교에 다녔다.
hit:7960_conv:15920	jealous	질투하는	My brother in law, buys games whenever he wants!	형님은 원할 때마다 게임을 삽니다!	형님은 원할 때마다 게임을 삽니다!
hit:7962_conv:15924	hopeful	희망에 찬	My grandma is sick. I'm optomistic she will pull through.	우리 할머니는 아파요 나는 그녀가 견딜 수 있을 것이라는 시선을 가지고 있다	그녀가 견딜 수 있을 것이라는
hit:7962_conv:15925	content	만족하는	I got a house, a dog, a job, and food. I don't need anything else in life. I am so happy as things are.	집도 있고, 개도 있고, 직업도 있고, 음식도 있어요. 나는 인생에서 다른 것은 필요하지 않습니다. 나는 상황이 너무 행복합니다.	집도 있고, 개도 있고, 직업도 있고, 음식도 있어요.
hit:7979_conv:15959	sad	슬픈	When people buy assorted doughnuts, and somebody eats the only flavor you like.	사람들이 도넛을 사고, 누군가가 좋아하는 유일한 맛을 먹는다.	사람들이 도넛을 사고, 누군가가 좋아하는 유일한 맛을 먹는다.
hit:7980_conv:15960	joyful	즐거운	We finally fixed the air conditioning for my car. When I got it for the first time to use it, it felt like heaven.	드디어 제 차의 에어컨을 고쳤습니다. 처음 사용했을 때 천국 같은 느낌이 들었습니다.	차의 에어컨을 고쳤습니다.
hit:7985_conv:15971	afraid	두려워하는	I have decided to move my son to a new daycare that is closer to home. I really hope I made the right choice, but I am not sure.	아들을 집에 가까운 새로운 어린이집으로 옮기기로 했다. 제가 정말 올바른 선택을 했으면 좋겠지만 확실하지 않습니다.	올바른 선택을 했으면 좋겠지만
hit:7990_conv:15981	embarrassed	당황스러운	I sinply ordered a pizza but the waitress served me a burger,i demanded why ,and she just yelled aloud	나는 간신히 피자를 주문했지만 웨이트리스가 나에게 버거를 제공했습니다. 나는 이유를 물었고 그녀는 큰 소리로 외쳤습니다.	피자를 주문했지만 웨이트리스가 나에게 버거를 제공했습니다.
hit:7993_conv:15986	disappointed	실망한	I planned a picnic with a friend and it rained. I was upset that it ruined our plans.	친구와 피크닉을 계획했는데 비가 내렸다. 나는 그것이 우리 계획을 망친 것에 화가 났다.	친구와 피크닉을 계획했는데 비가 내렸다.
hit:7994_conv:15988	disappointed	실망한	My world was turned upside down when my husband received this medical diagnosis	남편이 이 진단을 받았을 때 내 세상은 뒤집어졌다	남편이 이 진단을 받았을 때
hit:7995_conv:15990	disgusted	역겨운	My girls had to take biology last year. They dissected a frog and I could not stay in the room, that thing was gross.	제 딸들은 작년에 생물학을 수강해야 했습니다. 그들은 개구리를 해부했고 나는 그 방에 있을 수 없었습니다.	개구리를 해부했고
hit:7997_conv:15995	surprised	놀란	I couldn't believe my eyes when my dog was wearing my underwear. I guess he had gotten in the laundry basket and got tangled in my drawers.	내 개가 내 속옷을 입고 있을 때 나는 내 눈을 믿을 수 없었다. 나는 그가 세탁 바구니에 들어가서 내 서랍에 얽힌 것 같아요.	내 개가 내 속옷을 입고 있을 때
hit:8022_conv:16044	sad	슬픈	My dog died 5 minutes ago. I am so distraught.	내 개가 5분 전에 죽었다. 너무 당황스럽네요.	내 개가 5분 전에 죽었다
hit:8026_conv:16053	afraid	두려워하는	My dog pooped on the rug today. I am not looking forward to cleaning it up.	오늘 우리 강아지가 양탄자에 똥을 쌌습니다. 나는 그것을 청소하기를 고대하지 않습니다.	우리 강아지가 양탄자에 똥을 쌌습니다.
hit:8036_conv:16073	sentimental	감상적인	I'm going off to college soon so I'll be moving away from the small city I grew up in. It's a bit tough because I loved living here.	나는 곧 대학에 갈 예정이므로 내가 자란 작은 도시에서 이사할 것입니다. 나는 여기서 사는 것을 좋아했기 때문에 조금 힘들었어요.	내가 자란 작은 도시에서
hit:8057_conv:16114	disgusted	역겨운	My dog pooped on the carpet today. I feel so sick about it.	오늘 우리 강아지가 카펫에 똥을 쌌습니다. 나는 그것에 대해 너무 아프다.	우리 강아지가 카펫에 똥을 쌌습니다
hit:8063_conv:16126	disgusted	역겨운	my cat vomited on my rug	내 고양이가 카펫에 구토를 했다	내 고양이가 카펫에 구토를 했다
hit:8065_conv:16130	lonely	외로운	My husband just left for a boys trip and I feel so lonesome. It's going to be a long week with him out of town.	남편이 남자 여행으로 막 떠났는데 너무 외로워요. 그와 함께 외출하는 것은 긴 한 주가 될 것입니다.	남편이 남자 여행으로 막 떠났는데
hit:8093_conv:16186	angry	화난	I lost my favorite jacket and I can't find it. It was quite expensive and not easily replaced	내가 좋아하는 재킷을 잃어버렸는데 찾을 수가 없다. 상당히 비싸고 쉽게 교체되지 않았다	내가 좋아하는 재킷을 잃어버렸는데 찾을 수가 없다
hit:8102_conv:16205	proud	자랑스러운	I graudated with a mechanical engineering degree in may.	저는 5월에 기계 공학 학위로 졸업했습니다.	기계 공학 학위로 졸업했습니다.
hit:8132_conv:16265	angry	화난	I was up most of the night again. A new mom who is quite obsessive with her baby and she keeps accidentally sitting on him and making him squeal, so I had to get up a lot and move hime	나는 다시 대부분의 밤을 깨웠다. 아기에 대한 집착이 강한 초보엄마가 실수로 아기 위에 계속 앉혀서 꽥꽥 소리를 지르게 해서 많이 일어나서 움직여야 했어요	초보엄마가 실수로 아기 위에 계속 앉혀서
hit:8156_conv:16313	angry	화난	i was mad when i saw someone put a dent in my car door	나는 누군가가 내 차 문에 흠집을 낸 것을 보고 화가 났습니다.	누군가가 내 차 문에 흠집을 낸 것을 보고
hit:8157_conv:16314	surprised	놀란	My colleagues gave me bachelor party at a location i did not expected it to happen	동료들이 내가 예상하지 못한 장소에서 총각 파티를 열었습니다.	총각 파티를
hit:8174_conv:16348	angry	화난	The time my teacher gave me the wrong marks back for a test. It was a math test.	선생님이 시험에서 틀린 점수를 줬던 시간. 수학 시험이었습니다.	선생님이 시험에서 틀린 점수를 줬던
hit:8183_conv:16367	angry	화난	i was upset when i saw someone had dented my door	누군가가 문을 잠그는 것을 보고 화가 났다	누군가가 문을 잠그는 것을 보고
hit:8188_conv:16376	angry	화난	I forgot my lunch and my wallet at home this morning.	오늘 아침 집에서 점심과 지갑을 잊어버렸다.	집에서 점심과 지갑을 잊어버렸다
hit:8190_conv:16380	embarrassed	당황스러운	I cheated on my math final. I feel pretty bad about it right now.	수학 기말고사에서 부정행위를 했습니다. 나는 지금 그것에 대해 꽤 기분이 나쁘다.	수학 기말고사에서 부정행위를 했습니다
hit:8190_conv:16381	prepared	준비된	when i had everything ready to go for the first day at work	첫날 출근할 준비가 다 됐을 때	출근할
hit:8193_conv:16387	disappointed	실망한	when i spilled my coffee	커피를 흘렸을 때	커피를 흘렸을 때
hit:8197_conv:16394	impressed	감명받은	I can't believe how well my boyfriend did in cooking class. He was a lost soul before	남자친구가 요리 수업에서 얼마나 잘 했는지 믿을 수가 없다. 그는 이전에 잃어버린 영혼이었다	남자친구가 요리 수업에서 얼마나 잘 했는지
hit:8197_conv:16395	trusting	신뢰하는	i knew i shouldnt have trusted my brother with my dog	개와 함께 동생을 믿어서는 안 된다는 걸 알았어요	개와 함께 동생을
hit:8199_conv:16398	hopeful	희망에 찬	I just put an offer in on a new house and I am waiting back for an answer on whether or not its mine.	나는 방금 새 집에 대한 제안을 했고 그것이 내 집인지 아닌지에 대한 답변을 기다리고 있습니다.	새 집에 대한###답변을
hit:8200_conv:16400	caring	돌보는	My wife was sick recently and I spent the day taking care of her.	최근 아내가 아프고 나는 그녀를 돌보며 하루를 보냈다	아내가
hit:8208_conv:16417	prepared	준비된	I studied hard for my math final test. It was calculus.	나는 수학 기말고사를 위해 열심히 공부했다. 미적분학이었습니다.	수학 기말고사를 위해
hit:8211_conv:16422	lonely	외로운	My girlfriend and I recently broke up. For the first time in 5 years, I have been in a house all alone every single night.	내 여자친구와 나는 최근 헤어졌다 5년 만에 처음으로 매일 밤 혼자 집에 있었다.	내 여자친구와 나는 최근 헤어졌다
hit:8212_conv:16425	joyful	즐거운	The new WoW expansion comes out today.	새로운 와우 확장팩이 오늘 출시됩니다.	새로운 와우 확장팩이 오늘 출시됩니다.
hit:8221_conv:16443	embarrassed	당황스러운	I walked around for half the day with my pants unzipped before I realized it.	나는 그것을 깨닫기도 전에 반나절 동안 바지 지퍼를 풀고 돌아다녔다.	바지 지퍼를 풀고 돌아다녔다.
hit:8228_conv:16457	disgusted	역겨운	I am deep cleaning my kitchen as fall arrives and wow, I pulled out my fridge and found this caked black dust bunnies and grease gunk.	가을이 다가오면서 부엌을 깊이 청소하고 있는데 우와, 냉장고를 꺼내 검은 먼지 빵과 기름진 포크를 발견했다.	검은 먼지 빵과 기름진 포크를 발견했다
hit:8230_conv:16460	proud	자랑스러운	My daughter win a medal for dancing in a competition. I glad to see her as a dancer.	내 딸은 대회에서 춤으로 메달을 땄습니다. 그녀를 댄서로 만나서 기쁩니다.	내 딸은 대회에서 춤으로 메달을 땄습니다
hit:8240_conv:16481	afraid	두려워하는	My youngest sister has started to drive so I've been accompanying her since she has her learners permit. Riding with her is a real test of nerves!	막내 여동생이 운전을 시작해서 학습자 허가증이 있을 때부터 같이 다녔습니다. 그녀와 함께 타는 것은 진정한 신경 시험입니다!	막내 여동생이### 함께 타는 것은
hit:8247_conv:16495	disgusted	역겨운	Sometimes my boyfriend cooks, and the food tastes pretty gross	가끔 내 남자친구가 요리를 하는데, 그 음식은 상당히 싫은 맛이 난다	그 음식은 상당히 싫은 맛이 난다
hit:8253_conv:16506	grateful	고마워하는	my test being paid for when i couldnt afford it	내가 감당할 수 없을 때 내 시험에 대한 비용이 지불되었습니다	내 시험에 대한 비용이 지불되었습니다
hit:8261_conv:16523	disgusted	역겨운	My son peed on me the other night.	내 아들은 어젯밤에 나에게 오줌을 쌌다.	내 아들은###나에게 오줌을 쌌다
hit:8263_conv:16526	sentimental	감상적인	I noticed my nephew wearing an outfit that I had given to my sister after my son grew out of it years ago. It reminded me of when my son was his age.	저는 제 조카가 몇 년 전에 제 아들이 자라고 동생에게 준 옷을 입고 있는 것을 보았습니다. 내 아들이 그의 나이였을 때가 생각났다.	제 조카가###제 아들이 자라고 동생에게 준 옷을 입고 있는 것을
hit:8268_conv:16536	afraid	두려워하는	I have to go to jury duty later this week. I am pretty nervous about it	이번 주 후반에 배심원 임무를 수행해야 합니다. 나는 그것에 대해 꽤 긴장한다	배심원 임무를
hit:8272_conv:16545	embarrassed	당황스러운	I had 2 cups of ice cream. but I lied to my mom that i didn't have it.	아이스크림 2컵 먹었습니다. 그러나 나는 그것이 없다고 엄마에게 거짓말을 했다.	엄마에게 거짓말을 했다.
hit:8273_conv:16547	anticipating	기대하는	I'm looking forward to the upcoming weekend.	나는 다가오는 주말이 기대된다	다가오는 주말이
hit:8287_conv:16574	hopeful	희망에 찬	Sending my two youngest kids to a new school!	내 두 막내 아이를 새 학교에 보낸다!	내 두 막내 아이를 새 학교에 보낸다!
hit:8289_conv:16578	embarrassed	당황스러운	I broke my son's favorite toy	아들이 가장 좋아하는 장난감을 깨뜨렸다	아들이 가장 좋아하는 장난감을 깨뜨렸다
hit:8292_conv:16585	trusting	신뢰하는	I knew it was going to be sunny today. I just had a good feeling	나는 오늘 날씨가 맑을 것이라는 것을 알았다 그저 기분이 좋았을 뿐이었다	오늘 날씨가 맑을 것이라는 것을
hit:8317_conv:16635	afraid	두려워하는	My two youngest kids going to school for the first time tomorrow!	내일 처음 학교에 가는 두 막내아들!	내일 처음 학교에 가는 두 막내아들!
hit:8320_conv:16641	afraid	두려워하는	I have so much to clean and get ready before summer ends! It's making me a bit nervous as there is so much to do and so little time!	여름이 끝나기 전에 청소하고 준비해야 할 것들이 너무 많아! 할 일이 너무 많고 시간이 거의 없어서 조금 긴장하고 있어요!	할 일이 너무 많고 시간이 거의 없어서
hit:8325_conv:16651	trusting	신뢰하는	My husband is in the Military and goes away from long periods of time. I've never though about cheating.	남편은 군대에 있고 장기간 휴가를 갑니다. 나는 속임수에 대해 한 번도 생각해 본 적이 없습니다.	남편은
hit:8334_conv:16669	afraid	두려워하는	I was scared and alone when my aunt died. It was so random	이모가 죽었을 때 나는 무서웠고 혼자 있었다 그것은 너무 무작위적이었다	이모가 죽었을 때
hit:8344_conv:16688	afraid	두려워하는	I had to go to the doctor's for my annual check-up, I always think they're going to find something wrong.	나는 연례 건강 검진을 위해 의사에게 가야했고 항상 그들이 뭔가 잘못된 것을 찾을 것이라고 생각합니다.	의사에게###뭔가 잘못된 것을 찾을 것이라고
hit:8345_conv:16690	joyful	즐거운	I am going to be happy this week. I have family coming into town	나는 이번 주에 행복해질 거야 나는 가족이 마을로 들어오고 있다	가족이 마을로 들어오고 있다
hit:8348_conv:16696	lonely	외로운	My cat ignores me sometimes and just stares into the distance	고양이는 가끔 나를 무시하고 먼 곳만 쳐다본다.	고양이는 가끔 나를 무시하고 먼 곳만 쳐다본다.
hit:8353_conv:16706	surprised	놀란	My brother shocked me a bit with a nice present last week. I loved it	지난 주에 형이 멋진 선물로 나를 조금 놀라게 했다. 나는 그것을 사랑했다	형이 멋진 선물로
hit:8355_conv:16711	grateful	고마워하는	i was thankful that i got the weekend off	주말에 휴가를 내주셔서 감사했습니다	주말에 휴가를 내주셔서
hit:8359_conv:16718	proud	자랑스러운	i have lost over 30 pounds in the last year	나는 작년에 30파운드 이상을 잃었다	30파운드 이상을 잃었다
hit:8365_conv:16731	surprised	놀란	I was out the other night and ran into my boss at a bar. It was kind of shocking.	나는 지난 밤에 외출을 하다가 술집에서 상사와 마주쳤습니다. 그것은 일종의 충격이었습니다.	술집에서 상사와 마주쳤습니다
hit:8367_conv:16735	disappointed	실망한	i was sad when i had to miss my sons game	나는 내 아들 게임을 놓칠 때 슬펐다	내 아들 게임을 놓칠 때
hit:8368_conv:16736	sentimental	감상적인	I spent some time today going through old photos. Reminds me of when my kids were so much younger.	오늘은 옛날 사진을 보며 시간을 보냈습니다. 우리 아이들이 너무 어렸을 때를 기억합니다.	옛날 사진을 보며
hit:8369_conv:16739	surprised	놀란	it was suprising when i was able to get a cheap flight to Orlando	올랜드로 가는 저렴한 비행기를 탈 수 있었을 때 놀랐다	올랜드로 가는 저렴한 비행기를 탈 수 있었을 때
hit:8371_conv:16742	disgusted	역겨운	A fly landed in my drink while I was grilling some chicken for dinner outside.	밖에서 저녁으로 치킨을 구울 때 파리가 내 음료수에 떨어졌습니다.	파리가 내 음료수에 떨어졌습니다.
hit:8378_conv:16757	excited	흥분한	I am excited for the next football season, the Eagles could repeat, who knows	나는 다음 축구 시즌을 기대하고 있습니다. Eagles가 반복할 수 있습니다.	다음 축구 시즌을
hit:8381_conv:16762	afraid	두려워하는	I cant wait for a new lego movie. I love watching them with my kids	나는 새로운 레고 영화를 기다릴 수 없다 아이들과 함께 그들을 보는 것을 좋아한다	새로운 레고 영화를
hit:8402_conv:16804	sentimental	감상적인	Watching old disney movies last night. Osmosis jones was a favorite.	어젯밤에 옛날 디즈니 영화를 봤다. Osmosis jones가 가장 마음에 들었습니다.	옛날 디즈니 영화를
hit:8403_conv:16807	hopeful	희망에 찬	i am hoping to win the lottery this week	나는 이번 주에 복권에 당첨되기를 바랍니다	복권에 당첨되기를
hit:8415_conv:16831	disgusted	역겨운	I cleaned out my basement and found that some mice had made a home in some boxes. There was mouse poop everywhere!	지하실을 정리하고 일부 쥐들이 상자 안에서 집을 만들었다는 사실을 발견했다. 여기저기 쥐똥이 있었어!	일부 쥐들이 상자 안에서 집을 만들었다는 사실을
hit:8417_conv:16835	afraid	두려워하는	I have my performance appraisal tomorrow at work! I am really nervous!	내일 직장에서 성과평가가 있어요! 정말 긴장된다!	성과평가가
hit:8420_conv:16841	sentimental	감상적인	Watching some old movies, it was nice seeing how good they were. Especially disney movies.	옛날 영화를 보면 얼마나 좋은지 알 수 있어서 좋았습니다. 특히 디즈니 영화.	옛날 영화를 보면
hit:8421_conv:16842	anticipating	기대하는	I'll sign a new contract at my work soon so I am excited about that.	곧 직장에서 새 계약을 체결할 예정이니 기대가 큽니다.	새 계약을 체결할 예정이니
hit:8426_conv:16852	angry	화난	When I think of my landlord, I get pretty mad. They don't do half the things they promised	집주인을 생각하면 나는 상당히 화가 난다 그들은 약속한 것의 절반을 하지 않는다	집주인을###약속한 것의 절반을 하지 않는다
hit:8434_conv:16869	disappointed	실망한	Me and my wife have been to have a child for the past year. I just learned last week that I can't have kid. It is terrible.	저와 제 아내는 지난 1년 동안 아이를 가질 예정이었습니다. 나는 지난 주에 내가 아이를 가질 수 없다는 것을 배웠습니다. 끔찍하다.	내가 아이를 가질 수 없다는 것을
hit:8435_conv:16870	afraid	두려워하는	I was so scared by the movie the Grudge, even to this day it stil scares	영화 원한이 너무 무서웠어 지금도 상처가 남아	영화 원한이
hit:8440_conv:16881	confident	확신하는	I knew my date over the weekend was going to go well. We just clocked through messaging	나는 주말에 나의 데이트가 잘 될 것이라는 것을 알았다. 우리는 방금 메시지를 통해 시계를 봤습니다.	나의 데이트가 잘 될 것이라는 것을
hit:8442_conv:16884	surprised	놀란	it was suprising when i found cheap tickets to las vegas	라스베가스행 싼 티켓을 찾았을 때 놀랐습니다.	라스베가스행 싼 티켓을 찾았을 때
hit:8453_conv:16907	embarrassed	당황스러운	I accidentally tripped while walking into a restaurant for dinner, totally ruined my appetite.	나는 저녁 식사를 위해 식당에 가다가 실수로 걸려 넘어져 식욕을 완전히 망쳤습니다.	실수로 걸려 넘어져
hit:8454_conv:16909	caring	돌보는	i loved taking care of my sisters pet	나는 자매의 애완 동물을 돌보는 것을 좋아했습니다.	자매의 애완 동물을 돌보는 것을
hit:8457_conv:16915	trusting	신뢰하는	I let my son use my debit card to go out to get pizza with his friends. I'm glad I know he won't abuse the privilege.	나는 내 아들이 친구들과 피자를 사러 나가기 위해 내 직불 카드를 사용하게 했습니다. 그가 특권을 남용하지 않을 것이라는 사실을 알게 되어 기쁩니다.	내 아들이
hit:8459_conv:16919	proud	자랑스러운	Nephew playing football this year!	조카가 올해 축구를 하고 있어!	조카가 올해 축구를 하고 있어!
hit:8462_conv:16924	grateful	고마워하는	I have an wonderful husband and two precious kids. They are everything to me.	저에게는 멋진 남편과 두 명의 소중한 아이들이 있습니다. 그들은 나에게 모든 것입니다.	멋진 남편과 두 명의 소중한 아이들이 있습니다
hit:8463_conv:16926	sentimental	감상적인	I found my old high school yearbook earlier. I wish I could go back to those days.	예전 고등학교 졸업앨범을 일찍 찾았습니다. 그 시절로 돌아갈 수 있으면 좋겠습니다.	예전 고등학교 졸업앨범을
hit:8465_conv:16930	excited	흥분한	When i got a great mark on my math test. I studied hard.	수학 시험에서 좋은 점수를 받았을 때 나는 열심히 공부했다	수학 시험에서 좋은 점수를 받았을 때
hit:8500_conv:17001	trusting	신뢰하는	i knew i shouldnt have trusted my brother with my dog	나는 내 형을 내 개와 함께 믿어서는 안된다는 것을 알고 있었다	내 형을 내 개와 함께
hit:8572_conv:17144	lonely	외로운	My family had to go to a funeral out of state this week. I hate being alone.	우리 가족은 이번 주에 다른 주에서 장례식에 가야 했습니다. 나는 혼자 있는 것을 싫어한다.	우리 가족은 이번 주에 다른 주에서 장례식에 가야 했습니다
hit:8580_conv:17161	confident	확신하는	I have my final math exam tomorrow. Never felt so prepared.	나는 내일 최종 수학 시험을 치른다 그렇게 준비된 적이 없었다	최종 수학 시험을
hit:8581_conv:17162	sentimental	감상적인	I was going through some old stuff in the attic the other day and found an old quilt from my grandma.	나는 요전날 다락방에서 오래된 물건들을 뒤지다가 할머니에게서 온 오래된 이불을 발견했습니다.	할머니에게서 온 오래된 이불을
hit:8588_conv:17177	embarrassed	당황스러운	I cheated on my math test the other day. I felt pretty bad about it.	나는 요전에 수학 시험에서 부정행위를 했다. 나는 그것에 대해 꽤 기분이 나빴다.	수학 시험에서 부정행위를 했다
hit:8604_conv:17208	lonely	외로운	I am so stressed out due to work load. And I have no one to come home and receive an emotional support from	업무량 때문에 너무 스트레스가 많다. 그리고 집에 와서 감정적인 지원을 받을 사람이 없다	감정적인 지원을 받을 사람이 없다
hit:8627_conv:17255	sad	슬픈	My goldfish ran away yesterday. I was so distraught!	내 금붕어는 어제 도망쳤다 나는 너무 짜증이 났어!	내 금붕어는 어제 도망쳤다
hit:8628_conv:17256	grateful	고마워하는	I'm happy to have 2 dogs and a cat	개 두 마리와 고양이가 있어서 기뻐요	개 두 마리와 고양이가 있어서
hit:8630_conv:17261	caring	돌보는	I volunteer at the animal shelter as much as I can. I love helping the dogs and cats.	나는 최대한 동물보호소에서 봉사활동을 한다 나는 개와 고양이를 돕는 것을 좋아한다	개와 고양이를 돕는 것을
hit:8637_conv:17274	confident	확신하는	I just saved a bunch of people on the beach this week.	이번 주에 해변에서 많은 사람들을 구했습니다.	해변에서 많은 사람들을 구했습니다.
hit:8641_conv:17282	embarrassed	당황스러운	I broke my TV remote but i told it was the kid who did it	TV 리모컨을 부러뜨렸지만 아이가 그렇게 했다고 말했어요	TV 리모컨을 부러뜨렸지만 아이가 그렇게 했다고 말했어요
hit:8643_conv:17287	sad	슬픈	My dog ran away yesterday. Never been so sad in my life.	우리 개는 어제 도망쳤다 내 인생에서 그렇게 슬픈 적은 없었다	우리 개는 어제 도망쳤다
hit:8647_conv:17295	anticipating	기대하는	I can't wait till the weekend! I'm going to a waterpark!	주말까지 기다릴 수가 없어! 난 워터파크에 갈 거야!	워터파크에
hit:8649_conv:17299	disgusted	역겨운	I saw myself doing jumping jacks in the mirror with my shirt off, ugh.	셔츠를 벗고 거울을 보며 점핑잭을 하는 내 자신을 봤다.	셔츠를 벗고 거울을 보며 점핑잭을 하는 내 자신을 봤다.
hit:8663_conv:17326	afraid	두려워하는	I hit my head on the door corner and it left me with a wound. I feel it will scar	문 모퉁이에 머리를 부딪쳤더니 상처가 남았다. 흉터가 날 것 같아요	상처가 남았다
hit:8667_conv:17335	disgusted	역겨운	I'm disgusted whenever I go over to my sister's house. I feel like she hasn't cleaned it in months.	나는 언니 집에 갈 때마다 싫어한다 나는 그녀가 몇 달 동안 청소하지 않은 것 같다	언니 집에###몇 달 동안 청소하지 않은 것 같다
hit:8669_conv:17339	proud	자랑스러운	Nephew playst 10th grade football this year	조카는 올해 10학년 축구를 한다	조카는 올해 10학년 축구를 한다
hit:8673_conv:17346	joyful	즐거운	I was so happy France won the world cup. I was just so happy. I had a smile on face for day or so	프랑스가 월드컵에서 우승해서 너무 기뻤다. 나는 너무 기뻤다. 나는 하루 정도 얼굴에 미소를 지었다.	프랑스가 월드컵에서 우승해서
hit:8700_conv:17401	impressed	감명받은	I saw how quickly and easily the AAA guy changed my tire. That was a really impressive thing to see!	나는 AAA 남자가 내 타이어를 얼마나 빠르고 쉽게 교체했는지 보았습니다. 그것은 정말로 볼 수있는 인상적인 일이었습니다!	AAA 남자가 내 타이어를 얼마나 빠르고 쉽게 교체했는지
hit:8702_conv:17404	caring	돌보는	My little doggie had a seizure the other day	내 작은 강아지가 요전날 발작을 일으켰어요	내 작은 강아지가
hit:8730_conv:17461	jealous	질투하는	My boyfriend can sing really well but I can't	내 남자친구는 노래를 정말 잘하는데 난 못해	내 남자친구는 노래를 정말 잘하는데
hit:8731_conv:17463	surprised	놀란	I didn't know that they noticed me. I thought that I was just an ordinary employee. I didn't know what to say when I saw my name on the plaque.	나는 그들이 나를 알아차렸다는 것을 몰랐다. 평범한 직장인인 줄 알았습니다. 나는 현판에 내 이름을 보았을 때 뭐라고 말해야 할지 몰랐다.	현판에 내 이름을 보았을 때
hit:8733_conv:17467	embarrassed	당황스러운	I split my pants while bending over at work. I felt so humiliated.	직장에서 몸을 구부리다가 바지를 찢습니다. 나는 너무 굴욕감을 느꼈다.	몸을 구부리다가 바지를 찢습니다
hit:8735_conv:17471	sad	슬픈	when my grandpa died i couldnt take it	할아버지가 돌아가셨을 때 받아들일 수 없었다	할아버지가 돌아가셨을 때
hit:8736_conv:17472	afraid	두려워하는	I was driving in a sketchy part of town to drop a computer off to a friend, and I did not feel safe at all. I was scared I was going to be carjacked	나는 친구에게 컴퓨터를 맡기기 위해 도시의 한적한 곳에서 운전을 하고 있었는데 전혀 안전하지 않다고 느꼈습니다. 차에 치일까봐 무서웠어	도시의 한적한 곳에서 운전을 하고 있었는데
hit:8739_conv:17479	disappointed	실망한	I expected a hike in my package. But I didn't get it. It makes me sad.	나는 내 패키지의 하이킹을 기대했습니다. 그러나 나는 그것을 얻지 못했다. 그게 날 슬프게 하네.	내 패키지의 하이킹을###얻지 못했다
hit:8751_conv:17502	prepared	준비된	The mosquitos where I live seemed to be getting really bad! When sitting by the fire at night we get so eaten up even with bug spray and candles! So for this last time we did a fire I bought these two blue lantern things that attract the mosquitoes and zap them to death! Let me tell you, those mosquitoes didn't stand a chance, and no bug spray needed!	내가 사는 모기가 정말 나빠지는 것 같았어요! 밤에 난로 옆에 앉으면 살충제와 양초만 있어도 너무 배불러요! 그래서 마지막으로 우리는 불을 지폈습니다. 저는 모기를 유인하고 그들을 죽이는 두 개의 파란색 랜턴을 샀습니다! 내가 말하자, 그 모기는 기회를 견디지 ​​못했고 벌레 스프레이가 필요하지 않았습니다!	모기를 유인하고 그들을 죽이는 두 개의 파란색 랜턴을 샀습니다
hit:8813_conv:17627	joyful	즐거운	i was happy when i got the weekend off	주말을 쉬었을 때 행복했다	주말을 쉬었을 때
hit:8818_conv:17636	angry	화난	i was pissed when i saw my gate left open	문이 열려 있는 걸 보고 화가 났다	문이 열려 있는 걸 보고
hit:8825_conv:17650	angry	화난	I spent 5 hours baking a cake yesterday. When I was finished my wife dropped it!	나는 어제 케이크를 굽는 데 5시간을 보냈다 내가 끝났을 때 아내가 떨어뜨렸어!	케이크를###아내가 떨어뜨렸어
hit:8838_conv:17676	surprised	놀란	I'm getting a promotion that I didn't expect in Feb.	나는 2월에 기대하지 않았던 승진을 받고 있다	승진을 받고 있다
hit:8854_conv:17709	anticipating	기대하는	I'm making guacamole for the first time.	과카몰리를 처음 만들어봅니다.	과카몰리를
hit:8884_conv:17768	trusting	신뢰하는	I was invited to church this last weekend. I went and felt very optimistic in the church.	나는 지난 주말에 교회에 초대받았다 나는 교회에 가서 매우 낙관적인 느낌을 받았다	교회에
hit:8888_conv:17776	excited	흥분한	I bought a new recliner the other day. I am very happy to have a new one.	나는 다른 날 새 안락의자를 샀다. 새로운 것이 생겨서 매우 기쁩니다.	새 안락의자를
hit:8893_conv:17786	embarrassed	당황스러운	I was at my local coffee shop this morning. I spaced out and ran into the door spilling coffee all over myself in front of the cute barista.	나는 오늘 아침에 동네 커피숍에 있었다. 나는 자리를 비우고 귀여운 바리스타 앞에서 커피를 쏟으며 문으로 달려갔다.	귀여운 바리스타 앞에서 커피를 쏟으며
hit:8908_conv:17816	content	만족하는	Making decent money with my new job, enough to afford to pay off all of my bills and put some into savings at the end of the month. I guess this is what it's like being an adult. Kind of weird to be on such a stable track for once	새 직장으로 괜찮은 돈을 벌어서 내 지폐를 모두 갚을 여유가 있고, 이달 말 일부 저축에 투입할 수 있을 정도다. 이게 어른이 되는 것 같은 느낌이 든다고 생각한다. 한 번 그렇게 안정적인 궤도에 오르는 것은 좀 이상하다	내 지폐를 모두 갚을 여유가 있고, 이달 말 일부 저축에 투입할 수 있을 정도다
hit:8912_conv:17824	content	만족하는	I ate at my favorite restaurant earlier and was feeling better than ever afterwards!	나는 내가 가장 좋아하는 레스토랑에서 일찍 식사를 했고 그 후 어느 때보다 기분이 좋아졌습니다!	내가 가장 좋아하는 레스토랑에서 일찍 식사를 했고
hit:8923_conv:17846	embarrassed	당황스러운	I baked a bunch of cookies for my new neighbors. I felt bad because I ate them all before I could give them away. I have no self control!	나는 새 이웃들을 위해 쿠키 한 묶음을 구웠다 주기 전에 다 먹었기 때문에 안타까웠다. 나는 자기 통제력이 없어!	새 이웃들을 위해 쿠키 한 묶음을 구웠다 주기 전에 다 먹었기 때문에
hit:8928_conv:17856	afraid	두려워하는	I was walking home and ran into a stray dog. It chased me for a couple blocks.	집에 가는 길에 길 잃은 개를 만났습니다. 그것은 몇 블록 동안 나를 쫓았습니다.	길 잃은 개를###몇 블록 동안 나를 쫓았습니다.
hit:8933_conv:17866	trusting	신뢰하는	my teacher promised I would pass her class.	나의 선생님은 내가 그녀의 수업을 통과할 것이라고 약속했다.	나의 선생님은
hit:8943_conv:17886	disappointed	실망한	I dropped my football trophy and is shattered allover the ground!	축구 트로피를 떨어뜨리고 온 땅에 산산조각이 났습니다!	축구 트로피를 떨어뜨리고 온 땅에 산산조각이 났습니다!
hit:8958_conv:17917	embarrassed	당황스러운	I quit a job recently. It was really important for me to just get out of that job. However, I wasn't able to tell my good friend before leaving.	나는 최근에 일자리를 그만뒀다 그 일에서 그냥 벗어나는 것이 정말 중요했다 다만 떠나기 전에는 좋은 친구에게 말할 수 없었다.	떠나기 전에는 좋은 친구에게 말할 수 없었다
hit:8959_conv:17919	caring	돌보는	I was on my way home and I saw a little cat! It was so cute I just had to take care of it!	집에 가는 길에 고양이를 봤어요! 너무 귀여워서 그냥 놔뒀어요!	고양이를
hit:8966_conv:17932	afraid	두려워하는	I was cleaning out my basement and a giant rat jumped out at me. I nearly jumped out of my skin. It ran away and now I can't find it anywhere!	나는 지하실을 청소하고 있었고, 거대한 쥐가 나를 향해 뛰어나왔다 나는 거의 피부에서 뛰어나올 뻔했다 도망쳤는데 이제 어디서도 찾을 수 없어!	거대한 쥐가
hit:8974_conv:17949	surprised	놀란	I was a little shocked when I found out I had made $100 in one day without trying,	노력 없이 하루 만에 100달러를 벌었다는 사실을 알고 조금 놀랐습니다.	하루 만에 100달러를 벌었다는 사실을 알고
hit:8978_conv:17957	angry	화난	The package that was supposed to be delievered today was delayed by UPS	오늘 배송 예정이었던 소포가 UPS에 의해 지연되었습니다.	소포가 UPS에 의해 지연되었습니다.
hit:8983_conv:17966	disappointed	실망한	When I went home, my dog didn't recognize me anymore	집에 돌아갔을 때 강아지는 더 이상 나를 알아보지 못했다	강아지는 더 이상 나를 알아보지 못했다
hit:8985_conv:17971	confident	확신하는	My friend will love my baby shower present.	내 친구는 내 베이비 샤워 선물을 좋아할 것입니다.	내 베이비 샤워 선물을
hit:8986_conv:17972	angry	화난	I saw someone throw trash from a moving car yesterday.	어제 움직이는 차에서 쓰레기를 버리는 사람이 있었다.	움직이는 차에서 쓰레기를 버리는 사람이
hit:9007_conv:18015	anticipating	기대하는	I'm watching my neice and nephew for a week while my brother and his wife go out of town. I think it'll be fun and tough.	나는 내 동생과 그의 아내가 도시를 떠나는 동안 일주일 동안 내 조카를 지켜보고 있습니다. 재미있고 힘들 것 같아요.	일주일 동안 내 조카를 지켜보고 있습니다
hit:9030_conv:18060	embarrassed	당황스러운	At work, we went together for lunch. When it was time to pay, I notice that I forgot my wallet at the office.	직장에서 함께 점심을 먹으러 갔다. 지불할 시간이 되었을 때 사무실에서 지갑을 잊어버린 것을 알아차렸습니다.	사무실에서 지갑을 잊어버린 것을
hit:9032_conv:18065	impressed	감명받은	I went to a show last night and saw a guy juggling chainsaws. It was crazy. Some people have some real talent	나는 지난 밤에 쇼에 갔고 전기 톱을 저글링하는 남자를 보았습니다. 그것은 미쳤다. 어떤 사람들은 진정한 재능을 가지고 있습니다.	전기 톱을 저글링하는 남자를
hit:9042_conv:18085	afraid	두려워하는	i was scared walking home the other night	나는 다른 밤에 집에 걸어가는 것이 무서웠다	집에 걸어가는 것이
hit:9049_conv:18099	embarrassed	당황스러운	i was at the park with my son, when he pulled down his pants and started peeing on the grass	아들과 함께 공원에 있었는데, 그가 바지를 벗고 잔디밭에서 소변을 보기 시작했을 때	아들과###바지를 벗고 잔디밭에서 소변을 보기 시작했을 때
hit:9061_conv:18123	angry	화난	i was angry when i saw someone put a dent in my car	나는 누군가가 내 차에 흠집을 낸 것을 보고 화가 났습니다.	누군가가 내 차에 흠집을 낸 것을 보고
hit:9077_conv:18155	anticipating	기대하는	I can't wait to buy some cake this weekend. Been craving cakes.	나는 이번 주말에 케이크를 사기를 기다릴 수가 없다 진한 케이크를 먹었다	케이크를 사기를
hit:9101_conv:18203	proud	자랑스러운	At the university, our team made the best IT project in the university.	대학에서는 우리 팀이 대학 내 최고의 IT 프로젝트를 수행했다.	대학에서는 우리 팀이 대학 내 최고의 IT 프로젝트를 수행했다.
hit:9103_conv:18207	disgusted	역겨운	I have so many ants in my kitchen, no matter what I do, I can't get rid of them and they are everywhere.	내 부엌에는 개미가 너무 많아서 내가 무엇을 해도 제거할 수 없고 도처에 있습니다.	내 부엌에는 개미가 너무 많아서
hit:9129_conv:18259	trusting	신뢰하는	i knew i shouldnt have trusted my brother with my dog	개와 함께 동생을 믿어서는 안 된다는 걸 알았어요	개와 함께 동생을 믿어서는 안 된다는 걸
hit:9136_conv:18273	sentimental	감상적인	I remember when people said hello and thank you. Those were the days.	사람들이 인사하고 고맙다고 말했을 때를 기억합니다. 옛날이 좋았지.	사람들이 인사하고 고맙다고 말했을 때를
hit:9141_conv:18282	surprised	놀란	I took my daughter to see The Meg today. It was actually pretty good.	나는 오늘 딸을 데리고 메그를 보러 갔다 실제로 꽤 좋았다	나는 오늘 딸을 데리고 메그를 보러 갔다
hit:9148_conv:18296	afraid	두려워하는	I got mugged on vacation last year.	작년 휴가 때 강도를 당했습니다.	강도를 당했습니다.
hit:9160_conv:18321	grateful	고마워하는	I am very happy to have my best friend. He always checks up on me	나는 가장 친한 친구가 있어서 매우 기쁘다 그는 항상 나를 확인하고 있다	가장 친한 친구가###항상 나를 확인하고 있다
hit:9163_conv:18326	angry	화난	My neighbors drive me crazy and they're so weird. The bring huge Cloud chairs onto their tiny front stoop and lay back side by side together. It looks like they might fall off if they move at all.	내 이웃은 나를 미치게 만들고 그들은 너무 이상합니다. 거대한 클라우드 체어를 작은 앞다리에 올려 놓고 나란히 눕습니다. 조금이라도 움직이면 떨어질 것 같습니다.	내 이웃은
hit:9179_conv:18359	afraid	두려워하는	Anytime I see a bear, I run the other way.	곰을 볼 때마다 반대편으로 달린다	곰을 볼 때마다
hit:9192_conv:18385	disappointed	실망한	I'm upset I didn't get the promotion at work I wanted	내가 원하는 직장에서 승진을 받지 못해 화가 난다	내가 원하는 직장에서 승진을 받지 못해
hit:9195_conv:18390	anticipating	기대하는	There's this Japanese restaurant I keep passing on my way to work. I'm finally going to check it out this weekend.	출근길에 계속 지나치는 일식집이 있다. 이번 주말에 드디어 가보려고 합니다.	일식집이
hit:9201_conv:18403	trusting	신뢰하는	I really like to ask my friends for advice	나는 친구들에게 조언을 구하고 싶다	친구들에게
hit:9202_conv:18404	angry	화난	I am so over my sister in law. She's a special ed teacher, but cannot take time out of her life to actually raise her kids.	나는 며느리를 너무 과시했습니다. 그녀는 특수 교육 교사이지만 실제로 아이들을 키우는 데 시간을 할애할 수 없습니다.	며느리를###실제로 아이들을 키우는 데 시간을 할애할 수 없습니다.
hit:9206_conv:18413	surprised	놀란	I entered my car, sat down, only to find ANTS coming out of my visor ! They were everywhere.	나는 내 차에 타고 앉았지만 내 바이저에서 개미가 나오는 것을 발견했습니다! 그들은 어디에나 있었다.	내 바이저에서 개미가 나오는 것을 발견했습니다
hit:9209_conv:18418	angry	화난	My dog pooped on the rug today. I was so peeved.	오늘 우리 강아지가 양탄자에 똥을 쌌습니다. 너무 화가 났어요.	우리 강아지가 양탄자에 똥을 쌌습니다
hit:9209_conv:18419	prepared	준비된	I'm looking forward to presenting to my client, I spent a lot of time on that powerpoint	나는 내 고객에게 발표하기를 고대하고 있습니다. 나는 그 파워 포인트에 많은 시간을 보냈습니다.	내 고객에게 발표하기를
hit:9215_conv:18430	disgusted	역겨운	I ran over a dead deer today on the road. I was so grossed out.	나는 오늘 길에서 죽은 사슴을 만났습니다. 나는 너무 배부르게 굴었다.	죽은 사슴을 만났습니다
hit:9218_conv:18436	surprised	놀란	I cant believe I didnt get that job I thought I nailed the interview	내가 그 직업을 가지지 못했다는 것이 믿기지 않는다.	내가 그 직업을 가지지 못했다는 것이
hit:9227_conv:18455	embarrassed	당황스러운	I accidentally locked my keys in my car recently. Luckily my friend was able to bring me my spare keys!	나는 최근 우연히 차에 열쇠를 잠갔다 다행히 내 친구가 여유 있는 열쇠를 가져올 수 있었다!	나는 최근 우연히 차에 열쇠를 잠갔다
hit:9245_conv:18491	angry	화난	My dog pooped in my wig today. I was so mad!	오늘 강아지가 가발에 똥을 쌌어요. 내가 너무 화가 났어요!	강아지가 가발에 똥을 쌌어요
hit:9251_conv:18502	sentimental	감상적인	When I play tennis I think about my tournaments in high school	테니스를 할 때는 고등학교 시절 대회를 생각해본다	고등학교 시절 대회를
hit:9253_conv:18506	sentimental	감상적인	When I listen to smashmouth I remember the 90s and Shrek	나는 스매쉬마우스를 들으면 90년대와 슈렉이 생각난다	스매쉬마우스를 들으면
hit:9265_conv:18530	disappointed	실망한	I don't like people that take the HOA too seriously	나는 HOA를 너무 심각하게 받아들이는 사람들이 싫다	HOA를 너무 심각하게 받아들이는 사람들이
hit:9288_conv:18577	excited	흥분한	I was getting my nose pierced tomorrow!	나는 내일 코 피어싱을 할 것이다!	코 피어싱을 할 것이다
hit:9306_conv:18612	joyful	즐거운	I got a raise today at work. I was not expecting it!	나는 오늘 직장에서 인상을 받았다 기대하지 않았어!	인상을 받았다
hit:9312_conv:18625	hopeful	희망에 찬	Going on a picnic next weekend and wishing the weather is good.	다음 주말에 피크닉을 가서 날씨가 좋기를 바란다.	날씨가 좋기를
hit:9313_conv:18626	embarrassed	당황스러운	I can't believe I snapped at a customer today.. but they were being so rude	내가 오늘 고객에게 뺨을 맞았다는 것이 믿기지 않습니다. 그러나 그들은 너무 무례했습니다.	고객에게 뺨을 맞았다는 것이
hit:9317_conv:18635	proud	자랑스러운	I was really surprised by my friend. He got a really nice job and a girlfriend so quickly.	나는 내 친구에게 정말 놀랐다. 그는 정말 좋은 직장과 여자 친구를 너무 빨리 얻었습니다.	내 친구에게###정말 좋은 직장과 여자 친구를 너무 빨리 얻었습니다.
hit:9320_conv:18640	anticipating	기대하는	I've been waiting to hear back from a job interview I feel went quite well.	나는 꽤 잘했다고 생각하는 면접에서 답변을 기다리고 있습니다.	면접에서 답변을 기다리고 있습니다.
hit:9322_conv:18644	afraid	두려워하는	I really hate going in front of crowds. Especially when I had to recite a poem in front of a whole crowd of people.	사람들 앞에 서는 걸 정말 싫어해요. 특히 많은 사람들 앞에서 시를 낭송해야 할 때는 더욱 그랬습니다.	많은 사람들 앞에서 시를 낭송해야 할 때는
hit:9324_conv:18648	impressed	감명받은	My friend used to be such a nobody. But then he got quite a good job as well as a girlfriend and that really surprised me.	내 친구는 원래 그런 사람이 아니었어요. 하지만 그는 꽤 좋은 직업과 여자 친구를 얻었고 정말 놀랐습니다.	내 친구는###꽤 좋은 직업과 여자 친구를 얻었고
hit:9345_conv:18691	afraid	두려워하는	I got invited to this one party in a shady part of town. I was hesitant to go but I did and I was glad that I did!	나는 마을의 그늘진 곳에서 열리는 이 파티에 초대를 받았습니다. 갈까말까 망설였는데 갔더니 뿌듯!	마을의 그늘진 곳에서 열리는 이 파티에###갈까말까 망설였는데
hit:9347_conv:18694	hopeful	희망에 찬	There is a chance of storms tomorrow and I hope we don't get anymore as we have been close to having floods recently!	내일 폭풍우가 올 가능성이 있으며 최근에 홍수에 가까워졌기 때문에 더 이상 폭풍우가 오지 않기를 바랍니다!	더 이상 폭풍우가 오지 않기를
hit:9362_conv:18725	joyful	즐거운	I was playing with my cat earlier with a laser pointer and he was having such a great time!	앞서 레이저 포인터를 들고 고양이와 놀고 있었는데 그가 정말 즐거운 시간을 보냈다!	레이저 포인터를 들고 고양이와 놀고 있었는데
hit:9367_conv:18734	joyful	즐거운	I won the lottery, its party time.	나는 복권에 당첨되었다, 그 파티 시간.	복권에 당첨되었다
hit:9368_conv:18737	surprised	놀란	someone almost killed me the other day	전날 누군가가 나를 거의 죽일 뻔했다	전날 누군가가 나를 거의 죽일 뻔했다
hit:9369_conv:18739	surprised	놀란	I had applied for a new credit card with Chase. And frankly, they approved my application and gave me $8,400 credit line. With my credit score which i knew to be low, i am astonished	나는 체이스에서 새로운 신용카드를 신청했었다. 솔직히 말해서, 그들은 내 지원을 승인했고 나에게 $8,400 크레딧 한도를 주었습니다. 낮을 줄 알았던 내 신용등급에 놀란다	내 신용등급에
hit:9384_conv:18769	angry	화난	I was in a car accident the other day, and the driver that hit me took off! I was so upset about it. Luckily there is video evidence of it.	요전날 나는 교통사고를 당했는데 나를 치던 운전자는 도주했다! 나는 그것에 대해 너무 화가났다. 다행히 이에 대한 비디오 증거가 있습니다.	나를 치던 운전자는 도주했다!
hit:9396_conv:18792	surprised	놀란	I was unexpectedly gifted a present from my best friend. It was a sweet and nice gesture.	나는 내 가장 친한 친구로부터 뜻밖에 선물을 받았다. 달콤하고 좋은 몸짓이었다.	가장 친한 친구로부터 뜻밖에 선물을 받았다.
hit:9398_conv:18796	jealous	질투하는	I felt bad seeing my ex wife kissing her new husband	전 아내가 새 남편에게 키스하는 모습을 보고 안타까웠다	전 아내가 새 남편에게 키스하는 모습을
hit:9403_conv:18806	prepared	준비된	I read very well for my exams	나는 내 시험을 위해 아주 잘 읽었다	시험을
hit:9414_conv:18828	angry	화난	Really tired of the person in my life continuing to repeat the same mistakes. I don't know how much more I can take of this.	내 인생에서 같은 실수를 계속 반복하는 사람에게 정말 지쳤습니다. 이걸로 얼마나 더 버틸 수 있을지 모르겠네요.	같은 실수를 계속 반복하는 사람에게
hit:9427_conv:18855	disappointed	실망한	I woke up this morning and found my truck had a flat tire.	오늘 아침에 일어나 보니 내 트럭에 펑크가 났어요.	트럭에 펑크가 났어요.
hit:9428_conv:18856	surprised	놀란	I found my wallet	지갑을 찾았어요	지갑을 찾았어요
hit:9431_conv:18862	confident	확신하는	I just finished a semester of college. I can't wait to get my grades. I know they'll be good.	나는 대학 1학기를 막 마쳤다 나는 성적을 내기를 기다릴 수가 없다 나는 그들이 좋을 거라는 걸 알고 있다	성적을 내기를
hit:9435_conv:18871	sentimental	감상적인	I looked through an old photo album	오래된 사진 앨범을 살펴보았다	오래된 사진 앨범을
hit:9437_conv:18875	content	만족하는	My friend just bought a really nice new house that he can barely afford. bUt I'm super happy with my humble abode	내 친구는 겨우 살 수 있는 아주 멋진 새 집을 샀습니다. 그러나 나는 나의 겸손한 거처에 매우 행복합니다	나의 겸손한 거처에
hit:9453_conv:18906	caring	돌보는	I am going to help my friend move to his new home.	나는 친구가 새 집으로 이사할 수 있도록 돕겠다	나는 친구가 새 집으로 이사할 수 있도록 돕겠다
hit:9454_conv:18909	excited	흥분한	I got off work at 10am today! Time to head to the beach.	오늘 오전 10시에 퇴근했어! 해변으로 갈 시간이다	해변으로 갈 시간이다
hit:9473_conv:18947	afraid	두려워하는	In a way I'm scared to show love or get close in a relationship. I mistook pity and infatuation for love and ended up being miserable. Am I gonna let that happen again? Hell no	어떤 면에서 나는 사랑을 보여주거나 관계에서 가까워지는 것이 두렵습니다. 연민과 사랑을 사랑으로 착각하고 결국 비참하게 되었습니다. 다시 그런 일이 일어나도록 놔둘까요? 지옥 아니	사랑을 보여주거나 관계에서 가까워지는 것이
hit:9476_conv:18953	lonely	외로운	I am living on my own now. When I get home from work I have no one to talk to	나는 지금 혼자 산다 퇴근하면 아무도 얘기할 사람이 없다	퇴근하면 아무도 얘기할 사람이 없다
hit:9485_conv:18971	surprised	놀란	My sister made me a cake for my birthday! I wasn't expecting that at all	언니가 내 생일에 케이크를 만들어줬어! 나는 전혀 그것을 기대하지 않았다	언니가 내 생일에 케이크를 만들어줬어
hit:9586_conv:19172	embarrassed	당황스러운	When I was in nursing school, I lost my patient's necklace before her surgery. I felt terrible!	간호학교에 다닐 때 수술을 받기 전에 환자의 목걸이를 잃어버렸습니다. 나는 끔찍하다고 느꼈다!	수술을 받기 전에 환자의 목걸이를 잃어버렸습니다
hit:9589_conv:19178	surprised	놀란	my old babysitter from when I was younger messaged me on Facebook. Were going on a date this weekend	어렸을 때부터 내 오래된 베이비시터가 페이스북에서 나에게 메시지를 보냈다. 이번 주말에 데이트를 하려고	오래된 베이비시터가 페이스북에서 나에게 메시지를 보냈다.
hit:9596_conv:19193	impressed	감명받은	I went to my nephews basketball game and he was the highest scorer on the team. I had no idea he was that good.	조카들이 농구 경기에 나갔는데 그는 팀에서 가장 높은 득점자였다. 나는 그가 그렇게 좋았다는 것을 몰랐다	조카들이 농구 경기에 나갔는데 그는 팀에서 가장 높은 득점자였다
hit:9603_conv:19207	disappointed	실망한	I couldnt believe that I asked my girlfriend to marry me and she said no. I was heartbroken	여자친구에게 결혼하자고 했더니 거절을 했다는 게 믿기지 않았다. 나는 마음이 아팠다	거절을 했다는 게
hit:9607_conv:19214	confident	확신하는	I have been flirting with this girl at work for the past few weeks. I think she really likes me. Im going to ask her on a date	나는 지난 몇 주 동안 직장에서 이 여자와 시시덕거렸다. 그녀가 나를 정말 좋아하는 것 같아요. 그녀에게 데이트 신청을 하려고 해요	그녀에게 데이트 신청을 하려고
hit:9609_conv:19218	afraid	두려워하는	I have a lot of nerves today! I am sick a lot in my health and I can't seem to figure out what sets off my fibro a lot, it gives me anxiety and depression and I am just so overwhelmed with it I don't know what to do anymore!	오늘은 신경이 많아! 나는 건강에 많이 아프고 무엇이 섬유를 자주 발생시키는지 알 수 없어 불안과 우울증을 주고 있고, 그것만으로도 너무 압도적이어서 더 이상 어떻게 해야 할지 모르겠다!	불안과 우울증을 주고 있고, 그것만으로도 너무 압도적이어서
hit:9623_conv:19246	confident	확신하는	I met this girl on an online dating site. We are going on a date on saturday. I think it is going to go well	나는 온라인 데이트 사이트에서 이 소녀를 만났다 우리는 토요일에 데이트할 예정이다 잘 될 것 같아요	토요일에 데이트할 예정이다
hit:9640_conv:19280	hopeful	희망에 찬	There has been this sinkhole in my yard since the hurricane hit last year and it is the cities responsibility to take care of it. I called it in about a week after the hurricane and it is almost a year since then. Yesterday someone came out and marked it with flags and Im certain that means they will begin to work on it soon.	작년에 허리케인이 강타한 이후로 제 마당에 싱크홀이 생겼고 이를 처리하는 것은 시의 책임입니다. 허리케인이 발생한 지 약 일주일 만에 전화를 걸었고 그로부터 거의 1년이 되었습니다. 어제 누군가가 나와서 깃발로 표시해 놓았는데, 곧 작업을 시작할 것이라는 의미입니다.	작업을 시작할 것이라는
hit:9644_conv:19288	confident	확신하는	I am figuring out my health issues, I feel through lots of research..I am getting things solved and finally feeling better.	나는 건강 문제를 파악하고 있고, 많은 연구를 통해 느끼고 있다. 일이 해결되고 마침내 기분이 좋아지고 있는 것 같다.	일이 해결되고
hit:9645_conv:19290	sad	슬픈	My dog has cancer. The surgery did not fix it so we have to put her down.	우리 강아지가 암에 걸렸습니다. 수술로 고칠 수 없었으므로 우리는 그녀를 내려놓아야 합니다.	우리 강아지가 암에 걸렸습니다.
hit:9647_conv:19294	sad	슬픈	i was upset when i had to my sons game	아들들 게임을 해야 할 때 나는 화가 났다	아들들 게임을 해야 할 때
hit:9650_conv:19300	disgusted	역겨운	I went out to eat at what used to be my favorite restaurant last weekend. The service was terrible and the food was gross.	나는 지난 주말에 내가 가장 좋아했던 레스토랑에 먹으러 나갔다. 서비스는 끔찍했고 음식은 총체적이었습니다.	서비스는 끔찍했고 음식은 총체적이었습니다.
hit:9656_conv:19312	sad	슬픈	My best friend is moving far away. I am going to be so miserable.	가장 친한 친구가 멀리 이사를 갑니다. 나는 너무 비참할 것이다.	가장 친한 친구가 멀리 이사를 갑니다
hit:9666_conv:19332	trusting	신뢰하는	i knew i shouldnt have trusted my brother with my dog	나는 내 형을 내 개와 함께 믿어서는 안된다는 것을 알고 있었다	내 형을 내 개와 함께 믿어서는 안된다는 것을
hit:9668_conv:19336	angry	화난	My cat wont stop knocking over my plates	내 고양이는 내 접시를 두드리는 것을 멈추지 않을거야	내 고양이는 내 접시를 두드리는 것을 멈추지 않을거야
hit:9673_conv:19347	disappointed	실망한	I asked this girl that I liked out on a date and she said no. I was sad that it didnt work out	나는 이 여자에게 데이트에서 좋아한다고 물었고 그녀는 아니라고 말했다. 일이 잘 풀리지 않아 슬펐다	일이 잘 풀리지 않아
hit:9686_conv:19373	angry	화난	I recently purchased a new car, and within the week got rear-ended in traffic	나는 최근에 새 차를 구입했고 일주일 안에 교통 체증이 막혔습니다	교통 체증이 막혔습니다
hit:9690_conv:19381	confident	확신하는	I'm really good at my job. My boss can always count on me to get the job done!	나는 정말 일에 능숙하다 내 상사는 항상 내가 그 일을 끝내라고 믿을 수 있어!	일에 능숙하다
hit:9692_conv:19385	jealous	질투하는	I took the wife to lunch for our anniversary today. I caught her flirting with the waiter.	나는 그 아내를 오늘 기념일에 점심으로 데려갔다 나는 그녀가 웨이터와 바람을 피웠다	그녀가 웨이터와 바람을 피웠다
hit:9693_conv:19387	joyful	즐거운	My sister just told me that she is having a baby. I'm so excited for her and her husband!	언니가 방금 아기를 낳고 있다고 말했습니다. 그녀와 그녀의 남편이 너무 기대됩니다!	언니가 방금 아기를 낳고 있다고
hit:9703_conv:19407	hopeful	희망에 찬	My husbands open heart surgery for Monday was postponed. We have to deal with Kidney related issues now.	남편이 월요일에 열린 심장 수술이 연기되었습니다. 우리는 지금 신장과 관련된 문제를 다루어야 합니다.	신장과 관련된 문제를
hit:9718_conv:19436	hopeful	희망에 찬	i am really excited about trying to have a baby with my husband.	남편과 아기를 낳으려고 하는 게 정말 흥미진진하다.	남편과 아기를 낳으려고 하는 게
hit:9723_conv:19446	confident	확신하는	Before my final exam, I studied very hard. It's on calculus.	기말고사 직전에 열심히 공부했어요. 미적분학에 있습니다.	기말고사 직전에 열심히 공부했어요
hit:9729_conv:19458	jealous	질투하는	Other people always have more food than me.	다른 사람들은 항상 나보다 더 많은 음식을 가지고 있습니다.	다른 사람들은 항상 나보다 더 많은 음식을 가지고 있습니다.
hit:9730_conv:19460	disgusted	역겨운	I had the most horrible lunch yeterday. It was at my favorite place to eat too so I'm even more upset.	나는 어제 가장 끔찍한 점심을 먹었다. 제가 제일 좋아하는 맛집이기도 해서 더 속상했어요.	가장 끔찍한 점심을
hit:9731_conv:19462	caring	돌보는	A Groundhog made his way under my deck and had it's babies. We were going to call animal control but I decided to wait instead. After a couple weeks the family left on it's own!	그라운드호그가 내 갑판 아래로 들어와 새끼를 낳았습니다. 우리는 동물 통제 기관에 전화할 예정이었지만 나는 대신 기다리기로 결정했습니다. 몇 주 후에 가족은 혼자 떠났습니다!	대신 기다리기로 결정했습니다
hit:9737_conv:19474	prepared	준비된	I always expect the worst but hope for the best. That way I'm not devastated when things don't go my way	나는 항상 최악을 예상하지만 최선을 희망합니다. 그렇게 하면 일이 내 뜻대로 되지 않을 때 절망하지 않습니다	최선을 희망합니다
hit:9740_conv:19480	angry	화난	My roommate had sex on my bed. What a jerk!	내 룸메이트는 내 침대에서 섹스를 했다 정말 바보야!	내 룸메이트는 내 침대에서 섹스를 했다
hit:9740_conv:19481	impressed	감명받은	it was impressive seeing someone eat a 3 lbs burger the other day	요전날 누군가가 3파운드 버거를 먹는 것을 보는 것은 인상적이었습니다	3파운드 버거를 먹는 것을
hit:9743_conv:19486	sad	슬픈	My cat got hit by a car. I had just got home from hockey.	내 고양이가 차에 치였다 나는 막 하키에서 집에 왔었다	내 고양이가 차에 치였다
hit:9746_conv:19492	angry	화난	Nothing gets on my nerves more than stupid stubborn people. Stupid people still have hope, you can convince them if they are humble enough...but a stupid person with an ego is like trying to wash dishes with cat piss	어리석고 완고한 사람들보다 내 신경을 거슬리는 것은 없습니다. 어리석은 사람은 아직 희망이 있으니 겸손하면 설득할 수 있지만 이기적인 사람은 고양이 오줌으로 설거지를 하는 것과 같다.	어리석고 완고한 사람들보다###이기적인 사람은
hit:9762_conv:19525	embarrassed	당황스러운	Third day of school and we were so late. I felt terrible	개학 3일차 우리는 너무 늦었다. 나는 끔찍하다고 느꼈다	우리는 너무 늦었다
hit:9768_conv:19536	angry	화난	MY new neighbors are so loud. They constantly slam doors all day.	새로운 이웃이 너무 시끄럽습니다. 그들은 하루 종일 끊임없이 문을 닫습니다.	새로운 이웃이 너무 시끄럽습니다
hit:9769_conv:19539	confident	확신하는	i feel so proud of all that my husband and i have accomplished together	남편과 함께 성취한 모든 것이 너무 자랑스럽다	남편과 함께 성취한 모든 것이
hit:9776_conv:19552	prepared	준비된	Packing bags for florida in a couple weeks	플로리다를 위한 가방을 몇 주 만에 포장하는 것	플로리다를 위한 가방을
hit:9779_conv:19559	anticipating	기대하는	Can't wait for the weekend	주말을 기다릴 수 없다	주말을
hit:9790_conv:19581	joyful	즐거운	I just found out my sister is pregnant! I'm going to be an aunt again! They've been trying for a while so this is great news.	내 여동생이 임신했다는 걸 방금 알게 됐어! 다시 이모가 될 거야! 그들은 한동안 노력해 왔기 때문에 이것이 좋은 소식이다	내 여동생이 임신했다는 걸
hit:9799_conv:19599	hopeful	희망에 찬	When applying to my favorite university. I have one shot at it.	내가 좋아하는 대학에 지원할 때. 한 번 해볼만 합니다.	좋아하는 대학에 지원할 때.
hit:9802_conv:19605	hopeful	희망에 찬	I'm always looking forward, never back at my past mistakes...I learn from them but I never wallow in self-pity I strive to do better every day	나는 항상 앞을 내다보고 과거의 실수를 후회하지 않습니다 ... 나는 그들에게서 배우지만 결코 자기 연민에 빠지지 않습니다 나는 매일 더 잘하려고 노력합니다	매일 더 잘하려고 노력합니다
hit:9807_conv:19615	afraid	두려워하는	I'm really scared of going down to my basement. It's so dark down there.	나는 지하실로 내려가는 것이 정말 무서워 저기 너무 어두워요.	지하실로 내려가는 것이
hit:9813_conv:19626	prepared	준비된	We went out shopping for school supplies and backpacks and my two kiddos are get to go!	우리는 학용품과 배낭을 쇼핑하러 갔고 두 아이는 가야합니다!	학용품과 배낭을 쇼핑하러 갔고
hit:9834_conv:19669	anticipating	기대하는	I am ordering a chocolate cake tomorrow. I want to eat the whole thing!	내일 초콜릿 케이크를 주문하고 있습니다 나 전부 먹고 싶어!	초콜릿 케이크를
hit:9837_conv:19675	embarrassed	당황스러운	When I was kid, I was exhorting money from a kid that lived in my neighborhood. Now, I feel bad about it.	어릴 적 동네에 살던 아이에게서 돈을 빼돌리고 있었다. 이제 나는 그것에 대해 안타까워한다.	어릴 적 동네에 살던 아이에게서 돈을 빼돌리고 있었다
hit:9841_conv:19682	embarrassed	당황스러운	When I was a teenager, I was exhorting money from kids in my neighborhood. Now, I feel bad about it.	청소년 시절 동네 아이들로부터 돈을 빼돌리고 있었다. 이제 나는 그것에 대해 안타까워한다.	청소년 시절 동네 아이들로부터 돈을 빼돌리고 있었다
hit:9842_conv:19684	lonely	외로운	My husband has been out of town for work for the past few days. I never realized how much I do not like being alone in the house.	남편은 지난 며칠 동안 직장에 나가 있었습니다. 집에 혼자 있는 것이 얼마나 싫은지 모릅니다.	남편은 지난 며칠 동안 직장에 나가 있었습니다
hit:9859_conv:19719	afraid	두려워하는	Going coaster riding this weekend :/	이번 주말에 코스터를 타고 가는 것은 /	코스터를 타고 가는 것은
hit:9863_conv:19727	angry	화난	My father promised to buy me a car when I graduate from university. He never did.	아버지는 내가 대학을 졸업하면 차를 사주겠다고 약속하셨다. 그는 결코 하지 않았다.	그는 결코 하지 않았다
hit:9871_conv:19742	afraid	두려워하는	Roller coaster riding this weekend	이번 주말 롤러코스터 타기	롤러코스터
hit:9873_conv:19747	afraid	두려워하는	When my house burned down in middle school. It was in the middle of the night.	중학교 때 집에 불이 났을 때. 한밤중이었다.	집에 불이 났을 때.
hit:9875_conv:19750	excited	흥분한	Waiting for my cake to done. Gonna be yum yum yum!	내 케이크가 완성되기를 기다리고 있습니다. 냠냠냠냠!	내 케이크가 완성되기를
hit:9877_conv:19755	surprised	놀란	it was suprising to see someone eat a 5 lbs burger the other day	요전날 누군가가 5파운드 버거를 먹는 것을 보는 것은 놀라운 일이었습니다.	5파운드 버거를 먹는 것을
hit:9904_conv:19808	angry	화난	My car got towed when I was getting coffee for my boss	사장님을 위해 커피를 마시고 있을 때 내 차가 끌려갔다	내 차가 끌려갔다
hit:9904_conv:19809	confident	확신하는	Have a job interview coming up. I think i'll do great	면접을 앞두고 있습니다. 나는 내가 잘 할 것이라고 생각한다	면접을###잘 할 것이라고 생각한다
hit:9911_conv:19823	prepared	준비된	Going on a vacation in a couple weeks	몇 주 후에 휴가를 떠난다	휴가를
hit:9930_conv:19860	embarrassed	당황스러운	I really am embarrassed I lied about my weight.	몸무게를 속여서 정말 부끄럽습니다.	몸무게를 속여서
hit:9932_conv:19864	surprised	놀란	I was happy to see my friend got engaged	친구가 약혼한 것을 보고 기뻤다	친구가 약혼한 것을
hit:9943_conv:19886	surprised	놀란	I saw a coyote in the neighbourhood the other day!	요전에 동네에서 코요테를 봤어요!	코요테를
hit:9946_conv:19892	sad	슬픈	My hamster died yesterday. I was so distraught.	내 햄스터가 어제 죽었다. 나는 너무 당황했다.	내 햄스터가 어제 죽었다
hit:9950_conv:19900	afraid	두려워하는	I'm waiting on some test results from the dr and it's taking forever. Don't they realize that all this waiting is worse than the actual test and result?	나는 박사의 몇 가지 테스트 결과를 기다리고 있으며 영원히 걸릴 것입니다. 그들은 이 모든 기다림이 실제 시험과 결과보다 더 나쁘다는 것을 깨닫지 못합니까?	박사의 몇 가지 테스트 결과를 기다리고 있으며 영원히 걸릴 것입니다.
hit:9953_conv:19906	impressed	감명받은	I ate some Korean food and it was really good!	한식을 좀 먹었는데 정말 맛있었어!	한식을
hit:9966_conv:19932	anticipating	기대하는	I am going to eat at my favorite restaurant tomorrow. I am really looking forward to going.	나는 내일 내가 가장 좋아하는 식당에서 식사를 할 것이다. 정말 기대됩니다.	가장 좋아하는 식당에서 식사를 할 것이다
hit:9971_conv:19943	prepared	준비된	I'm ready to cook tonight!	오늘 밤 요리할 준비가 되어 있어!	요리할 준비가
hit:9983_conv:19966	proud	자랑스러운	I am so happy my son won gold medal in swimming competition.	아들이 수영대회에서 금메달을 따서 정말 행복하다.	아들이 수영대회에서 금메달을 따서
hit:9998_conv:19997	proud	자랑스러운	At the school honor roll program my niece was given a special recognition award for being such a good helper to her teacher. I thought my heart would burst, I was really feeling it.	학교 명예 프로그램에서 제 조카는 선생님을 잘 도와준 공로로 특별 표창을 받았습니다. 심장 터질 줄 알았는데 정말 실감이 났다.	제 조카는 선생님을 잘 도와준 공로로 특별 표창을 받았습니다
hit:10000_conv:20000	surprised	놀란	My girlfriend got me a toad today! I was so shocked and happy!	내 여자친구가 오늘 나에게 개구리를 얻었어! 나는 너무 충격적이고 행복했다!	개구리를 얻었어
hit:10072_conv:20144	trusting	신뢰하는	I let my boyfriend make all the decisions. He is very calculated and more experienced than me about certain matters.	나는 남자친구가 모든 결정을 내리도록 했다 그는 특정 사항에 대해 나보다 매우 계산적이고 경험이 많다	나는 남자친구가 모든 결정을 내리도록 했다
hit:10090_conv:20180	embarrassed	당황스러운	Last week I ate my husband's leftovers. It was chicken fettuccini and so good. I pretended I forgot it was his.	지난 주에 나는 남편의 남은 음식을 먹었습니다. 치킨 페투치니와 너무 맛있었습니다. 나는 그것이 그의 것임을 잊은 척했다.	남편의 남은 음식을 먹었습니다
hit:10114_conv:20228	disgusted	역겨운	I went to make a patty melt today and my bread was rotted. It was really nasty.	나는 오늘 파티를 만들러 갔는데 빵이 엉망이었다 그것은 정말 끔찍했다	빵이 엉망이었다
hit:10119_conv:20239	trusting	신뢰하는	We've moved many times over the past ten years for my husband's job. It's been hard but worth it!	우리는 지난 10년 동안 남편의 일을 위해 여러 차례 이사했다 힘들었지만 그럴 가치가 있어!	우리는 지난 10년 동안 남편의 일을 위해 여러 차례 이사했다
hit:10121_conv:20243	disappointed	실망한	My heart sank when I heard my favorite teacher from elementary school passed away.	초등학교에서 가장 좋아하는 교사가 세상을 떠났다는 소식을 듣고 마음이 가라앉았다.	초등학교에서 가장 좋아하는 교사가 세상을 떠났다는 소식을
hit:10129_conv:20259	jealous	질투하는	My brother won a 75" TV from work yesterday. I bet that will look awesome with Xbox games.	내 동생은 어제 직장에서 75인치 TV를 샀습니다. Xbox 게임에서 멋지게 보일 것입니다.	내 동생은 어제 직장에서 75인치 TV를 샀습니다
hit:10139_conv:20278	lonely	외로운	For a long time I lived out in the middle of nowhere far away from many people. My friends and family were very far away and it felt very overwhelming sometimes.	오랫동안 나는 많은 사람들과 멀리 떨어진 곳에서 살았다 친구들과 가족들이 아주 멀리 있었고, 때로는 매우 압도적인 느낌이 들었다.	오랫동안 나는 많은 사람들과 멀리 떨어진 곳에서 살았다
hit:10150_conv:20300	prepared	준비된	The new school semester starts in a few days and I have all of my supplies and work ready to go	새 학기가 며칠 후면 시작되고 모든 준비물과 일을 시작할 준비가 되었습니다.	새 학기가
hit:10166_conv:20333	disappointed	실망한	I dropped my chipotle after being hungry for the whole morning	아침 내내 배고파서 치폴레를 떨어뜨렸어	치폴레를 떨어뜨렸어
hit:10168_conv:20336	embarrassed	당황스러운	I had to wear a scratched up pair of old glasses because I broke my other pair.	다른 안경이 부러졌기 때문에 긁힌 오래된 안경을 착용해야 했습니다.	다른 안경이 부러졌기 때문에
hit:10177_conv:20354	trusting	신뢰하는	When my husband and I were younger and our children were small, we were on really tight budget. One day at church, when it was time to give out tithe, I knew we had only about $40 in our bank account. I wrote a check for $40. I put my faith in God to carry us. Within a few days, I received an unexpected care package from my mother, which included some cash.	남편과 내가 젊고 아이들이 작았을 때 우리는 예산이 매우 빠듯했습니다. 어느 날 교회에서 십일조를 바칠 때 은행 계좌에 40달러밖에 없다는 것을 알았습니다. 나는 $40 수표를 썼다. 나는 우리를 인도해 주실 하나님을 믿는다. 며칠 만에 어머니로부터 약간의 현금이 포함된 예상치 못한 돌봄 패키지를 받았습니다.	우리를 인도해 주실 하나님을 믿는다
hit:10182_conv:20364	trusting	신뢰하는	Once when i was young and i didn't know how to swim I jumped in the pool knowing my dad was watching me.	어렸을 때 아빠가 나를 지켜보고 있다는 것을 알고 수영장에 뛰어들었다.	아빠가 나를 지켜보고 있다는 것을 알고
hit:10188_conv:20376	content	만족하는	When my dog greets me at my door	우리 강아지가 집 앞에서 나를 맞이할 때	강아지가 집 앞에서 나를 맞이할 때
hit:10192_conv:20384	afraid	두려워하는	I use to work on a farm that required me to do a lot of different things. On on day in particular my boss asked me to stick my hand up a cows rear end to check if it was pregnant.	나는 많은 다른 일을 해야 하는 농장에서 일하곤 했습니다. 특히 어느 날 상사가 임신 여부를 확인하기 위해 소의 뒷부분에 손을 내밀어 보라고 했습니다.	소의 뒷부분에 손을 내밀어 보라고 했습니다
hit:10195_conv:20391	disappointed	실망한	Once I pulled into my drive way and saw that my dog was off the chainand had gotton out of our yard. Something told me to get the dog and put it back on the chain our it was going to end up ran over , well I didn't listen and sure enough my dog was hit by a car shortly afterward and was dead.	한번은 차를 몰고 가다가 개가 사슬에서 떨어져 나와 우리 마당에서 뛰쳐나온 것을 보았습니다. 무언가가 저에게 개를 가져와 체인에 다시 올려놓으라고 했습니다. 우리 개는 결국 넘어질 뻔했습니다. 글쎄요, 저는 제 말을 듣지 않았고 곧 제 개가 차에 치여 죽었습니다.	곧 제 개가 차에 치여 죽었습니다
hit:10198_conv:20396	impressed	감명받은	my friend joined the airforce and became an air traffic controller. Then she got out and became a detective. I'm so proud of her.	제 친구는 공군에 입대하여 항공 관제사가 되었습니다. 그리고 나서 그녀는 밖으로 나와 탐정이 되었다. 그녀가 정말 자랑스럽습니다.	제 친구는 공군에 입대하여 항공 관제사가 되었습니다###밖으로 나와 탐정이 되었다
hit:10199_conv:20399	trusting	신뢰하는	I was once propositioned to go on a date by a man that knew I was married. I was not interested in cheating on my husband, and I told him so.	한 번은 내가 결혼했다는 사실을 아는 남자로부터 데이트를 하자고 제안을 받은 적이 있습니다. 나는 남편을 속이는 데 관심이 없었고 남편에게 그렇게 말했습니다.	남편을 속이는 데 관심이 없었고
hit:10201_conv:20403	grateful	고마워하는	I've been wanting to buy a massage table for a while now. My mom gave me a gift card that finally made it possible.	나는 지금 한동안 마사지 테이블을 사고 싶었다 엄마가 마침내 가능하게 한 선물카드를 주셨다.	엄마가 마침내 가능하게 한 선물카드를 주셨다
hit:10204_conv:20408	disgusted	역겨운	My husband's cat pooped and peed in the bathtub today. Why.	남편의 고양이가 오늘 욕조에서 똥을 쌌습니다. 왜.	남편의 고양이가 오늘 욕조에서 똥을 쌌습니다
hit:10205_conv:20410	disappointed	실망한	My friend moved away to Brazil. I was really hoping she'd stay here.	내 친구는 브라질로 이사했다 나는 그녀가 여기 있기를 정말 바랐다	내 친구는 브라질로 이사했다
hit:10210_conv:20420	lonely	외로운	I recently moved to a very small town. It's been really difficult finding friends and making connections.	나는 최근 아주 작은 마을로 이사했다 친구를 찾고 인연을 맺는 것은 정말 어려웠다	나는 최근 아주 작은 마을로 이사했다
hit:10212_conv:20425	angry	화난	my cat still has his claws. He has begun scratching the chair I sit in to get my attention. He is so bad.	내 고양이는 여전히 발톱을 가지고 있습니다. 그는 내 관심을 끌기 위해 내가 앉은 의자를 긁기 시작했습니다. 그는 너무 나빠.	내가 앉은 의자를 긁기 시작했습니다
hit:10248_conv:20497	angry	화난	I got caught by the train and it made me late for work. I was so mad.	나는 기차에 걸려서 일이 늦어졌다 나는 정말 미쳤다	기차에 걸려서 일이 늦어졌다
hit:10256_conv:20512	embarrassed	당황스러운	I was supposed to order some items online, but got distracted and never made the order.	온라인에서 몇 가지 물건을 주문하려고 했는데 방심해서 주문한 적이 없었다.	방심해서 주문한 적이 없었다
hit:10263_conv:20526	trusting	신뢰하는	I let a stranger borrow my cellphone to make a phone call, but he ended up dashing off with my phone.	낯선 사람이 전화를 걸기 위해 내 휴대폰을 빌려줬지만 그는 결국 내 전화를 가지고 달려갔다.	낯선 사람이 전화를 걸기 위해 내 휴대폰을 빌려줬지만
hit:10266_conv:20533	embarrassed	당황스러운	When I was younger, I went through sort of a rebellious phase. Wound up taking my mom's car for a joyride.	어렸을 때 나는 일종의 반항적인 단계를 겪었다. 즐거운 마음으로 엄마의 차를 몰고 다닌다.	일종의 반항적인 단계를 겪었다.
hit:10269_conv:20538	afraid	두려워하는	I've been anxious because I think my new landlords don't approve of dogs in the house I'm renting and I have a dog!	새 집주인이 내가 임대하고 있는 집에 개를 키우는 것을 승인하지 않는 것 같아서 걱정이 되었습니다.	집에 개를 키우는 것을 승인하지 않는 것 같아서
hit:10297_conv:20595	embarrassed	당황스러운	I misunderstood what someone said to me, I tried to help but in turn it all turned out awkward and the conversation went wrong.	나는 누군가가 나에게 한 말을 오해했고, 나는 도우려고 노력했지만 결과적으로 모든 것이 어색하고 대화가 잘못되었습니다.	누군가가 나에게 한 말을 오해했고,###결과적으로 모든 것이 어색하고 대화가 잘못되었습니다.
hit:10303_conv:20606	joyful	즐거운	I am so happy I just got a new puppy!	새 강아지가 생겨서 너무 기쁩니다!	새 강아지가 생겨서
hit:10303_conv:20607	jealous	질투하는	I saw someone who was making much more money than me doing a very bad job. But I still wished I was on their place and paid as much!	나는 나보다 훨씬 더 많은 돈을 버는 사람이 아주 나쁜 일을 하는 것을 보았다. 그러나 나는 여전히 내가 그 자리에 있기를 바랐고 그만큼의 돈을 지불했습니다!	나보다 훨씬 더 많은 돈을 버는 사람이 아주 나쁜 일을 하는 것을 보았다.
hit:10309_conv:20618	content	만족하는	I just finished my last exam and am very relieved to be finished!	나는 방금 마지막 시험을 마쳤고 끝내서 매우 안도했습니다!	방금 마지막 시험을 마쳤고
hit:10326_conv:20653	afraid	두려워하는	Started a new job. In an industry i have never worked in, with people from all over and a physically demanding job.	새로운 일을 시작했습니다. 나는 한 번도 일해 본 적이 없는 업계에서 다양한 사람들과 육체적으로 힘든 일을 하고 있습니다.	새로운 일을###한 번도 일해 본 적이 없는 업계에서 다양한 사람들과 육체적으로 힘든 일을 하고 있습니다.
hit:10332_conv:20664	hopeful	희망에 찬	I'm hopeful about more finances coming in, I'm starting a new business.	나는 더 많은 재정이 들어올 것을 희망하며 새로운 사업을 시작하고 있습니다.	더 많은 재정이 들어올 것을 희망하며
hit:10345_conv:20690	content	만족하는	Whenever my son is going to stay with his grandparents overnight I get really excited for a short break. As soon as he's gone I almost feel lost and bored! It's always nice when he comes back home and we snuggle and I can just play toys with him. Him being home with me makes everything right in the world.	제 아들이 조부모님과 하룻밤을 지낼 때마다 저는 짧은 휴식 시간에 정말 신이 났습니다. 그가 떠나 자마자 나는 거의 길을 잃고 지루함을 느낍니다! 그가 집에 돌아와서 우리가 껴안고 나는 그와 함께 장난감을 가지고 놀 수 있는 것이 항상 좋습니다. 그가 나와 함께 집에 있으면 세상의 모든 것이 바로잡힙니다.	짧은 휴식 시간에###우리가 껴안고 나는 그와 함께 장난감을 가지고 놀 수 있는 것이###그가 나와 함께 집에 있으면
hit:10348_conv:20696	disappointed	실망한	I tried a new slushie flavor tonight. It sounded very good but it wasn't. Such a letdown.	나는 오늘 밤 새로운 슬러시 맛을 시험해 보았다. 아주 좋은 소리가 났지만 그렇지 않았습니다. 그런 실망.	새로운 슬러시 맛을###아주 좋은 소리가 났지만 그렇지 않았습니다.
hit:10350_conv:20701	content	만족하는	My neighbor promised to give me his properties just for me to agree to be his girlfriend , but what I have is enough for me	내 이웃은 내가 그의 여자 친구가 되기로 동의하기만 하면 그의 재산을 나에게 주기로 약속했지만 내가 가진 것으로 충분합니다.	내 이웃은 내가 그의 여자 친구가 되기로 동의하기만 하면###내가 가진 것으로
hit:10354_conv:20708	trusting	신뢰하는	i trust my wife so much	나는 내 아내를 너무 믿는다	내 아내를
hit:10357_conv:20715	caring	돌보는	i care about my wife and i always want the best for her	나는 어렸을 때 돌보고 항상 그녀에게 최선을 다하기를 원합니다	어렸을 때
hit:10358_conv:20716	trusting	신뢰하는	I trust my boyfriend so much when he lives in Holland and I live in the UK	나는 남자친구가 네덜란드에 살고 나는 영국에 살 때를 너무 믿는다.	영국에 살 때를
hit:10363_conv:20726	disappointed	실망한	I was so mad when I came out of the salon with different hair color than I asked ofr	요청한 머리색과 다른 머리색으로 미용실에서 나왔을 때 너무 화가 났어요	요청한 머리색과 다른 머리색으로 미용실에서 나왔을 때 너무 화가 났어요
hit:10365_conv:20730	embarrassed	당황스러운	a girl i like at school told me today she doesn't like me in front of everyone	학교에서 내가 좋아하는 여자가 오늘 모든 사람들 앞에서 나를 좋아하지 않는다고 말했다	내가 좋아하는 여자가 오늘 모든 사람들 앞에서 나를 좋아하지 않는다고 말했다
hit:10370_conv:20740	trusting	신뢰하는	god has done so much for me in my life. i owe everything to him	하나님은 내 인생에서 나를 위해 너무 많은 일을 하셨습니다. 나는 그에게 모든 것을 빚지고 있다	하나님은
hit:10377_conv:20755	sentimental	감상적인	i was looking at my old pictures the other day	나는 요전날 내 오래된 사진을 보고 있었다	내 오래된 사진을
hit:10413_conv:20826	disgusted	역겨운	I was eating some food at a restaurant when I found a hair in it. I didn't NOT want to eat any more!	식당에서 음식을 먹다가 머리카락이 발견되었습니다. 나는 더 이상 먹고 싶지 않았다!	음식을 먹다가 머리카락이 발견되었습니다.
hit:10418_conv:20836	disappointed	실망한	My husband lost his job. It was 3 weeks before christmas.	남편은 직장을 잃었습니다. 크리스마스 3주 전이었다.	남편은 직장을 잃었습니다.
hit:10419_conv:20839	angry	화난	I was angry at my friend's attitude towards me	나에 대한 친구의 태도에 화가 났다	나에 대한 친구의 태도에
hit:10464_conv:20928	afraid	두려워하는	The building where I work is under construction and senior leadership was recently offering tours to staff members. I was a little nervous about having to walk through a live construction zone and thought I might trip on something.	내가 일하는 건물은 건설 중이고 고위 경영진은 최근 직원들에게 투어를 제공하고 있었습니다. 실제 공사장을 걸어가야 하는 데 약간 긴장이 되었고 뭔가에 걸려 넘어질 수도 있다는 생각이 들었습니다.	뭔가에 걸려 넘어질 수도 있다는 생각이 들었습니다.
hit:10472_conv:20944	angry	화난	I'm so mad at my neighbor! He's working on his home and dropped nails in the street. I got a flat tire because of him.	나는 내 이웃에게 너무 화가 났어요! 그는 집에서 일하다가 거리에 못을 박았습니다. 그 사람 때문에 타이어 펑크가 났어요.	내 이웃에게###그 사람 때문에 타이어 펑크가 났어요.
hit:10490_conv:20981	afraid	두려워하는	My son's pediatrician advised me to have early intervention out because he's delayed in talking. The appointment is set for next week and I don't really know to expect.	제 아들의 소아과 의사는 제게 말을 늦게 하기 때문에 조기 개입을 하라고 조언했습니다. 약속은 다음주로 잡혀있고 정말 기대되지는 않습니다.	제 아들의 소아과 의사는 제게 말을 늦게 하기 때문에 조기 개입을 하라고 조언했습니다.
hit:10493_conv:20986	caring	돌보는	My friend had a long hospital stay, and I spent a lot of time there with them.	내 친구는 병원에 오래 입원했고 나는 그곳에서 그들과 많은 시간을 보냈습니다.	내 친구는 병원에 오래 입원했고
hit:10510_conv:21021	content	만족하는	Everyone in my hometown seems to want to move away but not me. I'm happy right where I am!	고향 사람들은 모두 이사를 가고 싶어 하는 것 같으나 나는 그렇지 않다. 내가 있는 바로 그곳이 행복하다!	내가 있는 바로 그곳이
hit:10520_conv:21040	trusting	신뢰하는	Once I had a box of random things I needed to give away, so I put it in my driveway and made a Craigslist post to come take whatever you want. Luckily they only took anything extra.	일단 나누어 주어야 할 임의의 상자가 있었기 때문에 차도에 놓고 Craigslist에 게시하여 원하는 것을 가져 왔습니다. 운 좋게 그들은 여분의 것을 가져갔습니다.	차도에 놓고 Craigslist에 게시하여 원하는 것을 가져 왔습니다.
hit:10526_conv:21053	disgusted	역겨운	My 1 year old smeared poop on my leg after taking her diaper off.	1살짜리 아기가 기저귀를 벗은 후 다리에 똥이 묻었습니다.	다리에 똥이 묻었습니다.
hit:10543_conv:21087	disappointed	실망한	I was horrified when my dog died a few weeks ago. He was one of my best companions!	몇 주 전에 내 개가 죽었을 때 나는 끔찍했습니다. 그는 내 최고의 동료 중 하나였습니다!	몇 주 전에 내 개가 죽었을 때
hit:10545_conv:21091	afraid	두려워하는	My husband just had a job interview. We are waiting to hear back from the company.	남편이 방금 면접을 봤습니다. 우리는 회사의 답변을 기다리고 있습니다.	우리는 회사의 답변을 기다리고 있습니다.
hit:10552_conv:21104	afraid	두려워하는	I was home alone when all the power went out. I heard a noise and didn't know what it was.	전원이 모두 나갔을 때 나는 집에 혼자 있었다. 나는 소리를 들었고 그것이 무엇인지 몰랐습니다.	전원이 모두 나갔을 때 나는 집에 혼자 있었다.
hit:10599_conv:21199	embarrassed	당황스러운	i ate all my kids halloween candy last year	나는 작년에 내 아이들에게 할로윈 사탕을 모두 먹었습니다.	나는 작년에 내 아이들에게 할로윈 사탕을 모두 먹었습니다.
hit:10600_conv:21201	content	만족하는	Right now I have my cat at my side, a movie on TV, and rum in my glass. Can't ask for anything more.	지금 내 옆에는 고양이가 있고, TV에서 영화가 나오고, 유리잔에 럼주가 있습니다. 더 이상 아무것도 요구할 수 없습니다.	지금 내 옆에는 고양이가 있고, TV에서 영화가 나오고, 유리잔에 럼주가 있습니다.
hit:10630_conv:21261	caring	돌보는	My daughter just got a new bunny that she rescued from the bunny rescue. She loves to hold it and watch it run around.	내 딸은 방금 토끼 구조에서 구출한 새로운 토끼를 얻었습니다. 그녀는 그것을 잡고 돌아 다니는 것을 좋아합니다.	토끼 구조에서 구출한 새로운 토끼를
hit:10642_conv:21285	surprised	놀란	There's been a large number of bats flying on my property this summer. They keep showing up in the craziest of places, like one got into my sunroom and has been living there for a few weeks.	이번 여름에 제 재산에 많은 수의 박쥐가 날아왔습니다. 그들은 내 일광실에 들어와 몇 주 동안 거기에서 살았던 것처럼 가장 미친 장소에 계속 나타납니다.	이번 여름에 제 재산에 많은 수의 박쥐가 날아왔습니다.
hit:10673_conv:21347	embarrassed	당황스러운	I feel so guilty, I left my dog alone at home all day because I had to go support my friend at a charity event	너무 죄책감이 들어 자선 행사에 친구를 지원하러 가야했기 때문에 하루 종일 강아지를 집에 혼자 두었습니다.	하루 종일 강아지를 집에 혼자 두었습니다.
hit:10689_conv:21378	afraid	두려워하는	I have an irrational fear of flying, yet I planned a trip which required me to travel 8 hours in a plane by myself	비행기에 대한 불합리한 두려움이 있지만 혼자 비행기로 8시간을 가야 하는 여행을 계획했습니다.	비행기에 대한
hit:10705_conv:21411	disappointed	실망한	I was heartbroken when I got pregnant and the father of my future baby beat me. He went to jail and we broke up.	나는 임신했을 때 가슴이 아팠고 내 미래의 아기의 아버지가 나를 구타했습니다. 그는 감옥에 갔고 우리는 헤어졌다.	내 미래의 아기의 아버지가 나를 구타했습니다.
hit:10707_conv:21414	anticipating	기대하는	I was building a computer and was getting each part in the mail, and I was anticipating them and was excited	나는 컴퓨터를 만들고 있었고 각 부품을 우편으로 받고 있었고 그것들을 기대하고 흥분했습니다.	각 부품을 우편으로 받고 있었고
hit:10725_conv:21450	hopeful	희망에 찬	I am praying that I did well on my exams.	시험 잘 치기를 기도합니다.	시험 잘 치기를
hit:10734_conv:21469	jealous	질투하는	My girlfriend was talking to another man.	내 여자친구는 다른 남자와 이야기를 하고 있었다.	내 여자친구는 다른 남자와 이야기를 하고 있었다.
hit:10750_conv:21500	grateful	고마워하는	My family is helping out with the money for my marriage ceremony!	우리 가족이 내 결혼식을 위해 돈을 돕습니다!	우리 가족이 내 결혼식을 위해 돈을 돕습니다!
hit:10754_conv:21508	grateful	고마워하는	I am happy with what I have in life.	나는 삶에 있는 것에 만족한다.	삶에 있는 것에
hit:10761_conv:21522	embarrassed	당황스러운	One time I embarrassed myself by getting a little too spirited and roughhousing with my friend. i ended up breaking my tailbon	한번은 친구에게 너무 씩씩하고 거칠게 굴어서 스스로를 부끄럽게 한 적이 있습니다. 나는 결국 꼬리뼈를 부러뜨렸다	나는 결국 꼬리뼈를 부러뜨렸다
hit:10762_conv:21524	afraid	두려워하는	I was offered a new job last week but I dont know if I will take it.	나는 지난 주에 새로운 직업을 제안받았지만 받아들일지 모르겠습니다.	나는 지난 주에 새로운 직업을 제안받았지만 받아들일지 모르겠습니다.
hit:10769_conv:21538	trusting	신뢰하는	I am very faithful to my employer.	나는 고용주에게 매우 충실합니다.	고용주에게
hit:10790_conv:21581	trusting	신뢰하는	I believed that my son would behave responsibly when I left him home alone for the weekend.	나는 주말에 아들을 집에 혼자 남겨두면 아들이 책임감 있게 행동할 것이라고 믿었습니다.	아들이 책임감 있게 행동할 것이라고
hit:10796_conv:21592	afraid	두려워하는	i'm always scared that something bad will happen.	안 좋은 일이 생길까봐 항상 두려워요.	안 좋은 일이 생길까봐
hit:10797_conv:21595	afraid	두려워하는	I thought my wife had umbilical hernia. Which is a serious health condition. Doctor told her she might die or end up in an ER! .	아내가 제대 탈장을 앓고 있는 줄 알았습니다. 심각한 건강 상태입니다. 의사는 그녀가 사망하거나 응급실에 실려갈 수도 있다고 말했습니다! .	아내가 제대 탈장을 앓고 있는 줄 알았습니다.###의사는 그녀가 사망하거나 응급실에 실려갈 수도 있다고 말했습니다! .
hit:10798_conv:21596	content	만족하는	When I got my dream job I felt like I got everything I ever wanted in life. I finally felt content and happy with everything.	꿈의 직장을 얻었을 때 나는 내가 인생에서 원했던 모든 것을 얻은 것처럼 느꼈습니다. 마침내 나는 모든 것에 만족하고 행복했습니다.	꿈의 직장을 얻었을 때
hit:10800_conv:21600	lonely	외로운	as a writer i prefer to always be alone	작가로서 나는 항상 혼자 있는 것을 선호한다	작가로서 나는 항상 혼자 있는 것을 선호한다
hit:10801_conv:21602	joyful	즐거운	Am very happy to have the best family in the world	세상에서 가장 좋은 가족을 갖게 되어 매우 행복합니다	세상에서 가장 좋은 가족을 갖게 되어
hit:10806_conv:21613	confident	확신하는	I went to a job interview felling very confident and cocky. But I got the job anyhow because I had the right skills.	나는 매우 자신감 있고 건방지게 취직 면접에 갔다. 그러나 나는 적절한 기술을 가지고 있었기 때문에 어쨌든 직업을 얻었습니다.	취직 면접에
hit:10818_conv:21637	trusting	신뢰하는	I went skydiving a few years ago and it's probably the craziest thing I've ever done. I went tandem with the instructor as it was my first time. I really had to have faith in him that he knew what he was doing and wouldn't make any mistakes. It was a thrill!	나는 몇 년 전에 스카이다이빙을 하러 갔고 그것은 아마도 내가 한 것 중 가장 미친 짓일 것입니다. 저는 처음이라 강사님과 함께 갔습니다. 나는 그가 자신이 하는 일을 알고 실수를 하지 않을 것이라는 그를 믿어야 했습니다. 스릴이었습니다!	강사님과 함께
hit:10824_conv:21648	disappointed	실망한	A 10.2 magnitude volcanic eruption shattered my neoghborhood.I lost a fortune!	규모 10.2의 화산 폭발이 내 이웃을 산산조각냈어요.재산을 잃었어요!	화산 폭발이###재산을 잃었어요!
hit:10834_conv:21668	afraid	두려워하는	I really love a good scare, but I'm also kind of a chicken. My friends convinced me to go to the annual haunted house at my county fairgrounds many years ago and I was super excited. Once we were there, though, I got really nervous and wasn't sure I wanted to go in!	나는 좋은 겁주는 것을 정말로 좋아하지만, 나는 또한 일종의 닭이기도 하다. 내 친구들은 몇 년 전에 내 카운티 박람회장에서 연례 유령의 집에 가자고 설득했고 나는 매우 흥분했습니다. 하지만 일단 우리가 거기에 갔을 때 나는 정말로 긴장했고 들어가고 싶은지 확신이 없었습니다!	내 친구들은 몇 년 전에 내 카운티 박람회장에서 연례 유령의 집에 가자고 설득했고
hit:10845_conv:21690	afraid	두려워하는	I used to live in what other people called a "haunted house." I would hear all sorts of sounds at night, and sometimes see shadowy figures in the dark.	나는 다른 사람들이 "유령의 집"이라고 부르는 곳에 살았습니다. 나는 밤에 온갖 소리를 듣곤 했고 때때로 어둠 속에서 그림자 같은 모습을 볼 수 있었습니다.	밤에 온갖 소리를 듣곤 했고 때때로 어둠 속에서 그림자 같은 모습을
hit:10846_conv:21693	afraid	두려워하는	We were driving on the interstate and I noticed a woman hitchhiking. I wanted to pull over to help but something told me not too.	우리는 주간 고속도로를 운전하고 있었는데 히치하이킹하는 한 여성을 보았습니다. 나는 도움을 주기 위해 차를 세우고 싶었지만 무언가가 나에게 그렇게 하지 않았다.	히치하이킹하는 한 여성을
hit:10855_conv:21711	disgusted	역겨운	There are a couple barn cats that live on my property. One of them always tries to get inside. He always brings dead mice to the front door and leaves them there. It's very gross!	우리 집에는 헛간 고양이 몇 마리가 살고 있습니다. 그들 중 하나는 항상 안으로 들어가려고 합니다. 그는 항상 죽은 쥐를 현관으로 가져와서 거기에 둡니다. 아주 끔찍해!	항상 죽은 쥐를 현관으로 가져와서
hit:10860_conv:21720	disappointed	실망한	My father died about a year ago. I still have trouble when I remember seeing him dead in his bed.	아버지는 약 1년 전에 돌아가셨습니다. 나는 그가 침대에서 죽은 것을 기억할 때 여전히 문제가 있습니다.	아버지는 약 1년 전에 돌아가셨습니다.
hit:10866_conv:21733	trusting	신뢰하는	My wife has been so supportive,we dont keep secrets	아내가 많이 도와줬고, 우리는 비밀을 지키지 않습니다	아내가
hit:10868_conv:21737	caring	돌보는	We just welcomed a new puppy into the family. I love him already he has been such a great addition, I love looking after him.	우리는 방금 새 강아지를 가족으로 맞이했습니다. 나는 이미 그를 사랑합니다.	새 강아지를
hit:10895_conv:21791	angry	화난	I got a dog from the pound laxst week . And they said all of its shots were included in the initial payment. Come to find out I had to pay $40 extra on top of the $50 I initialy paid and I was furious.	나는 지난 주에 파운드에서 개를 얻었다. 그리고 그들은 초기 지불에 모든 샷이 포함되었다고 말했습니다. 처음에 지불한 50달러 외에 40달러를 추가로 지불해야 했고 화가 났습니다.	처음에 지불한 50달러 외에 40달러를 추가로 지불해야 했고
hit:10898_conv:21797	disappointed	실망한	When my dog Buddy died, I was horribly upset.	내 강아지 버디가 죽었을 때 나는 몹시 속상했습니다.	내 강아지 버디가 죽었을 때
hit:10903_conv:21807	trusting	신뢰하는	I had a co-worker that became a good friend. THen she stabbed me in the back and cost me my job.	좋은 친구가 된 동료가 있었습니다. 그런 다음 그녀는 내 등을 찔러 내 일자리를 빼앗았습니다.	좋은 친구가 된 동료가
hit:10909_conv:21819	caring	돌보는	My dog seemed to be depressed. I thought maybe he would feel better if I gave him a bath. He was so happy afterwards.	우리 강아지는 우울한 것 같았습니다. 목욕을 시키면 기분이 좋아질 것 같았다. 그는 나중에 너무 행복했습니다.	우리 강아지는
hit:10924_conv:21849	afraid	두려워하는	School starts back in 2 weeks. I'm a bit nervous about the new students/class that I will have.	학교는 2주 후에 다시 시작됩니다. 나는 내가 갖게 될 새로운 학생/반에 대해 약간 긴장한다.	새로운 학생/반에 대해
hit:10945_conv:21891	impressed	감명받은	My son placed third in his jiu-jitsu competition. He surprised me with how well he did.	제 아들이 주짓수 대회에서 3위를 했습니다. 그는 그가 얼마나 잘했는지에 대해 나를 놀라게 했다.	제 아들이 주짓수 대회에서 3위를 했습니다.
hit:10968_conv:21936	sentimental	감상적인	Over the weekend, I watched a really sad movie and felt thankful and grateful for my parents.	주말에 정말 슬픈 영화를 보며 부모님께 감사와 고마움을 느꼈습니다.	정말 슬픈 영화를 보며
hit:10970_conv:21941	embarrassed	당황스러운	I felt bad I missed my grandfathers funeral a while ago	얼마 전 할아버지의 장례를 치르지 못해 아쉬웠다	할아버지의 장례를 치르지 못해
hit:10985_conv:21971	sentimental	감상적인	I recently found old home videos of me as a child while cleaning out my living room cabinets	최근에 거실 캐비닛을 청소하던 어린 시절의 오래된 홈 비디오를 발견했습니다.	어린 시절의 오래된 홈 비디오를
hit:10990_conv:21981	content	만족하는	Getting cleared after having 7 surgeries I felt so relived and relaxed.	7번의 수술을 하고 나니 마음이 맑아지고 마음이 편안해졌습니다.	7번의 수술을 하고 나니
hit:11001_conv:22003	joyful	즐거운	I am going camping tomorrow, it's one of my favourite things to do in the summer!	저는 내일 캠핑을 갑니다. 여름에 하고 싶은 것 중 하나입니다!	저는 내일 캠핑을 갑니다.
hit:11005_conv:22010	anticipating	기대하는	I bought a bunch of dresses online to try on for my brother's wedding. I really hope at least one of them works.	동생 결혼식에 입어보려고 온라인으로 여러벌의 드레스를 샀습니다. 나는 그들 중 적어도 하나가 작동하기를 정말로 바랍니다.	여러벌의 드레스를 샀습니다.
hit:11013_conv:22027	jealous	질투하는	A few weeks ago a lady at my job got a promotion i thought i was going to get.	몇 주 전에 직장의 한 여성이 내가 얻을 것이라고 생각했던 승진을 했습니다.	직장의 한 여성이 내가 얻을 것이라고 생각했던 승진을 했습니다.
hit:11014_conv:22028	jealous	질투하는	Recently I refered a friend to a research study I applied for. For an hour of your time you earn $125. She got it and I didn't.	최근에 나는 친구에게 내가 지원한 연구 연구를 추천했습니다. 1시간 동안 $125를 벌 수 있습니다. 그녀는 그것을 얻었고 나는하지 않았다.	친구에게###그녀는 그것을 얻었고 나는하지 않았다.
hit:11017_conv:22035	afraid	두려워하는	I recently joined a new team of people at work (a new work group), and I was feeling unsure about the goals of the project we were working on or whether the project was even a good idea or not.	나는 최근에 직장의 새로운 팀(새로운 작업 그룹)에 합류했고 우리가 작업하고 있는 프로젝트의 목표나 프로젝트가 좋은 아이디어인지 아닌지 확신이 서지 않았습니다.	우리가 작업하고 있는 프로젝트의 목표나 프로젝트가 좋은 아이디어인지 아닌지 확신이 서지 않았습니다.
hit:11022_conv:22045	embarrassed	당황스러운	I tell my mother all of my secrets and I know she wouldn't tell anyone.	나는 어머니에게 내 모든 비밀을 말했고 그녀는 아무에게도 말하지 않을 것임을 압니다.	나는 어머니에게 내 모든 비밀을 말했고
hit:11030_conv:22061	excited	흥분한	I'm going to Ireland next month for 8 days. I have never been, I can't wait!	저는 다음 달에 8일 동안 아일랜드에 갑니다. 나는 한 번도 가본 적이 없어, 기다릴 수 없어!	다음 달에 8일 동안 아일랜드에 갑니다.
hit:11036_conv:22073	anticipating	기대하는	i am currently waiting for my nephew to be born	나는 현재 조카가 태어나기를 기다리고 있다	조카가 태어나기를
hit:11040_conv:22080	hopeful	희망에 찬	I just put in an application to get a police dog who failed his training. I know the process to get one is difficult, but I'm crossing my fingers	훈련에 실패한 경찰견을 데려오기 위해 방금 신청서를 넣었습니다. 하나를 얻는 과정이 어렵다는 것을 알고 있지만 손가락을 엇갈리고 있습니다	훈련에 실패한 경찰견을 데려오기 위해 방금 신청서를 넣었습니다.
hit:11060_conv:22120	impressed	감명받은	One of my students went out and got interviews for a project	제 학생 중 한 명이 프로젝트를 위해 나가서 인터뷰를 했습니다.	제 학생 중 한 명이 프로젝트를 위해 나가서 인터뷰를 했습니다.
hit:11064_conv:22129	embarrassed	당황스러운	I acted like I shouldnt have the other day.	나는 다른 날이 있어서는 안 될 것처럼 행동했다.	나는 다른 날이 있어서는 안 될 것처럼 행동했다.
hit:11070_conv:22141	confident	확신하는	I know I can make a lotta money on here if I keep working.	계속 일하면 여기서 많은 돈을 벌 수 있다는 것을 압니다.	계속 일하면 여기서 많은 돈을 벌 수 있다는 것을 압니다.
hit:11085_conv:22171	angry	화난	I was extremely upset when 2 people did not show up to play flag football. They told me they were going to come the day before.	플래그 풋볼을 하기 위해 2명이 나타나지 않았을 때 나는 매우 화가 났습니다. 그들은 그들이 하루 전에 올 것이라고 나에게 말했다.	플래그 풋볼을 하기 위해 2명이 나타나지 않았을 때
hit:11096_conv:22193	sentimental	감상적인	Last year, my great grandfather passed away. I was very nostalgic at that time.	작년에 증조할아버지가 돌아가셨어요. 나는 그 때 매우 향수병이었다.	증조할아버지가 돌아가셨어요.
hit:11114_conv:22228	hopeful	희망에 찬	I am very hopeful that I will be able to win the lottery this week	이번주에 로또에 당첨되리라 기대가 큽니다	로또에 당첨되리라
hit:11118_conv:22236	disappointed	실망한	I am frustrated when I try to get online but my wifi is not working or it works so slow that I can not open any video.	인터넷에 접속하려고 하는데 Wi-Fi가 작동하지 않거나 너무 느리게 작동하여 비디오를 열 수 없을 때 좌절합니다.	Wi-Fi가 작동하지 않거나 너무 느리게 작동하여
hit:11125_conv:22250	hopeful	희망에 찬	I graduated and was very excited for the future.	나는 졸업했고 미래가 매우 기대된다.	미래가
hit:11138_conv:22276	confident	확신하는	I was a hard worker which got me many raises through the years. I a, pretty sure I can get another one soon.	나는 수년 동안 많은 인상을 준 열심히 일하는 사람이었습니다. 나는, 곧 다른 것을 얻을 수 있다고 확신합니다.	곧 다른 것을 얻을 수 있다고
hit:11147_conv:22294	trusting	신뢰하는	My girlfriend and I have been together for four years. This is my first real relationship and I feel like she is the only person I want to be with.	제 여자친구와 저는 사귄지 4년이 되었습니다. 이것이 나의 첫 번째 실제 관계이고 그녀가 내가 함께하고 싶은 유일한 사람이라고 생각합니다.	제 여자친구와 저는 사귄지 4년이 되었습니다.###내가 함께하고 싶은 유일한 사람이라고
hit:11159_conv:22319	embarrassed	당황스러운	I was walking on the road and I fell	도로를 걷다가 넘어졌다	도로를 걷다가 넘어졌다
hit:11167_conv:22335	embarrassed	당황스러운	Once before it was a very hot day out and I had to drive to the store in my car with no A/C and I sweat so much that a had sweat stains on my butt and other embarrassing places.	한번은 날이 너무 더워서 에어컨도 없는 차를 몰고 가게까지 가야 했는데 땀을 너무 많이 흘려서 엉덩이나 창피한 곳에 땀 자국이 났어요.	엉덩이나 창피한 곳에 땀 자국이 났어요.
hit:11175_conv:22350	sentimental	감상적인	My grandmother dies recently. Every time I think about how our time was spent together, I am sentimental about the past.	할머니가 최근에 돌아가셨어요. 함께한 시간을 생각할 때마다 과거가 그립다.	할머니가###함께한 시간을 생각할 때마다
hit:11186_conv:22373	sentimental	감상적인	I found an old sketchbook that I have owned for years and flipped through it to see a ton of drawings I did when I was much younger.	나는 내가 몇 년 동안 소유하고 있던 오래된 스케치북을 발견하고 훨씬 더 어렸을 때 그렸던 수많은 그림을 보기 위해 그것을 넘겼습니다.	오래된 스케치북을
hit:11198_conv:22396	disappointed	실망한	My close friend said he couldn't visit us for thanksgiving last year. It was such a let down for the whole family.	친한 친구가 작년에 추수감사절에 우리를 방문하지 못했다고 합니다. 그것은 온 가족에게 너무나 실망이었습니다.	친한 친구가 작년에 추수감사절에 우리를 방문하지 못했다고 합니다
hit:11202_conv:22405	embarrassed	당황스러운	This morning when I met my friend, I had indigestion. I passed gas and it smelled terrible.	오늘 아침에 친구를 만났을 때 소화 불량이 있었습니다. 나는 가스를 통과했고 끔찍한 냄새가 났다.	나는 가스를 통과했고 끔찍한 냄새가 났다.
hit:11206_conv:22412	joyful	즐거운	I went to visit my dad who I haven't seen in years this spring. We had a really great time catching up.	올봄 몇 년 동안 보지 못한 아빠를 찾아갔다. 우리는 정말 즐거운 시간을 보냈다	아빠를 찾아갔다
hit:11215_conv:22430	sentimental	감상적인	I became very choked up when I opened an old box my dead mother had given me. In the box, I found a hand written note I'd never read before.	돌아가신 어머니가 주신 오래된 상자를 열었을 때 나는 매우 숨이 막혔습니다. 상자에서 나는 전에 한 번도 읽지 않은 손으로 쓴 쪽지를 발견했습니다.	손으로 쓴 쪽지를
hit:11216_conv:22432	angry	화난	My daughters's boy friend got drunk and started a fight with my husband. We had to call the police.	딸의 남자친구가 술에 취해 남편과 싸웠습니다. 우리는 경찰을 불러야 했다.	딸의 남자친구가 술에 취해 남편과 싸웠습니다
hit:11224_conv:22448	impressed	감명받은	When I went on a first date with my now fiance he picked me up in a Cadillac XLR. I thought it was the coolest car I've ever seen. I reminded me of batman!	지금의 약혼자와 첫 데이트를 했을 때 그는 저를 캐딜락 XLR로 태웠습니다. 내가 본 차 중 가장 멋진 차라고 생각했다. 배트맨이 생각났어요!	캐딜락 XLR로
hit:11236_conv:22472	sentimental	감상적인	My husband gave me a ring that belonged to his great-grandmother. I hold it dear to me.	남편은 증조할머니의 반지를 저에게 주었습니다. 나는 나를 소중하게 생각합니다.	남편은 증조할머니의 반지를 저에게 주었습니다
hit:11237_conv:22475	afraid	두려워하는	When I was a little girl, our house caught on fire. It burned to the ground.	어렸을 때 우리 집은 불이 났다 그것은 땅에 불을 질렀다	우리 집은 불이 났다
hit:11239_conv:22478	disappointed	실망한	I just wrecked my brand new car!!!	내 새 차를 막 망가뜨렸어!!!	내 새 차를 막 망가뜨렸어!!!
hit:11256_conv:22513	trusting	신뢰하는	Just got my new coffee pot from a brand I have never tried. I love it so much I will never go with another coffee pot brand again.	한 번도 먹어본 적 없는 브랜드의 새 커피 포트를 받았습니다. 나는 그것을 너무 좋아해서 다른 커피 포트 브랜드와 다시는 가지 않을 것입니다.	한 번도 먹어본 적 없는 브랜드의 새 커피 포트를
hit:11257_conv:22514	afraid	두려워하는	a few nights ago I was awoken to a spider crawling across me in bed.	며칠 전 나는 침대에서 나를 가로질러 기어가는 거미에 잠을 깼다.	나를 가로질러 기어가는 거미에
hit:11258_conv:22517	hopeful	희망에 찬	I went through a lot of hard times in my life. Lost my job, injured my knee, lost someone dear. But I always believed things would get better.	나는 내 인생에서 힘든 시간을 많이 겪었다. 직장을 잃었고, 무릎을 다쳤고, 소중한 사람을 잃었습니다. 그러나 나는 항상 상황이 나아질 것이라고 믿었습니다.	상황이 나아질 것이라고
hit:11268_conv:22536	afraid	두려워하는	I went to a water park onetime and my top came off while I was going down a slide	예전에 워터파크에 갔다가 미끄럼틀을 타다가 상의가 벗겨져	미끄럼틀을 타다가 상의가 벗겨져
hit:11271_conv:22542	anticipating	기대하는	My husband said he is buying me a new car for my birthday. I can't wait!	남편이 내 생일을 맞아 새 차를 사겠다고 했다. 기다릴 수가 없어!	남편이 내 생일을 맞아 새 차를 사겠다고 했다.
hit:11294_conv:22588	afraid	두려워하는	when i was waiting on my baby to be born	아기가 태어나기를 기다리고 있을 때	아기가 태어나기를 기다리고 있을 때
hit:11318_conv:22637	embarrassed	당황스러운	once in my early twenties I remember going to a party and everyone was in the pool. I got in the pool and splashed around and didn't realize I had a huge green bugger coming out of my nose. A really cute guy pointed that out for me.	20대 초반에 한 번 파티에 갔을 때 모두가 수영장에 있었던 것을 기억합니다. 나는 수영장에 들어가서 물을 튀겼고 내 코에서 거대한 녹색 벌레가 나오는 것을 깨닫지 못했습니다. 정말 귀여운 녀석이 나를 위해 그것을 지적했다.	내 코에서 거대한 녹색 벌레가 나오는 것을
hit:11338_conv:22676	afraid	두려워하는	I was scared when I saw a mountain lion at night right in front of me. I ran to my tent.	밤에 산사자를 보고 바로 앞에서 겁이 났다. 나는 텐트로 달려갔다	밤에 산사자를 보고
hit:11341_conv:22683	disappointed	실망한	Our dog got out of yard one day and he was hit by a car. He was like one of my kids.	우리 개가 어느 날 마당에서 나와 차에 치였다 그는 내 아이들 중 한 명과 같았다	우리 개가 어느 날 마당에서 나와 차에 치였다
hit:11348_conv:22696	proud	자랑스러운	my daughter passed her drivers test on the first try	딸이 첫 시도에서 운전자 시험에 합격했다	딸이 첫 시도에서 운전자 시험에 합격했다
hit:11359_conv:22719	excited	흥분한	my son is coming to visit	아들이 방문하러 오고 있다	아들이 방문하러 오고 있다
hit:11360_conv:22721	impressed	감명받은	My son scored 2 goals in the football game. i was so excited.	아들이 축구 경기에서 2골을 넣었다 나는 너무 흥분했다	아들이 축구 경기에서 2골을 넣었다
hit:11383_conv:22766	trusting	신뢰하는	Whenever you start a new job you must depend on your trainer to show you the ropes. Moving into the fast paced world of retail after being away for years I really relied on my trainer.	당신이 새로운 일을 시작할 때마다 당신은 당신에게 로프를 보여줄 트레이너에게 의존해야 합니다. 몇 년 동안 멀리 떨어져 있던 후 빠르게 변화하는 소매 세계로 이동하면서 저는 트레이너에게 정말 의지했습니다.	트레이너에게
hit:11391_conv:22782	afraid	두려워하는	I rode on my boyfriend's motorcycle for the first time on the highway and I was a little anxious about it	고속도로에서 남자친구의 오토바이를 처음 탔는데 조금 불안했어요	고속도로에서 남자친구의 오토바이를 처음 탔는데
hit:11394_conv:22788	grateful	고마워하는	When my father died i thought me and my mom were alone. But there was a huge amount of support.	아버지가 돌아가셨을 때 나와 엄마가 혼자 있다고 생각했다. 그러나 막대한 지원이 있었다.	막대한 지원이 있었다
hit:11394_conv:22789	afraid	두려워하는	There's so much going on. I wonder what the future holds	너무 많은 일이 일어나고 있습니다. 미래가 어떻게 될지 궁금하다	미래가 어떻게 될
hit:11410_conv:22821	trusting	신뢰하는	I went skydiving for the first time. I had to strap myself to someone I didn't know, and jump out of a perfectly good plane.	나는 처음으로 스카이다이빙을 했다 내가 모르는 사람에게 끈을 매야 했고, 완전히 좋은 비행기에서 뛰어내렸다.	스카이다이빙을### 내가 모르는 사람에게 끈을 매야 했고
hit:11424_conv:22849	content	만족하는	After I bought my house I felt happy about my life.	집을 사고 나서 인생이 행복해졌다.	집을 사고 나서
hit:11425_conv:22850	disappointed	실망한	I found out I did not get the promotion at work today. im really bummed about it	나는 오늘 일에서 승진을 받지 못했다는 것을 알게 되었다 그 일에 대해 정말 짜증이 났다	승진을 받지 못했다는 것을
hit:11451_conv:22903	grateful	고마워하는	I was thankful to go ice climbing in Norway and not fall down the glacier. I didn't want to die!	노르웨이에서 빙벽 등반을 하고 빙하에서 떨어지지 않은 것에 감사했습니다. 나는 죽고 싶지 않았다!	빙벽 등반을 하고 빙하에서 떨어지지 않은 것에
hit:11458_conv:22916	lonely	외로운	I was by myself at a party because I didn't really fit it with anybody there. I only was close to a couple people.	거기 누구랑도 잘 어울리지 않아서 혼자 파티에 있었다. 나는 단지 두 사람과 가까웠을 뿐이었다	혼자 파티에 있었다
hit:11478_conv:22956	sentimental	감상적인	I found the mug my grandfather used to use all the time. It was hidden in a box in the attic. Really brought back memories.	할아버지가 늘 쓰시던 머그컵을 찾았어요. 다락방의 상자에 숨겨져 있었습니다. 정말 추억을 되살렸습니다.	할아버지가 늘 쓰시던 머그컵을 찾았어요
hit:11482_conv:22964	angry	화난	im up way too late	너무 늦게 일어나	너무 늦게 일어나
hit:11493_conv:22987	jealous	질투하는	I saw another woman looking at my boyfriend up and down while we are in line at the store	우리가 가게에 줄을 서 있는 동안 다른 여자가 내 남자친구를 위아래로 쳐다보는 걸 봤어요	다른 여자가 내 남자친구를 위아래로 쳐다보는 걸 봤어요
hit:11500_conv:23000	trusting	신뢰하는	My work laptop just recently crashed. However, I'm certain I will be able to fix it myself instead of waiting weeks and weeks for IT to fix.	제 업무용 노트북이 최근에 추락했습니다. 그러나 IT 부서가 수정하는 데 몇 주, 몇 주를 기다리지 않고 스스로 해결할 수 있을 것이라고 확신합니다.	IT 부서가
hit:11501_conv:23002	joyful	즐거운	When I took a pregnancy test and found out I was pregnant with my daughter, I was so happy. It is one of the few life moments that I can picture as if it happened five minutes ago.	임신 테스트를 하고 딸을 임신했다는 사실을 알았을 때 너무 기뻤습니다. 마치 5분 전에 일어난 일처럼 상상할 수 있는 몇 안 되는 인생의 순간 중 하나입니다.	임신 테스트를 하고 딸을 임신했다는 사실을 알았을 때
hit:11504_conv:23009	embarrassed	당황스러운	When the police stop me I felt very bad	경찰이 나를 막을 때 나는 매우 나쁜 기분을 느꼈다	경찰이 나를 막을 때
hit:11510_conv:23021	trusting	신뢰하는	I just celebrated 25 years at my job.	이제 막 직장에서 25주년을 맞았습니다.	이제 막 직장에서 25주년을 맞았습니다.
hit:11511_conv:23022	trusting	신뢰하는	I had to buy a new tv recently. I spoke with the saleperson.	최근에 새 TV를 구입해야 했습니다. 나는 판매원과 이야기했다.	판매원과
hit:11514_conv:23028	excited	흥분한	I won a Starbucks gift card in class recently.	최근 수업시간에 스타벅스 상품권을 받았습니다.	스타벅스 상품권을 받았습니다.
hit:11520_conv:23041	grateful	고마워하는	It was the day for me to move and my family came over to help	내가 이사하는 날이었고 가족들이 도와주러 왔다	가족들이 도와주러 왔다
hit:11525_conv:23051	trusting	신뢰하는	My fiance is having her bachelorette party. I'm excited for her.	내 약혼자는 그녀의 총각 파티를 하고 있어요. 나는 그녀를 위해 흥분된다.	내 약혼자는
hit:11538_conv:23077	trusting	신뢰하는	I let my son drive the car for the first time.	나는 아들이 처음으로 차를 몰게 했다	아들이
hit:11540_conv:23080	sentimental	감상적인	I don't want to sell my grandpa's car.	나는 할아버지 차를 팔고 싶지 않다	나는 할아버지 차를 팔고 싶지 않다
hit:11545_conv:23090	embarrassed	당황스러운	I got caught taking office supplies from work by my supervisor.	상사에게 직장에서 사무용품을 가져가다가 적발되었습니다.	상사에게 직장에서 사무용품을 가져가다가 적발되었습니다.
hit:11546_conv:23093	disappointed	실망한	The college rescinded my admission offer	그 대학은 내 입학 제안을 취소했다	그 대학은 내 입학 제안을 취소했다
hit:11561_conv:23123	embarrassed	당황스러운	I broke my mothers favorite vase and blamed it on my cat. I was only 10 years old.	엄마가 좋아하는 꽃병을 깨고 고양이를 탓했다. 나는 불과 10살이었다	엄마가 좋아하는 꽃병을 깨고 고양이를 탓했다
hit:11563_conv:23127	caring	돌보는	My sister fell ill a few weeks ago. I went to her house and made sure she had everything she needed.	내 여동생은 몇 주 전에 병에 걸렸다 나는 그녀의 집에 가서 그녀가 필요한 모든 것을 확인했다	내 여동생은
hit:11566_conv:23133	embarrassed	당황스러운	We had a group meeting at work and there was some leftover pizza. While everyone was getting ready to leave and they weren't looking, I snuck the rest of the leftover pizza in my purse and slid out!	회사에서 단체모임을 하고 있었는데 피자가 좀 남았어요. 모두가 떠날 준비를 하고 있고 그들은 쳐다보지 않고 있는 동안, 나는 남은 피자를 지갑에 쑤셔넣고 미끄러졌다!	나는 남은 피자를 지갑에 쑤셔넣고 미끄러졌다!
hit:11613_conv:23227	caring	돌보는	My sister's husband is going to be out of town all weekend. She hates being alone. I invited her to stay with me while he is gone.	내 여동생의 남편은 주말 내내 도시를 떠날 것입니다. 그녀는 혼자 있는 것을 싫어합니다. 나는 그가 없는 동안 나와 함께 있어달라고 그녀를 초대했다.	내 여동생의
hit:11620_conv:23241	sentimental	감상적인	My daughter came over today. I brought out the old photo album and we sat and looked through the photos and talked about the old days. We had a nice time.	오늘 딸아이가 왔습니다. 나는 오래된 사진첩을 꺼내어 앉아서 ​​사진을 보며 옛날 이야기를 나눴다. 즐거운 시간을 보냈습니다.	오래된 사진첩을 꺼내어
hit:11703_conv:23406	sad	슬픈	I broke my laptop screen.	노트북 화면을 깨뜨렸습니다.	노트북 화면을 깨뜨렸습니다.
hit:11707_conv:23415	anticipating	기대하는	I have a feeling I'm going to be getting a new car soon.	나는 곧 새 차를 구할 것 같은 느낌이 든다	새 차를 구할 것 같은
hit:11730_conv:23460	sentimental	감상적인	I just watched an old cartoon and reminded me how much i used watch it.	나는 방금 오래된 만화를 보고 내가 그것을 얼마나 사용했는지 상기시켜줍니다.	오래된 만화를 보고
hit:11740_conv:23480	disgusted	역겨운	My trash can is super gross. I almost puked opening it up.	내 쓰레기통은 정말 끔찍하다. 나는 그것을 열 때 거의 토했다.	내 쓰레기통은
hit:11741_conv:23482	disgusted	역겨운	I was holding my brother's newborn earlier today... I held them up a little bit, with them facing down at me, and they puked all over me. Pretty cool. Can't get the smell of baby vomit out of my nose.	오늘 일찍 남동생의 갓난아기를 안고 있었는데... 조금 안아 올려서 아래로 향하게 했더니 온통 토했습니다. 정말 멋진. 내 코에서 아기 토한 냄새를 지울 수 없습니다.	온통 토했습니다
hit:11757_conv:23514	confident	확신하는	A stranger complimented my new hairstyle.	낯선 사람이 내 새로운 헤어스타일을 칭찬했습니다.	내 새로운 헤어스타일을
hit:11759_conv:23519	sentimental	감상적인	I get sentimental about my girlfriend, she means a lot to me	내 여자친구에게 감정이입이 돼, 그녀는 나에게 많은 의미가 있어	내 여자친구에게
hit:11761_conv:23523	jealous	질투하는	My friend just bought a new Range Rover. I am so envious of him.	내 친구가 방금 새 레인지 로버를 샀다 나는 그를 너무 부러워한다	내 친구가 방금 새 레인지 로버를 샀다
hit:11770_conv:23540	prepared	준비된	I have to make a brisket tomorrow. I am so ready to do it.	내일은 양지머리를 만들어야 합니다. 나는 그것을 할 준비가되어 있습니다.	양지머리를 만들어야 합니다
hit:11778_conv:23557	embarrassed	당황스러운	I accidentally slammed the door on my dogs tail.	실수로 강아지 꼬리에 문을 쾅 닫았습니다.	실수로 강아지 꼬리에 문을 쾅 닫았습니다.
hit:11779_conv:23559	content	만족하는	Can't complain about anything. I have a roof over me head, a great family, and a decent job. Life is great for me right now!	아무것도 불평할 수 없다 나는 머리 위에 지붕이 있고, 훌륭한 가족, 괜찮은 일자리가 있다 지금 내 인생이 너무 좋아!	머리 위에 지붕이 있고, 훌륭한 가족, 괜찮은 일자리가 있다
hit:11780_conv:23561	disappointed	실망한	When I found out my son decided to drop out of college.	아들이 대학을 그만두기로 결심했다는 사실을 알게 되자 말이다.	아들이 대학을 그만두기로 결심했다는 사실을
hit:11783_conv:23567	joyful	즐거운	I won free tickets to a my favorite band!	내가 좋아하는 밴드의 무료 티켓을 받았습니다!	내가 좋아하는 밴드의 무료 티켓을 받았습니다!
hit:11784_conv:23568	sentimental	감상적인	I'm back in my old college town for the first time since graduating. It's weird how many memories flood back from just physically being in a space. I'm seeing all the places I used to eat, my old apartment, my campus, and my friends here and there... makes me wish I could go back	졸업 후 처음으로 옛 대학 마을로 돌아왔습니다. 단지 물리적으로 공간에 있는 것에서 얼마나 많은 기억이 되돌아오는지 이상합니다. 예전에 먹었던 곳들, 오래된 아파트, 캠퍼스, 여기저기에 있는 친구들을 보니... 다시 가고 싶게 만드네요.	옛 대학 마을로 돌아왔습니다
hit:11784_conv:23569	disgusted	역겨운	I saw a grown woman pick her nose and eat it earlier. I was so grossed out.	나는 성인 여성이 코를 뽑고 일찍 그것을 먹는 것을 보았습니다. 나는 너무 배부르게 굴었다.	성인 여성이 코를 뽑고 일찍 그것을 먹는 것을 보았습니다
hit:11799_conv:23598	jealous	질투하는	I am jealous of my coworker, he is very smart and athletic	나는 동료에게 질투하고 있는데, 그는 매우 똑똑하고 운동적이다	동료에게###그는 매우 똑똑하고 운동적이다
hit:11801_conv:23602	afraid	두려워하는	I am scared of how work is going to go, it is the start of our busiest period of the year	일이 어떻게 진행될지 두려워하고, 그것이 우리가 가장 바쁜 시기의 시작이다	일이 어떻게 진행될지
hit:11803_conv:23606	joyful	즐거운	My mother got me a new puppy. A small blue eyed husky.	엄마가 새 강아지를 사주셨어요. 작은 푸른 눈의 허스키.	엄마가 새 강아지를 사주셨어요.
hit:11809_conv:23618	angry	화난	Someone keyed my car at work today! Injust got the car last week!	누군가 오늘 일하는 동안 내 차를 열었어! 지난 주에 막 차를 탔어!	누군가 오늘 일하는 동안 내 차를 열었어
hit:11818_conv:23637	embarrassed	당황스러운	thinking someone was talking to me when they werent	그들이 없을 때 누군가가 내게 말을 하고 있었다고 생각했다	누군가가 내게 말을 하고 있었다고 생각했다
hit:11823_conv:23646	content	만족하는	I finally graduated and feel relaxed and OK.	나는 마침내 졸업하고 편안하고 괜찮다	나는 마침내 졸업하고
hit:11830_conv:23660	jealous	질투하는	My best friend moved to my dream town.	내 가장 친한 친구가 내 꿈의 도시로 이사했습니다.	내 가장 친한 친구가 내 꿈의 도시로 이사했습니다.
hit:11833_conv:23667	lonely	외로운	My girlfriend left me for another man. It was on christmas.	내 여자 친구는 다른 남자를 위해 나를 떠났다. 크리스마스 때였다.	내 여자 친구는 다른 남자를 위해 나를 떠났다
hit:11837_conv:23674	sad	슬픈	My cat got ran over by someone. He sped off like it didn't matter.	고양이가 누군가에게 치였습니다. 그는 상관없다는 듯 걸음을 옮겼다.	고양이가 누군가에게 치였습니다
hit:11839_conv:23678	angry	화난	My friend kept pinching me. We were at school that day and he was constantly doing it.	내 친구는 계속 나를 꼬집었다. 우리는 그날 학교에 있었고 그는 끊임없이 그것을하고있었습니다.	내 친구는 계속 나를 꼬집었다
hit:11841_conv:23682	embarrassed	당황스러운	I didn't tip my waitress the othe rnight	나는 밤새 내 웨이트리스에게 팁을 주지 않았다	나는 밤새 내 웨이트리스에게 팁을 주지 않았다
hit:11846_conv:23692	content	만족하는	I went to the Olive Garden for dinner tonight. I was pleased with the meal.	나는 오늘 밤 저녁 식사를 위해 올리브 가든에 갔다 나는 그 식사에 기뻐했다	올리브 가든에 갔다
hit:11867_conv:23735	disappointed	실망한	I was so let down by a film I watched recently.	최근 본 영화에 너무 실망했다	최근 본 영화에
hit:11869_conv:23739	sad	슬픈	I came home and my goldfish have died	집에 와서 금붕어가 죽었다	금붕어가 죽었다
hit:11877_conv:23754	disgusted	역겨운	when my food wasnt cooked right	내 음식이 제대로 익지 않았을 때	내 음식이 제대로 익지 않았을 때
hit:11877_conv:23755	jealous	질투하는	someone drank the final energy drink	누군가가 마지막 에너지 음료를 마셨다	누군가가 마지막 에너지 음료를 마셨다
hit:11883_conv:23766	proud	자랑스러운	My nephew is playing football this year. He's all grown up :D	내 조카는 올해 축구를 하고 있다 그는 모두 성장했다	내 조카는 올해 축구를 하고 있다
hit:11890_conv:23781	joyful	즐거운	my wife makes me happy	아내가 나를 행복하게 한다	아내가 나를 행복하게 한다
hit:11892_conv:23785	afraid	두려워하는	i thought someone was breaking into my apartment last night	어젯밤 누군가가 내 아파트에 침입했다고 생각했다	어젯밤 누군가가 내 아파트에 침입했다고 생각했다
hit:11895_conv:23791	grateful	고마워하는	I had a great lunch today. It really made me happy to eat that delicious sushi.	나는 오늘 아주 좋은 점심을 먹었다 그 맛있는 초밥을 먹으면 정말 행복해졌다	맛있는 초밥을 먹으면
hit:11897_conv:23794	grateful	고마워하는	I am so lucky to have someone like my fiancee. She does everything for me.	내 약혼녀 같은 사람이 있다는 것은 정말 행운입니다. 그녀는 나를 위해 모든 것을 해준다.	내 약혼녀
hit:11901_conv:23802	afraid	두려워하는	I have a test coming up soon	곧 시험이 올 거야	곧 시험이 올 거야
hit:11904_conv:23809	impressed	감명받은	i saw a guy lie his way through taking a test	한 남자가 테스트를 통해 거짓말을 하는 것을 보았다	한 남자가###거짓말을 하는 것을 보았다
hit:11914_conv:23829	prepared	준비된	I like to do all of my shopping for Thanksgiving dinner early so I will be ready and I don't have to fight the crowds.	나는 추수감사절 저녁 식사를 위해 모든 쇼핑을 일찍 하는 것을 좋아하므로 준비가 완료되고 군중과 싸울 필요가 없습니다.	추수감사절 저녁 식사를 위해
hit:11934_conv:23868	afraid	두려워하는	Sometimes I'm afraid to ride the city bus because you never know what kind of drama will unfold.	어떤 드라마가 펼쳐질지 몰라서 가끔 시내버스 타기가 두렵다.	시내버스 타기가
hit:11935_conv:23871	lonely	외로운	brother moved away	형은 이사했다	형은 이사했다
hit:11937_conv:23875	surprised	놀란	my brother showed up on my bday	형이 내 생일에 나타났다	형이 내 생일에 나타났다
hit:11942_conv:23884	excited	흥분한	Florida vacation coming up!	다가오는 플로리다 휴가!	다가오는 플로리다 휴가!
hit:11945_conv:23890	afraid	두려워하는	When I was a teenager the restaurant where I was working was robbed. I was scared to death.	내가 10대였을 때 내가 일하던 식당이 강도를 당했다. 나는 죽을 정도로 무서웠다.	내가 일하던 식당이 강도를 당했다
hit:11947_conv:23895	confident	확신하는	I have been preparing for a marathon for months. I feel ready. I am sure that I will be able to finish it.	나는 몇 달 동안 마라톤을 준비해 왔다 나는 준비되어 있다 나는 그것을 완성할 수 있을 것이라 확신한다	마라톤을
hit:11949_conv:23899	embarrassed	당황스러운	The kids wanted me to take them skating but I just didn't feel like it. So I told them I had something else to do. Later I felt bad for doing this.	아이들은 내가 스케이트를 타길 원했지만 나는 그것을 좋아하지 않았습니다. 그래서 나는 그들에게 다른 할 일이 있다고 말했습니다. 나중에 내가 이런 짓을 해서 기분이 나빴다.	다른 할 일이 있다고 말했습니다
hit:11958_conv:23916	sad	슬픈	My doctor told me to give up caffeine to help with my anxiety. I really, really miss my morning coffee.	의사는 불안을 해소하기 위해 카페인을 끊으라고 말했습니다. 모닝커피가 정말, 정말 그리워요.	카페인을 끊으라고
hit:11959_conv:23919	sentimental	감상적인	I really want to buy a koss porta pro. I miss those headphones. I used to own a pair, but prices have gone way up.	코스포르타 프로 정말 사고 싶어요. 그 헤드폰이 그리워요. 한 켤레를 소유하고 있었지만 가격이 많이 올랐습니다.	코스포르타 프로###헤드폰이
hit:11970_conv:23941	caring	돌보는	My grandma is 93 and needs a lot of assistance with everyday tasks. I try to look after her as best as I can.	우리 할머니는 93세이며 일상적인 일에 많은 도움이 필요합니다. 나는 그녀를 최선을 다해 돌보려고 노력합니다.	우리 할머니는
hit:11996_conv:23992	lonely	외로운	Since I broke up with my girlfriend, I feel bad been alone.	여자친구와 헤어진 이후로 혼자 있는 게 나쁜 기분이 든다.	여자친구와 헤어진 이후로 혼자 있는 게
hit:12017_conv:24034	disappointed	실망한	I went to the mall with my niece, suddenly she started to cry, she lost her purse with her money.	나는 조카와 함께 쇼핑몰에 갔고 갑자기 울기 시작했고 그녀는 돈과 함께 지갑을 잃어 버렸습니다.	조카와###울기 시작했고 그녀는 돈과 함께 지갑을 잃어 버렸습니다.
hit:12037_conv:24075	angry	화난	My brother accused me of taking his money but i would never do that!	내 동생은 내가 그의 돈을 가져갔다고 비난했지만 나는 절대 그렇게 하지 않을 것입니다!	내 동생은 내가 그의 돈을 가져갔다고 비난했지만
hit:12043_conv:24086	embarrassed	당황스러운	I tripped in the supermarket this morning. I felt pretty bad after it	나는 오늘 아침에 슈퍼마켓에 발을 헛디뎠다. 그 후로 기분이 많이 나빴다	발을 헛디뎠다
hit:12043_conv:24087	caring	돌보는	I love seeing happy couples that have been together for decades. I want to be so lucky.	나는 수십 년 동안 함께 한 행복한 커플을 보는 것을 좋아합니다. 나는 너무 운이 좋다.	수십 년 동안 함께 한 행복한 커플을
hit:12046_conv:24092	impressed	감명받은	I was surprised that the Browns managed to beat the Eagles the other day, I was shocked the beat the superbowl champions	요전날 브라운이 이글스를 이겨서 놀랐고 슈퍼볼 챔피언을 이겨서 놀랐습니다	브라운이 이글스를 이겨서###슈퍼볼 챔피언을 이겨서
hit:12051_conv:24102	embarrassed	당황스러운	I dropped my plate at the buffet last night. Every one saw	나는 어젯밤 뷔페에서 접시를 떨어뜨렸다 모두가 보았다	접시를 떨어뜨렸다
hit:12052_conv:24105	prepared	준비된	Im leaving in two days for a three month vacation. I have everything already packed and planned out.	3개월의 휴가를 이틀 뒤에 떠납니다. 나는 이미 모든 것을 포장하고 계획했습니다.	3개월의 휴가를
hit:12054_conv:24108	grateful	고마워하는	I am appreciative of my family, they are very nice to me and make me feel loved	나는 가족에게 감사하고, 그들은 나에게 매우 친절하고 나를 사랑받는다고 느끼게 한다	가족에게
hit:12064_conv:24129	embarrassed	당황스러운	I wanted to go to the party but I was not entirely prepared, so I borrowed my sister's shoes. She called me asking for her shoes, I did not tell her that I borrowed it and she is still looking for it.	나는 파티에 가고 싶었지만 완전히 준비가 되지 않아 언니의 신발을 빌렸다. 그녀는 나에게 신발을 달라고 전화를 걸었고, 나는 그녀에게 내가 그것을 빌렸다고 말하지 않았고 그녀는 여전히 그것을 찾고 있습니다.	언니의 신발을###빌렸다고 말하지 않았고
hit:12083_conv:24167	hopeful	희망에 찬	I think my daughter is going to always love school. She practically runs there every day and its all she talks about	내 딸은 항상 학교를 사랑할 것이라고 생각합니다. 그녀는 거의 매일 그곳을 달리며 그녀가 이야기하는 모든 것입니다.	내 딸은 항상 학교를 사랑할 것이라고
hit:12096_conv:24193	prepared	준비된	I got all my gear squared away for a hunting trip next weekend.	나는 다음 주말 사냥 여행을 위해 내 모든 장비를 정리했습니다.	사냥 여행을 위해
hit:12099_conv:24198	disgusted	역겨운	I bit into a peice of chicken yesterday and it was still pink! I almost threw up	어제 치킨 한 조각을 물었는데 여전히 핑크빛이었어요! 나는 거의 토할 뻔했다	치킨 한 조각을 물었는데 여전히 핑크빛이었어요
hit:12100_conv:24201	content	만족하는	We were living in Hawaii. We were only a couple of blocks from the Waikiki beach. We had enjoyed the life there with some good friends.	우리는 하와이에 살고 있었다 우리는 와이키키 해변에서 불과 몇 블록 떨어져 있었다 우리는 좋은 친구들과 함께 그곳에서 삶을 즐겼었다	하와이에
hit:12109_conv:24219	sentimental	감상적인	I found an old box of toys from my childhood in the attic. Talk about blast from the past! Such good memories!	나는 다락방에서 어린 시절의 오래된 장난감 상자를 발견했습니다. 과거의 폭발에 대해 이야기하십시오! 너무 좋은 추억!	어린 시절의 오래된 장난감 상자를
hit:12118_conv:24236	afraid	두려워하는	We had a storm last night and lost power. I couldn't find a flashlight. It was so scary.	우리는 어젯밤에 폭풍이 불어 힘을 잃었다 나는 손전등을 찾을 수 없었다 너무 무서웠다	폭풍이 불어###손전등을 찾을 수 없었다
hit:12119_conv:24239	anticipating	기대하는	I'm always expecting new money opportunities. If a door opens I'm going in	나는 항상 새로운 자금 기회를 기대하고 있다 문이 열리면 들어갈 거야	새로운 자금 기회를
hit:12129_conv:24258	caring	돌보는	I read a story about a duck that was a mother for 76 ducklings. So sweet.	76마리 새끼 오리의 엄마였던 오리 이야기를 읽었습니다. 너무 달콤해.	76마리 새끼 오리의 엄마였던 오리 이야기를
hit:12133_conv:24266	impressed	감명받은	I made an A in all three of my summer courses. I must say that I even surprised myself.	저는 여름 코스 3개 모두에서 A를 받았습니다. 나는 나 자신조차 놀랐다고 말해야 한다.	여름 코스 3개 모두에서 A를 받았습니다
hit:12138_conv:24276	caring	돌보는	I have rescue some dogs that were on the street and help them find a new home.	거리에 있던 개들 몇 마리를 구조하고 새로운 집을 찾을 수 있도록 돕고 있다.	거리에 있던 개들 몇 마리를
hit:12138_conv:24277	lonely	외로운	My roommate and best friend just moved out. I am all alone and bored.	내 룸메이트와 가장 친한 친구가 막 이사했다 나는 혼자 있고 지루하다	내 룸메이트와 가장 친한 친구가 막 이사했다
hit:12141_conv:24282	confident	확신하는	I have my annual evaluation this week and really hope for a raise. It's been a good year.	나는 이번 주에 연례 평가를 받았고 정말로 인상되기를 희망합니다. 좋은 해였습니다.	연례 평가를
hit:12142_conv:24285	hopeful	희망에 찬	I put in an application for a new home and I am really wishing to get it! I've searched everywhere for a home like this!	새 집을 신청했는데 정말 받고 싶어요! 이런 집을 찾는 곳곳을 찾아봤어!	새 집을
hit:12149_conv:24298	disgusted	역겨운	I tried my mother in law's cooking for the first time the other day. It was the worst thing I've ever tasted.	나는 요전에 처음으로 시어머니의 요리를 시도했습니다. 내가 맛본 것 중 최악이었습니다.	시어머니의 요리를
hit:12154_conv:24308	jealous	질투하는	My best friend have recently been spending a lot of time with some people from her work. It seems she doesn't have much time to spend with me anymore.	내 가장 친한 친구는 최근에 직장 동료들과 많은 시간을 보내고 있습니다. 그녀는 더 이상 나와 함께 보낼 시간이 많지 않은 것 같습니다.	내 가장 친한 친구는 최근에 직장 동료들과 많은 시간을 보내고 있습니다
hit:12171_conv:24343	embarrassed	당황스러운	I walked out the grocery store and walked to my car. I opened the passenger door to set my groceries down. I paused because I noticed items in the car that were not mine. It wasn't my car.	나는 식료품점을 나와 차로 걸어갔다. 나는 식료품을 내려놓기 위해 조수석 문을 열었다. 차에서 내 것이 아닌 물건을 발견했기 때문에 잠시 멈췄습니다. 내 차가 아니었어요.	내 차가 아니었어요.
hit:12179_conv:24359	afraid	두려워하는	I am waiting for some blood and other test I have to had last week, because I was not feeling well. I hope everything is ok.	나는 몸이 좋지 않았기 때문에 지난 주에 받아야 했던 혈액과 다른 검사를 기다리고 있습니다. 모든 것이 괜찮기를 바랍니다.	혈액과 다른 검사를
hit:12180_conv:24361	content	만족하는	I'm having a pretty good day today. Got a lot done that I needed to do and now I'm able to relax for the rest of the day.	나는 오늘 꽤 좋은 하루를 보내고 있다. 해야 할 일을 많이 했고 이제 남은 하루 동안 휴식을 취할 수 있습니다.	꽤 좋은 하루를 보내고 있다###해야 할 일을 많이 했고
hit:12191_conv:24382	disgusted	역겨운	Something smelled really bad at work the other day. We found an old moldy rotting sandwich in a coworkers desk.	요전날 직장에서 뭔가 정말 나쁜 냄새가 났어요. 우리는 동료 책상에서 오래되고 썩어가는 곰팡이 샌드위치를 발견했습니다.	나쁜 냄새가###오래되고 썩어가는 곰팡이 샌드위치를
hit:12212_conv:24425	afraid	두려워하는	I have felt this way while getting ready for graduate school.	저는 대학원을 준비하면서 이런 생각을 했습니다.	대학원을
hit:12218_conv:24436	sentimental	감상적인	I am feeling this way because my son's birthday is coming up in a few months.	몇 달 후면 아들의 생일이 다가오기 때문에 이런 생각이 든다.	아들의 생일이 다가오기 때문에
hit:12219_conv:24438	impressed	감명받은	The team from my home state went to the LLWS USA championship game!	내 고향에서 온 팀이 LLWS USA 챔피언십 게임에 참가했습니다!	내 고향에서 온 팀이 LLWS USA 챔피언십 게임에 참가했습니다!
hit:12226_conv:24452	content	만족하는	I am feeling this way right now with my life. I have a wonderful family!	나는 지금 내 삶에서 이런 느낌을 받고 있다. 나는 멋진 가족이 있습니다!	멋진 가족이 있습니다
hit:12230_conv:24460	afraid	두려워하는	I was at the doctors office waiting for the results of a blood test and I was a little scared	혈액검사 결과를 기다리고 있었는데 약간 겁이 났다.	혈액검사 결과를
hit:12232_conv:24464	excited	흥분한	I am eating at my favorite restaurant next week. i can not wait.	나는 다음 주에 내가 가장 좋아하는 식당에서 식사를 한다. 저는 기다릴 수 없어요.	내가 가장 좋아하는 식당에서 식사를 한다
hit:12247_conv:24494	caring	돌보는	I have such a great family. I'm so glad they get to stay home with me	나는 그렇게 훌륭한 가족이 있다 그들이 나와 함께 집에 있을 수 있어서 너무 기뻐	훌륭한 가족이
hit:12252_conv:24505	trusting	신뢰하는	I was out with my guy friends last weekend. A girl approached me and wanted my number but I told her no because I have a girlfriend.	나는 지난 주말에 남자친구들과 외출했다 한 소녀가 나에게 다가와 번호를 원했지만 여자친구가 있어서 안 된다고 했다.	여자친구가 있어서
hit:12263_conv:24526	angry	화난	My dad told me he was going to give me a gift card to a steak house, but he never followed through.	아버지는 나에게 스테이크 하우스에 기프트 카드를 주겠다고 말씀하셨지만 결코 따르지 않으셨습니다.	아버지는 나에게 스테이크 하우스에 기프트 카드를 주겠다고 말씀하셨지만 결코 따르지 않으셨습니다.
hit:12274_conv:24548	angry	화난	I got cut off in traffic the other day and it made me so angry!	전날 교통이 끊겼는데 너무 화가 났어요!	교통이 끊겼는데
hit:12277_conv:24554	grateful	고마워하는	i have such a great family. i am so thankful for them	나는 그렇게 훌륭한 가족이 있다 그들에게 정말 감사하다	훌륭한 가족이
hit:12278_conv:24556	afraid	두려워하는	Last night a shadowy figure was at my window. I was so scared to see it.	어젯밤 내 창가에 그림자 같은 형체가 있었다. 나는 그것을 보는 것이 너무 무서웠다.	내 창가에 그림자 같은 형체가 있었다
hit:12282_conv:24565	disappointed	실망한	My dad past away when I was 13 years old. It happened so quickly, it was horrible to go through at such a young age	내가 13살 때 아버지가 돌아가셨다. 너무 순식간에 일어난 일, 어린 나이에 겪는 일이 끔찍했어	내가 13살 때 아버지가 돌아가셨다
hit:12290_conv:24580	angry	화난	I saw a man slap his wife today. it made me extremely mad	나는 오늘 남자가 아내를 때리는 것을 보았다 그것이 나를 극도로 화나게 했다	남자가 아내를 때리는 것을
hit:12290_conv:24581	proud	자랑스러운	I'm pretty satisfied in my self-discipline. I used to have no control over my life but now I've taken the reigns	나는 내 자기 훈련에 꽤 만족한다. 나는 내 삶을 통제할 수 없었지만 지금은 통치권을 쥐고 있습니다.	내 자기 훈련에
hit:12293_conv:24586	proud	자랑스러운	I live in the greatest country in the world. It is a blessing to be here	나는 세계에서 가장 위대한 나라에 살고 있습니다. 여기에 있는 것은 축복이다	나는 세계에서 가장 위대한 나라에 살고 있습니다
hit:12298_conv:24597	confident	확신하는	I had to interview about a promotion and i know i nailed it	승진에 대해 인터뷰를 해야 했는데 제가 못 박았다는 것을 알고 있습니다	승진에 대해 인터뷰를
hit:12316_conv:24633	angry	화난	I hate parents that shelter their kids by censoring every TV show, movie, video game, or musician. Of course it's one thing to let a 5-year-old watch "Silence of the Lambs"; but do you really expect to raise the next Einstein by blinding a kid to reality? By the time he's 13 he or she's gonna have some serious repression issues and grow up to be a psycho	나는 모든 TV 쇼, 영화, 비디오 게임 또는 음악가를 검열하여 자녀를 보호하는 부모를 싫어합니다. 물론 5살짜리에게 "양들의 침묵"을 보게 하는 것은 한 가지 일입니다. 하지만 아이를 현실에 눈멀게 하여 차세대 아인슈타인을 키울 것이라고 정말로 기대하십니까? 그가 13살이 될 때쯤이면 심각한 억압 문제를 겪을 것이고 자라서 사이코패스가 될 것입니다.	검열하여 자녀를 보호하는 부모를 싫어합니다
hit:12320_conv:24641	impressed	감명받은	I am pretty happy with my tattoo artist. He is not charging me a lot work great work	나는 나의 타투이스트에게 꽤 만족한다. 그는 나에게 많은 비용을 부과하지 않습니다.	나의 타투이스트에게### 많은 비용을 부과하지 않습니다.
hit:12323_conv:24647	afraid	두려워하는	I was so scared of my uncle. He is so mad at me for not graduating.	나는 삼촌이 너무 무서웠다. 그는 졸업하지 않은 나에게 너무 화가 난다.	삼촌이
hit:12330_conv:24661	lonely	외로운	My friends went on vacation without me.	친구들은 나 없이 휴가를 갔다	친구들은 나 없이 휴가를 갔다
hit:12335_conv:24670	grateful	고마워하는	I am so lucky to have ahome like i do.	나같은 집이 있어서 너무 행복하다.	집이 있어서
hit:12338_conv:24677	afraid	두려워하는	I got a little scared last week on the way home. My car was driving odd	지난주에 집에 가는 길에 조금 무서웠다. 내 차가 이상하게 운전하고 있었다	내 차가 이상하게 운전하고 있었다
hit:12340_conv:24681	trusting	신뢰하는	My fiance is always number one and I couldn't imagine ever betraying his trust.	내 약혼자는 항상 1위이고 그의 신뢰를 배신하는 것은 상상할 수 없었습니다.	내 약혼자는
hit:12343_conv:24687	lonely	외로운	My husband will be away on a bachelor's trip and I will be alone.	남편은 학사 여행을 떠날 것이고 나는 혼자 있을 것이다	남편은 학사 여행을 떠날 것이고
hit:12344_conv:24689	afraid	두려워하는	This girl just invited me out on a date. She seems sweet and I'm interested.. more interested in her than I am this other girl I've been seeing for a few weeks. But I feel bad just dropping this girl I've been seeing recently. Like, wouldn't that be rude?	이 여자가 방금 저를 데이트에 초대했습니다. 그녀는 사랑스러워 보이고 나는 관심이 있습니다. 내가 몇 주 동안 만났던 다른 여자보다 그녀에게 더 관심이 있습니다. 하지만 최근에 만났던 이 여자를 그냥 떨어뜨리는 것만으로도 기분이 나쁩니다. 무례하지 않을까요?	최근에 만났던 이 여자를 그냥 떨어뜨리는 것만으로도
hit:12349_conv:24698	proud	자랑스러운	I won the national debate championship.	나는 전국 토론 챔피언십에서 우승했다	나는 전국 토론 챔피언십에서 우승했다
hit:12356_conv:24712	sentimental	감상적인	I was at the store and saw some old games and started to think about when i was a kid	나는 가게에 있었고 오래된 게임을 보고 어렸을 때를 생각하기 시작했습니다.	오래된 게임을 보고
hit:12364_conv:24728	excited	흥분한	Next week, I am going in work trip to New York. I can't wait to go.	다음주에는 뉴욕으로 출장을 갑니다. 빨리 가고 싶어	뉴욕으로 출장을 갑니다
hit:12369_conv:24738	sentimental	감상적인	I can't get myself to throw away my dogs toys.	강아지 장난감을 버릴 수가 없어요.	강아지 장난감을
hit:12375_conv:24750	surprised	놀란	A friend that I had during college came to visit me last week. I was not expecting him to contact. It has been at least ten years that we didn't see each other.	지난 주에 대학 때 사귄 친구가 저를 찾아왔습니다. 나는 그가 연락할 것이라고 기대하지 않았다. 우리가 서로를 보지 못한 지 적어도 10년이 되었습니다.	대학 때 사귄 친구가 저를 찾아왔습니다
hit:12377_conv:24755	afraid	두려워하는	I'm a little nervous about the aliens in my backyard	나는 내 뒤뜰에있는 외계인에 대해 약간 긴장하고 있습니다.	내 뒤뜰에있는 외계인에 대해
hit:12389_conv:24779	disgusted	역겨운	for some reason someone left a bunch of dead fish next to were we park our boat	웬일인지 누군가가 우리가 보트를 주차했을 때 옆에 죽은 물고기 무리를 남겨 두었습니다.	옆에 죽은 물고기 무리를 남겨 두었습니다.
hit:12390_conv:24780	embarrassed	당황스러운	I felt so embarrassed yesterday. I walked out of the bathroom with some toilet paper stuck to my shoe.	어제 너무 부끄러웠어요. 나는 신발에 휴지가 붙은 채로 화장실을 나왔다.	나는 신발에 휴지가 붙은 채로 화장실을 나왔다.
hit:12408_conv:24816	afraid	두려워하는	I find myself with being over ran with anxiety that it is hard to concentrate and stay focused	집중이 잘 안 되는 것 같아 불안에 휩싸인 자신을 발견한다.	집중이 잘 안 되는 것 같아
hit:12409_conv:24819	embarrassed	당황스러운	I had stolen a few candies from the jar in the store. I had to tell my mom after.	나는 가게 안에 있는 항아리에서 사탕 몇 개를 훔쳤었다 나는 이후에 엄마에게 말해야 했다	나는 가게 안에 있는 항아리에서 사탕 몇 개를 훔쳤었다
hit:12410_conv:24821	joyful	즐거운	I won the MVP award at a hockey tournament. I had 8 goals.	나는 하키 대회에서 MVP상을 수상했다 나는 8골을 넣었다	나는 하키 대회에서 MVP상을 수상했다
hit:12415_conv:24831	jealous	질투하는	My friend got tickets to the Superbowl and not me.	내 친구는 슈퍼볼 티켓을 받았고 나는 아니었다	내 친구는 슈퍼볼 티켓을 받았고 나는 아니었다
hit:12420_conv:24840	confident	확신하는	My boss informed me that I am in pole position of getting the promotion.	상사는 내가 승진을 받을 수 있는 지위에 있다고 말했다	승진을 받을 수 있는
hit:12424_conv:24848	sentimental	감상적인	I found some pictures of my grandma in the attic last night	어젯밤 다락방에서 할머니 사진 몇 장을 발견했습니다	할머니 사진 몇 장을
