# Supplementary material for: A Korean emotion-factor dataset for extracting emotion and factors in Korean conversations
Source: Sci Rep. 2023 Oct 29;13:18547. doi: 10.1038/s41598-023-45386-8 (PMC10613607; doi:10.1038/s41598-023-45386-8)
Supplement: Supplementary file 3 — Supplementary Information 3. [file 41598_2023_45386_MOESM3_ESM.csv]

conv_id	emotion	kor_emotion	context	kor_context	factor
hit:0_conv:1	sentimental	감상적인	I remember going to the fireworks with my best friend. There was a lot of people, but it only felt like us in the world.	가장 친한 친구와 불꽃놀이에 갔던 기억이 난다. 많은 사람들이 있었지만 세상에서 우리와 같은 느낌이었습니다.	불꽃놀이에 갔던 기억이
hit:1_conv:2	afraid	두려워하는	i used to scare for darkness	나는 어둠을 두려워하곤 했다	어둠을
hit:1_conv:3	proud	자랑스러운	I showed a guy how to run a good bead in welding class and he caught on quick.	나는 용접 수업에서 한 남자에게 좋은 비드를 구사하는 방법을 보여주었고 그는 빠르게 따라했습니다.	좋은 비드를 구사하는 방법을 보여주었고 그는 빠르게 따라했습니다.
hit:2_conv:5	afraid	두려워하는	A recent job interview that I had made me feel very anxious because I felt like I didn't come prepared.	제가 최근에 했던 면접은 제가 준비가 안 된 것 같아서 많이 불안했습니다.	면접은 제가 준비가 안 된 것 같아서
hit:4_conv:8	angry	화난	I once lost my job and got mad.	나는 한때 일자리를 잃고 화가 났다	일자리를 잃고
hit:5_conv:10	sad	슬픈	One year during christmas, i did not get a single gift. It was a rough day for me.	1년 동안 크리스마스 동안 나는 단 한 건의 선물도 받지 못했습니다. 저에게는 힘든 하루였습니다.	단 한 건의 선물도 받지 못했습니다.
hit:6_conv:13	afraid	두려워하는	I was home alone. I heard a loud noise come from the kitchen.	나는 집에 혼자 있었다. 부엌에서 큰 소리가 났어요.	부엌에서 큰 소리가 났어요.
hit:7_conv:14	grateful	고마워하는	I went to a park and I set on a bench. I didn't notice that my wallet felt. A man came to me from behind giving me back my wallet.	나는 공원에 가서 벤치에 앉았다. 나는 내 지갑이 느끼는 것을 알아차리지 못했다. 뒤에서 한 남자가 지갑을 돌려주었다.	한 남자가 지갑을 돌려주었다.
hit:7_conv:15	sad	슬픈	I got recently got three rejection letters for 3 different jobs in a matter of a week and a half. That was a painful experience.	나는 최근 일주일 반 만에 3개의 다른 직업에 대해 3개의 거절 편지를 받았습니다. 그것은 고통스러운 경험이었습니다.	3개의 거절 편지를 받았습니다.
hit:9_conv:19	embarrassed	당황스러운	one time when I was in preschool, I had to write on the board. when I got up, my pants fell down in front of the class, that embarassed me	한 번은 유치원에 다닐 때 칠판에 글을 써야 했습니다. 일어나보니 교실앞에서 바지가 내려와서 당황스러웠다	교실앞에서 바지가 내려와서
hit:11_conv:22	afraid	두려워하는	Last year a tree fell on my house while my family was at home. The tree broke through the ceiling just a few feet away from my daughter. The experience was terrifying.	작년에 우리 가족이 집에 있는 동안 나무가 집에 떨어졌습니다. 나무는 내 딸에게서 불과 몇 피트 떨어진 곳에서 천장을 뚫었습니다. 그 경험은 끔찍했습니다.	나무는 내 딸에게서 불과 몇 피트 떨어진 곳에서 천장을 뚫었습니다.
hit:11_conv:23	excited	흥분한	Last week, I was watching the world cup, and watched croatia win from russia	지난주에 월드컵을 보다가 크로아티아가 러시아에 이긴 것을 봤습니다.	크로아티아가 러시아에 이긴 것을
hit:12_conv:24	angry	화난	I have someone always asking me questions about how to use mobile.	모바일 사용 방법에 대해 항상 질문하는 사람이 있습니다.	모바일 사용 방법에 대해 항상 질문하는 사람이
hit:12_conv:25	angry	화난	I spent all weekend working on my truck to fix a miss in the engine. Despite spending over $200 in parts, it didn't do a thing to fix the miss.	나는 주말 내내 엔진의 실수를 고치느라 트럭을 수리하느라 보냈다. 부품비로 200달러 이상을 썼음에도 불구하고, 그것은 실수를 고치는 데 아무런 도움이 되지 않았다.	부품비로 200달러 이상을 썼음에도 불구하고, 그것은 실수를 고치는 데 아무런 도움이 되지 않았다.
hit:13_conv:27	proud	자랑스러운	I felt proud when I had accomplished a dream that I wanted to do for a long time.	오랫동안 하고 싶었던 꿈을 이뤄냈을 때 자랑스러웠다.	오랫동안 하고 싶었던 꿈을 이뤄냈을 때
hit:14_conv:28	sentimental	감상적인	When I spend time with my father outside by the fire when we are camping.	캠핑할 때 불 옆에서 아버지와 시간을 보낼 때.	캠핑할 때
hit:14_conv:29	joyful	즐거운	I was so happy when I moved in to my new home. My girlfriend and I have been saving for awhile and we finally got the keys last month. Now we can finally move on with our life plans.	새 집으로 이사했을 때 너무 기뻤습니다. 내 여자 친구와 나는 잠시 동안 저축을 했고 우리는 지난 달에 마침내 열쇠를 얻었습니다. 이제 마침내 인생 계획을 계속 진행할 수 있습니다.	새 집으로 이사했을 때
hit:15_conv:31	embarrassed	당황스러운	After learning my husband of only 4 weeks was cheating on me I did the same to him. Not only was it before our marriage but I had found texts of him contacting her for sex after. To make it worse I slept with a close family friend of his.	남편이 바람을 피우고 있다는 사실을 알게 된 지 4주 만에 남편에게도 똑같이 했습니다. 결혼 전뿐 아니라 결혼 후에도 성관계를 위해 그녀에게 연락했다는 문자를 발견했습니다. 설상가상으로 나는 그의 가까운 가족 친구와 잤다.	남편이 바람을 피우고 있다는 사실을 알게 된 지 4주 만에 남편에게도 똑같이 했습니다.
hit:16_conv:32	surprised	놀란	when I was younger, my parents picked me up from work with a new car, which really surprised me, I was so excited to have my own car!	제가 어렸을 때 부모님이 직장에서 새 차로 저를 데리러 와주셔서 정말 놀랐고 제 차를 갖게 되어 너무 기뻤습니다!	부모님이 직장에서 새 차로 저를 데리러 와주셔서
hit:17_conv:34	confident	확신하는	Last year I placed an article in an academic journal. This was the first time in a while that I had been able to do this, and it made me feel better about myself.	작년에 나는 학술지에 기사를 실었습니다. 오랜만에 이런 일을 할 수 있었고, 나 자신에 대해 기분이 좋아졌습니다.	학술지에 기사를 실었습니다.
hit:18_conv:36	embarrassed	당황스러운	I broke a statuette offered by grandmother to my sister.	할머니께서 언니에게 주신 조각상을 깨뜨렸습니다.	조각상을 깨뜨렸습니다.
hit:19_conv:39	embarrassed	당황스러운	There was a situation where I might of hurt my freinds feelings, I ate from my friends fridge and he had no more food left that day. He had to go to bed with no food. Hungry.	내가 친구의 마음을 상하게 할 수도 있는 상황이 있었는데, 나는 친구의 냉장고에서 먹었고 그 날은 더 이상 음식이 남지 않았습니다. 그는 음식도 없이 잠자리에 들어야 했다. 굶주린.	나는 친구의 냉장고에서 먹었고 그 날은 더 이상 음식이 남지 않았습니다.
hit:20_conv:40	afraid	두려워하는	I was just on vacation in Biloxi. While hanging out on the balcony, I dropped some chips and then the balcony was swarmed by seagulls.	나는 Biloxi에서 휴가 중이었습니다. 발코니에서 놀다가 칩을 떨어뜨렸는데 발코니는 갈매기 떼로 가득 찼습니다.	발코니는 갈매기 떼로 가득 찼습니다.
hit:20_conv:41	angry	화난	My mom took away my game system, and would not give it back ever again.	우리 엄마는 내 게임 시스템을 빼앗았고 다시는 그것을 돌려주지 않을 것입니다.	우리 엄마는 내 게임 시스템을 빼앗았고 다시는 그것을 돌려주지 않을 것입니다.
hit:21_conv:42	disappointed	실망한	One of my friend didn't keep this promise he made to me.	내 친구 중 한 명이 나에게 한 이 약속을 지키지 않았습니다.	내 친구 중 한 명이 나에게 한 이 약속을 지키지 않았습니다.
hit:21_conv:43	trusting	신뢰하는	There were times where I was being seduced by a coworker of mine. I remained committed to my wife and did not cheat. It was a good decision.	직장 동료에게 유혹을 받은 적도 있습니다. 나는 아내에게 헌신했고 바람을 피우지 않았습니다. 좋은 결정이었습니다.	아내에게 헌신했고 바람을 피우지 않았습니다.
hit:22_conv:44	caring	돌보는	I look out for all my students, if they are struggling, I take however much time they need to understand.	나는 모든 학생들을 돌봅니다. 그들이 어려움을 겪고 있다면 그들이 이해하는 데 필요한 시간이 얼마든지 걸립니다.	학생들을
hit:22_conv:45	sad	슬픈	I felt sad when my dog passed away. It was a pet that I had since I was 3 years old, and was one of the saddest days of my life.	개가 죽었을 때 나는 슬펐다. 3살 때부터 키웠던 애완동물로, 내 인생에서 가장 슬픈 날 중 하나였습니다.	개가 죽었을 때
hit:23_conv:46	disappointed	실망한	Yesterday, I was really craving Dairy Queen. So, I got in my car and went to grab some Blizzards. When I got there, they were closed.	어제 나는 데어리퀸이 정말 먹고 싶었습니다. 그래서 차를 타고 블리자드를 사러 갔습니다. 내가 거기에 도착했을 때 그들은 닫혀 있었다.	도착했을 때 그들은 닫혀 있었다.
hit:23_conv:47	grateful	고마워하는	A situation when I felt grateful was when I had a flat tire and my father came to help me with it. I felt grateful to have family around to be there for me.	고마움을 느꼈던 상황은 타이어 펑크가 났을 때 아버지가 도와주러 오셨을 때였습니다. 옆에 가족이 있다는 것에 감사함을 느꼈습니다.	타이어 펑크가 났을 때 아버지가 도와주러 오셨을 때였습니다.
hit:24_conv:49	excited	흥분한	When I was little and I found out that we were going to the amusement park .	내가 어렸을 때 나는 우리가 놀이동산에 간다는 것을 알았다.	놀이동산에 간다는 것을
hit:25_conv:50	excited	흥분한	My wife and I took a 3 week trip to New Zealand last year.	제 아내와 저는 작년에 3주간의 뉴질랜드 여행을 했습니다.	뉴질랜드 여행을
hit:25_conv:51	caring	돌보는	I felt caring when I had to pick up and take care of my ailing cousin. His stomach felt bad and he was vomiting all over the place. I helped clean him up and gave him some medicine to make his stomach go back to normal.	나는 병든 사촌을 태우고 돌봐야 할 때 보살핌을 느꼈습니다. 속이 더부룩하고 여기저기 토하고 있었다. 나는 그를 청소하는 것을 도왔고 그의 위가 정상으로 돌아갈 수 있도록 약을 주었습니다.	병든 사촌을 태우고 돌봐야 할 때
hit:26_conv:53	angry	화난	I am so annoyed by my new manager at work. He always lies to us.	나는 직장에 있는 나의 새로운 매니저에게 너무 짜증이 난다. 그는 항상 우리에게 거짓말을 합니다.	항상 우리에게 거짓말을 합니다.
hit:28_conv:56	disgusted	역겨운	Had to wait in line forever to check out at walmart , horrible	월마트에서 체크 아웃하기 위해 영원히 줄을 서서 기다려야했습니다.	영원히 줄을 서서 기다려야했습니다.
hit:28_conv:57	angry	화난	I had a co-worker open at my jb and instead of getting anything done she spent the enitre time on the phone. When I got to work I had to do her job and my own.	나는 동료를 내 jb에 열어 두었고 그녀는 아무것도 하지 않고 전체 시간을 전화로 보냈다. 내가 직장에 도착했을 때 나는 그녀의 일과 내 자신의 일을 해야 했습니다.	그녀는 아무것도 하지 않고 전체 시간을 전화로 보냈다.###나는 그녀의 일과 내 자신의 일을 해야 했습니다.
hit:29_conv:58	angry	화난	Recently my manager lied to us. He changed our money and took the bonus away.	최근에 제 매니저가 저희에게 거짓말을 했습니다. 그는 우리 돈을 바꾸고 보너스를 빼앗았습니다.	매니저가 저희에게 거짓말을 했습니다. 그는 우리 돈을 바꾸고 보너스를 빼앗았습니다.
hit:29_conv:59	sad	슬픈	I was in a situation where I missed out on making some money, that caused me not to be happy.	나는 돈을 벌지 못해 행복하지 않은 상황에 처했다.	돈을 벌지 못해
hit:30_conv:61	afraid	두려워하는	I was reversing the car in the roadside. I had bumped into the car which was parked behind. I had to wait for so long to speak to the car owner	나는 길가에서 차를 후진시키고 있었다. 뒤에 주차되어 있던 차에 부딪혔어요. 차주님과 통화하기 위해 한참을 기다려야 했습니다	주차되어 있던 차에 부딪혔어요.
hit:32_conv:64	surprised	놀란	I woke up early today for work. My children were still up watching cartoons!	나는 오늘 일을 위해 일찍 일어났다. 내 아이들은 여전히 ​​만화를보고 있었다!	아이들은 여전히 ​​만화를보고 있었다!
hit:33_conv:66	sad	슬픈	When I realized all the chocolate was gone, after a long day.	긴 하루를 보낸 후 초콜릿이 모두 사라졌다는 것을 깨달았을 때.	초콜릿이 모두 사라졌다는 것을 깨달았을 때.
hit:33_conv:67	joyful	즐거운	My daughter, who has a fear of water, has learned to swim this summer! She still gets a little nervous, but overall she loves it!	물을 무서워하는 딸아이가 이번 여름에 수영을 배웠어요! 그녀는 여전히 약간 긴장하지만 전반적으로 그녀는 그것을 좋아합니다!	딸아이가 이번 여름에 수영을 배웠어요!
hit:35_conv:71	angry	화난	My ex girlfriend cheated on me with one of my closest friends. It made me very angry at the both of them.	내 전 여자 친구가 내 가장 친한 친구 중 한 명과 바람을 피웠다. 그것은 두 사람을 매우 화나게 했습니다.	전 여자 친구가 내 가장 친한 친구 중 한 명과 바람을 피웠다.
hit:36_conv:72	afraid	두려워하는	I heard a car outside that sounded like it wrecked yesterday. It sounded awful.	어제 바깥에서 차가 망가진 것처럼 들렸다. 끔찍한 소리였다	바깥에서 차가 망가진 것처럼 들렸다.
hit:36_conv:73	disgusted	역겨운	I was getting in a Taxi and noticed someone had thrown up in the backseat.	나는 택시를 타고 있는데 뒷좌석에 누군가가 토한 것을 발견했다.	뒷좌석에 누군가가 토한 것을 발견했다
hit:37_conv:75	hopeful	희망에 찬	I Felt hopeful when I met my betterhalf for the first time. She gives me hope for my remaining life without saying anything. I feel hopeful after my marriage.	나는 내 반쪽을 처음 만났을 때 희망을 느꼈다. 그녀는 아무 말 없이 나에게 남은 삶에 대한 희망을 준다. 결혼 후 희망을 느낍니다.	내 반쪽을 처음 만났을 때
hit:38_conv:76	sentimental	감상적인	I came across an old keychain that my dad gave to me when I was younger. It was cool.	어렸을 때 아버지가 물려주신 오래된 열쇠고리를 발견했습니다. 멋졌어.	어렸을 때 아버지가 물려주신 오래된 열쇠고리를 발견했습니다.
hit:39_conv:78	angry	화난	My handyman keeps telling me he's coming by to fix my sink, but then he doesn't show up. Ugh.	내 핸디맨이 싱크대를 수리하러 온다는 말을 계속 하지만 그는 나타나지 않습니다. 어.	싱크대를 수리하러 온다는 말을 계속 하지만 그는 나타나지 않습니다.
hit:39_conv:79	jealous	질투하는	I was jealous when my co worker kept getting top spot when i knew he was cheating.	나는 내 동료가 바람을 피우고 있다는 것을 알았을 때 계속 1위를 차지할 때 질투했습니다.	동료가 바람을 피우고 있다는 것을 알았을 때 계속 1위를 차지할 때
hit:41_conv:82	content	만족하는	I am happy to have a good vacation	좋은 휴가를 보내게 되어 기쁘다	좋은 휴가를 보내게 되어
hit:41_conv:83	proud	자랑스러운	My daughter used the potty for her first time the other day, it was awesome.	딸아이가 요전날 처음으로 변기를 사용했는데 정말 신기했어요.	딸아이가 요전날 처음으로 변기를 사용했는데
hit:42_conv:84	impressed	감명받은	The other day my daughter knew to throw away her food when she was done.	요전날 제 딸은 식사가 끝나면 음식을 버릴 줄 알았습니다.	제 딸은 식사가 끝나면 음식을 버릴 줄 알았습니다.
hit:42_conv:85	angry	화난	i am angry against a friend that suppose to help me.	나는 도와줄 것 같은 친구에게 화가 난다	친구에게
hit:44_conv:88	afraid	두려워하는	I thought my company was going to have a lay off. it was a tough few weeks.	나는 우리 회사가 해고될 것이라고 생각했다. 힘든 몇 주였습니다.	우리 회사가 해고될 것이라고 생각했다.
hit:44_conv:89	surprised	놀란	The other day I was surprised with a big bonus from work.	어느 날 나는 직장에서 큰 보너스로 놀랐다	큰 보너스로
hit:46_conv:93	angry	화난	when i moved into my apartment it was full of bugs!	내가 아파트로 이사를 갔을 때 벌레가 가득했어!	벌레가 가득했어!
hit:47_conv:94	disappointed	실망한	I was disappointed by my manager when he told that I will probably get my promotion next year (not this year)	내년(올해는 아님)에 승진할 것 같다는 매니저의 말에 실망했습니다.	내년(올해는 아님)에 승진할 것 같다는 매니저의 말에
hit:47_conv:95	excited	흥분한	I get to go out today after work! yay	일 끝나고 오늘 외출할 거야! 예	외출할 거야!
hit:48_conv:96	embarrassed	당황스러운	I ripped my pants on bourbon street the other day. Luckily I was wearing a long shirt.	나는 요전날 버번 스트리트에서 내 바지를 찢었다. 다행히 나는 긴 셔츠를 입고 있었다.	내 바지를 찢었다.
hit:48_conv:97	afraid	두려워하는	I was driving down a road at night and my car died. I sat in a car with not lights for hours.	밤에 길을 가다가 차가 죽었습니다. 나는 몇 시간 동안 불이 켜지지 않은 차에 앉아 있었다.	밤에 길을 가다가 차가 죽었습니다.
hit:50_conv:100	hopeful	희망에 찬	I have been in college for four years and am only a sophmore. I am going diuble my work load and finish next fall.	저는 대학에 4년 다녔고 이제 겨우 2학년입니다. 작업량을 두 배로 늘리고 내년 가을에 끝낼 예정입니다.	내년 가을에 끝낼 예정입니다.
hit:51_conv:103	caring	돌보는	My daughter hit her head the other day. she was sad.	제 딸이 다른 날 머리를 부딪쳤습니다. 그녀는 슬펐다.	제 딸이
hit:52_conv:104	angry	화난	My next door neighbors are always arguing in our shared hallway. Now they have a baby and the scream while she cries. It is so annoying.	우리 옆집 이웃들은 우리 공동 복도에서 항상 말다툼을 합니다. 이제 그들은 아기가 있고 그녀가 우는 동안 비명을 지릅니다. 너무 짜증난다.	우리 옆집 이웃들은 우리 공동 복도에서 항상 말다툼을 합니다.
hit:53_conv:106	afraid	두려워하는	I was lost in a neighborhood I didn't know, when some guy came up to me and quietly asked if I needed a ride.	나는 모르는 동네에서 길을 잃었는데, 어떤 남자가 나에게 다가와 조용히 차를 타야 하는지 물었다.	길을 잃었는데,
hit:53_conv:107	hopeful	희망에 찬	I really want to win the lottery someday, maybe i will?	나는 정말로 언젠가 복권에 당첨되고 싶습니다. 아마도 그럴까요?	복권에 당첨되고 싶습니다.
hit:54_conv:108	prepared	준비된	I will pass a examen next monday. I reviewed all the content for the course	나는 다음 월요일에 시험에 합격할 것이다. 코스의 모든 내용을 검토했습니다	코스의 모든 내용을
hit:54_conv:109	grateful	고마워하는	I was given a large raise at work.	직장에서 큰 연봉을 받았습니다.	큰 연봉을 받았습니다.
hit:55_conv:111	afraid	두려워하는	I've lost my job and am behind on my mortgage. It scares me that I could lose my home.	나는 직장을 잃었고 모기지론이 연체되었습니다. 집을 잃을까 두렵습니다.	직장을 잃었고 모기지론이 연체되었습니다.
hit:56_conv:112	excited	흥분한	Today is my birthday and I am going to party this weekend!	오늘은 제 생일이고 이번 주말에 파티를 할 거예요!	생일이고 이번 주말에 파티를 할 거예요!
hit:56_conv:113	embarrassed	당황스러운	I lied to the people I work out with. I told them I was out of town but I relaly just did not want to work out.	나는 함께 일하는 사람들에게 거짓말을 했다. 나는 그들에게 내가 도시 밖에 있다고 말했지만 나는 단지 운동하고 싶지 않았습니다.	거짓말을 했다.
hit:57_conv:115	surprised	놀란	i applied for 200+ jobs and still didn't hear from none of them!	나는 200개 이상의 일자리에 지원했지만 여전히 그들 중 누구도 소식을 듣지 못했습니다!	나는 200개 이상의 일자리에 지원했지만 여전히 그들 중 누구도 소식을 듣지 못했습니다!
hit:58_conv:116	embarrassed	당황스러운	I ate all my kids cookies and blamed it on the dog.	나는 내 아이들 쿠키를 모두 먹고 그것을 개 탓으로 돌렸다.	나는 내 아이들 쿠키를 모두 먹고 그것을 개 탓으로 돌렸다.
hit:58_conv:117	lonely	외로운	No one ever visits me anymore. I am always by myself in this apartment.	더 이상 아무도 나를 방문하지 않습니다. 나는 항상 이 아파트에 혼자 있다.	혼자 있다.
hit:59_conv:118	lonely	외로운	not living near family, being in a new place.	가족 근처에 살지 않고 새로운 장소에 있습니다.	가족 근처에 살지 않고 새로운 장소에 있습니다.
hit:59_conv:119	disgusted	역겨운	I saw a snake outside my apartment today	오늘 아파트 밖에서 뱀 한 마리가 보였다	뱀 한 마리가 보였다
hit:60_conv:120	sad	슬픈	I just found out they are not making a sequel to a movie I like.	나는 그들이 내가 좋아하는 영화의 속편을 만들지 않는다는 것을 알게 되었습니다.	내가 좋아하는 영화의 속편을 만들지 않는다는 것을 알게 되었습니다.
hit:60_conv:121	proud	자랑스러운	I was able to save a blind lady from falling down an escalator.	에스컬레이터에서 떨어지는 시각 장애인을 구할 수 있었습니다.	에스컬레이터에서 떨어지는 시각 장애인을 구할 수 있었습니다.
hit:61_conv:122	angry	화난	missing money from my paycheck, wrong hours and bonus again!	내 급여에서 돈을 놓치고 잘못된 근무 시간과 보너스가 다시 발생했습니다!	내 급여에서 돈을 놓치고 잘못된 근무 시간과 보너스가 다시 발생했습니다!
hit:63_conv:126	embarrassed	당황스러운	I feel bad that I work too much and dont see my daughter.	너무 일을 많이 해서 딸이 보이지 않는 게 안타까워요.	딸이 보이지 않는 게
hit:63_conv:127	disgusted	역겨운	My friend called someone a bad name.	내 친구가 누군가를 나쁜 이름으로 불렀습니다.	누군가를 나쁜 이름으로 불렀습니다.
hit:64_conv:128	angry	화난	My fence is collapsing at areas where my neighbors keep climbing over to get their ball. It's going to be expensive to fix.	이웃들이 공을 잡기 위해 계속 등반하는 지역에서 울타리가 무너지고 있다. 고치는 것은 비싸게 될 것이다	울타리가 무너지고 있다.
hit:64_conv:129	afraid	두려워하는	I cant wait to relocate again.	나는 다시 이전하기를 기다릴 수 없다	다시 이전하기를
hit:65_conv:130	surprised	놀란	My brother usually doesn't do anything for me unless asked. After 3 decades, he actually took me out for my birthday.	형은 나에게 부탁하지 않는 한 아무 일도 하지 않는다. 30년 후, 그는 실제로 내 생일에 나를 데려갔다.	내 생일에 나를 데려갔다.
hit:65_conv:131	disappointed	실망한	My texted me happy birthday yesterday. My birthday is today.	어제 생일 축하한다고 문자를 보냈다. 내 생일은 오늘입니다.	어제 생일 축하한다고 문자를 보냈다. 내 생일은 오늘입니다.
hit:66_conv:132	afraid	두려워하는	I went to the optometrist, and my prescription got strong. She warned me about being at risk for losing my vision.	검안사에게 갔더니 처방이 강해졌습니다. 그녀는 시력을 잃을 위험이 있다고 경고했습니다.	시력을 잃을 위험이 있다고
hit:67_conv:135	disappointed	실망한	when i had to say goodbye to my dad	아빠와 작별 인사를 해야 할 때	아빠와 작별 인사를 해야 할 때
hit:69_conv:138	impressed	감명받은	My neighbor went back to school at 59. She just got her bachelor's this year.	제 이웃은 59세에 다시 학교에 갔습니다. 그녀는 올해 학사 학위를 받았습니다.	제 이웃은 59세에 다시 학교에 갔습니다. 그녀는 올해 학사 학위를 받았습니다.
hit:70_conv:140	trusting	신뢰하는	My friend's boyfriend got into an accident 5 years ago. She's still with him.	제 친구의 남자친구는 5년 전에 사고를 당했습니다. 그녀는 여전히 그와 함께 있습니다.	제 친구의 남자친구는 5년 전에 사고를 당했습니다. 그녀는 여전히 그와 함께 있습니다.
hit:71_conv:143	embarrassed	당황스러운	I saw a little turtle about to get hit on the road the other day and I was in a hurry and didn't stop and get him. I hope he made it across the road, poor little guy.	전날 도로에 치이려는 거북이가 조금 있는 것을 보고 서둘러 멈추지 않고 그를 잡을 수 없었다. 그가 길을 가로질러 갔으면 좋겠다, 가난한 아가씨	도로에 치이려는 거북이가 조금 있는 것을 보고 서둘러 멈추지 않고 그를 잡을 수 없었다.
hit:72_conv:145	afraid	두려워하는	in a hurry to go on vacation!	서둘러 휴가를 가자!	휴가를
hit:73_conv:147	afraid	두려워하는	I once saw a snake in the woods and got very scared.	나는 한때 숲에서 뱀을 보고 무서워했다	뱀을
hit:74_conv:148	proud	자랑스러운	My mom went back to school at 63 and recently got her bachelor's in computer science!	우리 엄마는 63세에 다시 학교에 갔고 최근에 컴퓨터 공학 학사 학위를 받았습니다!	우리 엄마는###최근에 컴퓨터 공학 학사 학위를 받았습니다!
hit:74_conv:149	grateful	고마워하는	I finally finished my phlebotomy class. It was an hours drive one way, yuck. But thankfully it's over and I can try to get on at a local Hospital. They are hiring I heard.	드디어 정맥 절개 수업을 마쳤습니다. 편도 차로 1시간 거리였습니다. 하지만 다행히 끝났고 지역 병원에서 치료를 받을 수 있습니다. 그들은 내가 들었습니다.	정맥 절개 수업을 마쳤습니다.
hit:75_conv:150	anticipating	기대하는	Had a interview yesterday. I think it went pretty well. I hope I get the job.	어제 인터뷰를 했습니다. 나는 그것이 꽤 잘 갔다고 생각한다. 나는 내가 일자리를 얻을 수 있기를 바랍니다.	일자리를
hit:75_conv:151	hopeful	희망에 찬	I bought a lottery ticket and was hopeful I would win.	나는 로또를 샀고 내가 당첨되기를 바랐다.	로또를 샀고 내가 당첨되기를
hit:76_conv:152	sad	슬픈	My birthday was last weekend, and no one wished me a Happy Birthday.	내 생일은 지난 주말이었고 아무도 나에게 생일 축하해 주지 않았습니다.	아무도 나에게 생일 축하해 주지 않았습니다.
hit:77_conv:154	sad	슬픈	I was told my cat only has a few weeks to live.	고양이가 살 날이 몇 주 밖에 남지 않았다고 들었습니다.	고양이가 살 날이 몇 주 밖에 남지 않았다고 들었습니다.
hit:78_conv:156	jealous	질투하는	My friend just bought a brand new car. My car hasn't worked for months	내 친구는 방금 새 차를 샀습니다. 내 차는 몇 달 동안 작동하지 않았습니다	내 친구는 방금 새 차를 샀습니다.
hit:78_conv:157	sad	슬픈	when my dog died	내 개가 죽었을 때	내 개가 죽었을 때
hit:79_conv:158	joyful	즐거운	Went out with my friends last night after not seeing each other for a year. I was in another country for work and just got back.	1년 동안 만나지 못하고 어제 밤에 친구들과 외출했습니다. 나는 일을 위해 다른 나라에 있었고 방금 돌아왔다.	친구들과 외출했습니다.
hit:79_conv:159	hopeful	희망에 찬	I'm trying to sell my house. It's been on the market for a year now, but I think I found someone who might buy it. I'm trying to move to another area.	나는 집을 팔려고 노력하고 있다. 지금은 1년 동안 시장에 나왔지만 살 수 있는 사람을 찾았다고 생각한다. 나는 다른 지역으로 이사하려고 노력하고 있다	집을 팔려고
hit:80_conv:160	excited	흥분한	I'll get to go on vacation tomorrow. Been working really hard to get things clear up so I can enjoy myself.	내일 휴가를 가려고 합니다. 즐길 수 있도록 정리를 열심히 하고 있습니다.	휴가를
hit:81_conv:162	lonely	외로운	Just moved here for work, and I don't know anyone. My coworkers have families of their own.	일 때문에 여기로 이사왔는데 아는 사람이 없어요. 제 동료에게는 가족이 있습니다.	아는 사람이 없어요.
hit:81_conv:163	embarrassed	당황스러운	I went to the grocery store the other day. I shopprf got sn hour then realized I had left my purse home.	나는 다른 날 식료품점에 갔다. 나는 shopprf가 sn 시간을 얻었고 내가 지갑을 집에 두고 왔다는 것을 깨달았습니다.	지갑을 집에 두고 왔다는 것을 깨달았습니다.
hit:82_conv:164	anticipating	기대하는	waiting for christmas!	크리스마스를 기다리며!	크리스마스를
hit:83_conv:166	surprised	놀란	I was thrown a party yesterday and had no idea it was happening.	어제 파티를 열었는데 이런 일이 일어날 줄은 몰랐다.	이런 일이 일어날 줄은
hit:83_conv:167	proud	자랑스러운	My daughter started a new school last year. She s adjusting great and had made a lot of friends.	제 딸은 작년에 새 학교를 시작했습니다. 그녀는 잘 적응했고 많은 친구를 사귀었습니다.	그녀는 잘 적응했고 많은 친구를 사귀었습니다.
hit:84_conv:169	afraid	두려워하는	When i was moving and lost my insurance to my car.	이사를 하다가 자동차 보험을 잃어버렸을 때.	자동차 보험을 잃어버렸을 때.
hit:85_conv:170	jealous	질투하는	I did not get the promotion at work that I wanted.	원하는 직장에서 승진을 하지 못했다.	승진을 하지 못했다.
hit:86_conv:172	sentimental	감상적인	I once went to see fireworks with my best friend. Best day of my life. We're no longer friends.	한 번은 가장 친한 친구와 불꽃놀이를 보러 갔다. 내 인생 최고의 날. 우리는 더 이상 친구가 아닙니다.	가장 친한 친구와 불꽃놀이를 보러 갔다.
hit:86_conv:173	angry	화난	My child lied to me, and went somewhere he shouldnt have went.	아이가 거짓말을 하고 가지 말았어야 할 곳으로 갔습니다.	아이가 거짓말을 하고
hit:87_conv:174	sentimental	감상적인	I saw that they are going to remake a movie I like a lot.	그들이 내가 좋아하는 영화를 리메이크할 거라는 걸 봤다.	내가 좋아하는 영화를 리메이크할 거라는 걸
hit:87_conv:175	afraid	두려워하는	There was once a mouse in my kitchen. I almost died.	옛날에 내 부엌에 쥐가 있었다. 거의 죽을 뻔 했어.	쥐가
hit:88_conv:176	afraid	두려워하는	I think my job will lay us off.	나는 내 직업이 우리를 해고할 것이라고 생각한다.	우리를 해고할 것이라고
hit:88_conv:177	proud	자랑스러운	I finally rearranged the garage after a year of putting it off	차고를 미루고 1년 만에 마침내 차고를 재배치했습니다.	차고를 재배치했습니다.
hit:89_conv:179	caring	돌보는	I always donate my change when I shop at my local drug store. Makes me feel like I' doing something good.	저는 동네 약국에서 쇼핑할 때 항상 잔돈을 기부합니다. 뭔가 좋은 일을 하고 있다는 느낌이 들게 합니다.	잔돈을 기부합니다.
hit:90_conv:181	excited	흥분한	to go to a concert.	콘서트에 가기 위해서	콘서트에
hit:91_conv:182	excited	흥분한	When the Falcons won the game I was excited.	Falcons가 게임에서 이겼을 때 나는 흥분했습니다.	Falcons가 게임에서 이겼을 때
hit:91_conv:183	afraid	두려워하는	Our lights went out last week during a storm. Its was only for 15 minutes but I was so scared.	지난주 폭풍우가 몰아치는 동안 조명이 꺼졌습니다. 15분밖에 안됐는데 너무 무서웠어요.	폭풍우가 몰아치는 동안 조명이 꺼졌습니다.
hit:93_conv:186	lonely	외로운	I wish I had someone to spend my days with. I feel a alone.	내 하루를 함께 보낼 사람이 있었으면 좋겠다. 나는 혼자라고 느낀다.	혼자라고 느낀다.
hit:93_conv:187	afraid	두려워하는	when my daughter choked on a piece of food	내 딸이 음식 조각에 질식했을 때	내 딸이 음식 조각에 질식했을 때
hit:94_conv:188	prepared	준비된	I went to class and I brought extra supplies since I knew we had a test.	수업을 갔는데 시험이 있었다는 것을 알고 추가 물품을 가져왔다.	시험이
hit:94_conv:189	sad	슬픈	I was sad when my grandma died.	할머니가 돌아가셨을 때 나는 슬퍼했다	할머니가 돌아가셨을 때
hit:95_conv:191	afraid	두려워하는	When I was little, I was afraid of the dark.	어렸을 때 어둠이 무서웠다.	어둠이
hit:96_conv:192	impressed	감명받은	I went to a cheerleading event and a girl did a double backflip	치어리딩 하러 갔는데 여자가 더블 백플립을 했어	여자가 더블 백플립을 했어
hit:97_conv:194	angry	화난	my wife keeps giving our son a stick and he keeps hurting himslef.	제 아내는 계속 아들에게 막대기를 주는데 계속해서 아들을 다치게 합니다.	제 아내는 계속 아들에게 막대기를 주는데 계속해서 아들을 다치게 합니다.
hit:97_conv:195	afraid	두려워하는	I am afraid of clowns.	나는 광대를 두려워한다	광대를
hit:98_conv:196	afraid	두려워하는	I was attavked by seagulls on the balcony of a hotel last weekend. I was eating crackers.	지난 주말 호텔 베란다에서 갈매기들에게 습격당했습니다. 나는 크래커를 먹고 있었다.	갈매기들에게 습격당했습니다.
hit:98_conv:197	surprised	놀란	I got in my car and my son left a note on my seat.	차에 탔는데 아들이 좌석에 메모를 남겼다.	아들이 좌석에 메모를 남겼다.
hit:99_conv:198	embarrassed	당황스러운	I am ashamed when I cheated on the test.	나는 시험에서 부정행위를 했을 때 부끄럽다.	부정행위를 했을 때
hit:100_conv:200	sentimental	감상적인	I'be been thinking a lot about my childhood lately, sort or reminiscing.	나는 최근에 내 어린 시절에 대해 많이 생각하고 있습니다. 정렬 또는 회상.	내 어린 시절에
hit:100_conv:201	grateful	고마워하는	I am grateful to be alive.	살아있음에 감사합니다.	살아있음에
hit:101_conv:202	embarrassed	당황스러운	I went swimming in the pool and some of my extensions came out in the water. No one saw but me.	나는 수영장에서 수영을 하러 갔고 내 확장 기능 중 일부가 물에서 나왔습니다. 나 말고는 아무도 본 사람이 없었다.	내 확장 기능 중 일부가 물에서 나왔습니다.
hit:101_conv:203	afraid	두려워하는	I am terrified of ghosts.	나는 귀신들을 무서워한다	귀신들을
hit:102_conv:204	prepared	준비된	I am prepared for the hurricane.	나는 허리케인에 대비하고 있다	허리케인에
hit:102_conv:205	grateful	고마워하는	I got a huge bonus at work and was able to pay off my debt.	나는 직장에서 엄청난 보너스를 받았고 빚을 갚을 수 있었다	엄청난 보너스를 받았고
hit:103_conv:207	hopeful	희망에 찬	I am hopeful I win the lottery.	나는 내가 복권에 당첨되기를 바랍니다.	복권에 당첨되기를
hit:104_conv:209	angry	화난	My friend is annoying me.	내 친구가 나를 귀찮게합니다.	내 친구가
hit:105_conv:210	joyful	즐거운	I was joyful when my son was born.	아들이 태어났을 때 나는 기뻤다.	아들이 태어났을 때
hit:105_conv:211	afraid	두려워하는	I can't wait for HAlloween. It is my favorite holifay. I love dressing up with the kids.	할로윈을 기다릴 수 없습니다. 내가 가장 좋아하는 홀리데이입니다. 나는 아이들과 함께 옷을 입히는 것을 좋아합니다.	할로윈을
hit:106_conv:213	proud	자랑스러운	I am proud I graduated college.	대학을 졸업한 것이 자랑스럽습니다.	대학을 졸업한 것이
hit:107_conv:214	surprised	놀란	Got asked to my boss' office. Thought I was getting bad news but turns out I was offered a promotion.	상사의 사무실에 부탁을 받았습니다. 나쁜 소식을 듣는 줄 알았는데 승진 제의가 들어왔습니다.	승진 제의가 들어왔습니다.
hit:108_conv:216	hopeful	희망에 찬	I think eventuallt the presidency is going to go in a more positive direction	대통령직이 더 긍정적인 방향으로 나아갈 것이라고 생각합니다.	대통령직이 더 긍정적인 방향으로 나아갈 것이라고
hit:109_conv:219	embarrassed	당황스러운	I ordered McDonalds yesterday and since my lazy daughter wouldn't get out of bed I ate her food. I kind of fell bad about it.	나는 어제 맥도날드를 주문했고 게으른 딸이 침대에서 일어나지 않을 것이기 때문에 나는 그녀의 음식을 먹었습니다. 나는 그것에 대해 기분이 나빴다.	그녀의 음식을 먹었습니다.
hit:110_conv:220	embarrassed	당황스러운	I am ashamed I lied to the police.	나는 경찰에 거짓말을 한 것이 부끄럽다	경찰에 거짓말을 한 것이
hit:110_conv:221	excited	흥분한	I am ready to go to a amusement park with my son.	나는 아들과 놀이공원에 갈 준비가 되어 있다	아들과 놀이공원에
hit:112_conv:225	disgusted	역겨운	I am disgusted that the criminal got away.	범인이 도망간게 역겹다.	범인이 도망간게
hit:113_conv:227	embarrassed	당황스러운	I am embarrassed when I forgot my lines in the play.	극 중 대사를 잊어버렸을 때 난 당황스럽다	극 중 대사를 잊어버렸을 때
hit:114_conv:228	grateful	고마워하는	I got stock from family a long time ago. I just let it sit there. It's risen 10 times since.	나는 오래전에 가족에게서 주식을 받았습니다. 그냥 그 자리에 놔두었습니다. 이후 10배나 올랐다.	주식을 받았습니다.###10배나 올랐다.
hit:114_conv:229	embarrassed	당황스러운	I lost my keys at work and looked stupid searching for them.	나는 직장에서 열쇠를 잃어버렸고 그것들을 찾는 것이 어리석어 보였다.	직장에서 열쇠를 잃어버렸고
hit:115_conv:231	sentimental	감상적인	I was going through old photos of my family and when I was younger.	나는 내 가족과 어렸을 때의 오래된 사진을 살펴보고 있었습니다.	어렸을 때의 오래된 사진을
hit:116_conv:232	caring	돌보는	My cousin just got out of a 7 year relationship. Turns out she was cheating for the last 3 years.	제 사촌이 7년의 연애를 끝냈습니다. 그녀는 지난 3년 동안 바람을 피웠다는 것이 밝혀졌습니다.	제 사촌이
hit:117_conv:234	joyful	즐거운	The summer is almost over. I couldn't be any happier!	여름이 거의 끝나가고 있습니다. 이보다 더 행복할 수 없다!	여름이 거의 끝나가고 있습니다.
hit:117_conv:235	content	만족하는	I was content getting a B on my exam.	나는 시험에서 B를 받는 데 만족하고 있었다	시험에서 B를 받는 데
hit:118_conv:237	excited	흥분한	My wife and I are going on vacation next week. We're satying in a cabin in West Virginia.	아내와 저는 다음 주에 휴가를 갑니다. 우리는 웨스트 버지니아의 오두막에 앉아 있습니다.	휴가를
hit:120_conv:241	afraid	두려워하는	I'm doing a drink a paint session this weekend. I can't wait. It's goin to be fun!	나는 이번 주말에 술을 마시며 그림 그리기를 하고 있다. 기다릴 수 없어 재미있을거야!	술을 마시며 그림 그리기를
hit:122_conv:245	surprised	놀란	I was surprised when Trump won the election.	트럼프 대통령이 선거에서 이겼을 때 나는 놀랐다.	트럼프 대통령이 선거에서 이겼을 때
hit:123_conv:246	afraid	두려워하는	When I lost my job.	내가 일자리를 잃었을 때	내가 일자리를 잃었을 때
hit:124_conv:249	jealous	질투하는	I had a girl that I was seeing one time and she asked if I wanted to come with her to meet one of her friends. I went along and the way she talked to her was so much more passionate and energetic than with me and it made me wonder what he has that I don't.	한 번 만났던 여자가 있었는데 그녀는 내가 그녀의 친구 중 한 명을 만나기 위해 그녀와 함께 가고 싶은지 물었습니다. 나는 함께 갔고 그녀가 그녀에게 말하는 방식은 나보다 훨씬 더 열정적이고 활력이 넘쳤다.	그녀에게 말하는 방식은 나보다 훨씬 더 열정적이고 활력이 넘쳤다.
hit:125_conv:250	prepared	준비된	I was prepared for the History test.	나는 역사 시험을 준비했다	역사 시험을
hit:126_conv:252	excited	흥분한	I texted one of my old buddies from years and years ago and he not only responded, but we met up for lunch yesterday and had a great time! Now we're gonna hang out again on Sunday and I'm so pumped!	나는 몇 년 전에 오랜 친구 중 한 명에게 문자를 보냈고 그는 답장을 보냈을뿐만 아니라 어제 점심을 먹기 위해 만났고 즐거운 시간을 보냈습니다! 이제 우리는 일요일에 다시 시간을 보낼 예정입니다.	일요일에 다시 시간을 보낼 예정입니다.
hit:126_conv:253	disappointed	실망한	I was devastated when the Falcons blew the Super Bowl.	Falcons가 Super Bowl을 날려 버렸을 때 나는 황폐했습니다.	Falcons가 Super Bowl을 날려 버렸을 때
hit:128_conv:257	afraid	두려워하는	I was apprehensive to get married.	결혼이 두려웠다.	결혼이
hit:129_conv:259	content	만족하는	I've been in my crappy apartment so long. I think just used to it now.	나는 내 허름한 아파트에 너무 오래 있었다. 이제 막 익숙해진 것 같아요.	내 허름한 아파트에
hit:130_conv:260	afraid	두려워하는	I went on my first date ever only about a month ago. Even though I knew this girl really well beforehand, I was still really worried that it would be awkward and that I might mess it up.	나는 약 한 달 전에 첫 데이트를 갔다. 이 여자를 미리 너무 잘 알고 있었음에도 불구하고 어색해 하지 않을까 하는 걱정이 컸습니다.	첫 데이트를
hit:130_conv:261	afraid	두려워하는	I am scared of how I will die.	나는 어떻게 죽을지 두려워한다	어떻게 죽을지
hit:131_conv:263	excited	흥분한	I am ready for hockey season.	나는 하키 시즌을 준비하고 있다	하키 시즌을
hit:132_conv:264	grateful	고마워하는	My kids are the best. They get excited about everything. I think I had some good ones.	내 아이들이 최고입니다. 그들은 모든 것에 흥분합니다. 나는 좋은 것을 가지고 있었다고 생각합니다.	내 아이들이
hit:132_conv:265	grateful	고마워하는	My transmission went out in my car. My dad loaned me $500 to get it fixed.	내 차에서 변속기가 나갔습니다. 아버지는 수리를 위해 500달러를 대출해 주셨습니다.	아버지는 수리를 위해 500달러를 대출해 주셨습니다.
hit:133_conv:266	afraid	두려워하는	Had HELLP syndrom with first child. Spent all 9 months being pregnant with 2nd child worrying about the same thing happening.	첫 아이와 함께 HELLP 증후군이 있었습니다. 두 번째 아이를 임신하면서 9개월 내내 같은 일이 일어날까 걱정하며 보냈습니다.	HELLP 증후군이
hit:133_conv:267	jealous	질투하는	I hate seeing new cars on the road. My car won't even move.	나는 길에서 새 차를 보는 ​​것을 싫어한다. 내 차는 움직이지 않을 것입니다.	새 차를 보는 ​​것을
hit:134_conv:268	lonely	외로운	I am always alone in the summer.	나는 여름에 항상 혼자 있다	나는 여름에 항상 혼자 있다
hit:135_conv:270	sentimental	감상적인	I was driving past the elementary school that I went to years ago and I decided to go through the parking lot for a few minutes. I saw all the old buildings and even the old playground and it really surprised me as to how little it has changed.	몇 년 전에 다니던 초등학교를 차를 몰고 지나가다가 잠시 주차장을 지나기로 했습니다. 나는 모든 오래된 건물과 심지어 오래된 놀이터까지 보았고 그것이 얼마나 변했는지에 대해 정말로 놀랐습니다.	몇 년 전에 다니던 초등학교를
hit:135_conv:271	jealous	질투하는	My sister in law basically lives off of my mother in law and her kids get everything. My mother in law rarely gives our kids anything because we have the money to do it ourselves - and I get a bit miffed at times.	시누이는 기본적으로 시어머니의 힘으로 생활하고 그녀의 아이들은 모든 것을 얻습니다. 시어머니는 우리가 스스로 할 수 있는 돈이 있기 때문에 우리 아이들에게 거의 아무것도 주지 않습니다. 그리고 저는 때때로 약간 화가 납니다.	시누이는 기본적으로 시어머니의 힘으로 생활하고 그녀의 아이들은 모든 것을 얻습니다.
hit:136_conv:272	impressed	감명받은	I really like our new football coach.	나는 새로운 축구 코치가 정말 좋다	새로운 축구 코치가
hit:137_conv:274	proud	자랑스러운	I am happy to be an American.	미국인으로서 행복합니다.	미국인으로서
hit:138_conv:276	embarrassed	당황스러운	I feel bad I stole the cookie.	나는 쿠키를 훔친 것이 안타깝다	쿠키를 훔친 것이
hit:139_conv:278	afraid	두려워하는	I have a job interview coming up next week. I'm a little nervous about it.	다음 주에 면접이 있습니다. 나는 그것에 대해 약간 긴장하고 있습니다.	면접이
hit:140_conv:280	content	만족하는	I am ok with being fat.	나는 뚱뚱해도 괜찮다.	뚱뚱해도
hit:141_conv:282	excited	흥분한	I am excited for the baseball playoffs.	야구 플레이오프가 기대된다.	야구 플레이오프가
hit:142_conv:284	surprised	놀란	I am shocked it hasn't rained today.	나는 오늘 비가 오지 않아 충격을 받았다	비가 오지 않아
hit:143_conv:287	afraid	두려워하는	We've had some big rain storms where I live this spring and summer. The creek behind my house got almost in the yard twice already. Very scary.	우리는 이번 봄과 여름에 내가 사는 곳에 큰 폭풍우가 몰아쳤습니다. 우리 집 뒤의 개울은 이미 두 번이나 거의 마당에 들어왔습니다. 매우 무섭다.	큰 폭풍우가 몰아쳤습니다.
hit:144_conv:288	angry	화난	I was very furious the other day when someone scratched the backend of my car.	나는 요전날 누군가가 내 차의 뒷부분을 긁었을 때 매우 화가 났습니다.	누군가가 내 차의 뒷부분을 긁었을 때
hit:144_conv:289	sad	슬픈	I really got close with a girl that I met from Tinder, to the point where we were "dating". Then randomly, after like 4 days, she says that she doesn't want to date anymore and then just stops talking to me.	나는 Tinder에서 만난 여자와 정말 친해져서 우리가 "데이트"할 정도였습니다. 그러다가 4일쯤 지나니까 더 이상 사귀고 싶지 않다고 말하며 그냥 말을 멈춥니다.	더 이상 사귀고 싶지 않다고 말하며 그냥 말을 멈춥니다.
hit:145_conv:291	angry	화난	I recall this time when I was making a pizza and I got an important call from my boss. I had to talk with him for about 15 minutes and when I came back, I realized the pizza had been burnt in the oven. I was very annoyed because I worked hard to make it!	이번에는 피자를 만들던 중 상사로부터 중요한 전화를 받았던 기억이 난다. 그와 15분 정도 얘기해야 했는데 돌아왔을 때 피자가 오븐에 불에 타 있었다는 것을 깨달았다. 나는 그것을 만들기 위해 열심히 일했기 때문에 매우 짜증이 났다!	피자가 오븐에 불에 타 있었다는 것을 깨달았다.
hit:148_conv:296	afraid	두려워하는	I was very afraid in airplane because of turbulence.	나는 난기류 때문에 비행기에서 매우 무서웠다.	난기류
hit:148_conv:297	embarrassed	당황스러운	I recall a time when I had to go to my cousin's birthday part, and I overslept! I felt really guilty about that.	사촌의 생일파티에 가야 해서 늦잠을 잤던 때가 생각난다! 나는 그것에 대해 정말 죄책감을 느꼈다.	늦잠을 잤던 때가
hit:149_conv:298	afraid	두려워하는	When I was driving home from my first job it was snowing. I accidentally hit a curb and spun into the other lane and almost into a ditch, I was very scared	첫 직장을 마치고 집으로 운전할 때 눈이 내렸습니다. 나는 실수로 연석에 부딪혀 다른 차선으로 회전하여 거의 도랑에 빠졌습니다. 나는 매우 무서웠습니다.	연석에 부딪혀 다른 차선으로 회전하여 거의 도랑에 빠졌습니다.
hit:149_conv:299	caring	돌보는	My Aunt had an emergency and dropped her son with me, I took care of him.	이모가 긴급한 상황에서 아들을 내게 데려다 주었고, 나는 그를 돌봤다	아들을
hit:150_conv:301	sad	슬픈	I am trying to sell my house for 89k dollars, I have been in a bad financial situation, my nephew knows it, and now he is trying to buy my house just for 75k, trying to take advance of my situation	89k 달러에 집을 팔려고 노력하고 있는데 금융상황이 안 좋아서 조카가 알고 있고, 이제는 75k 정도만 집 사려고 해서 상황을 진전시키려고 애쓰고 있다.	금융상황이 안 좋아서
hit:152_conv:305	angry	화난	My friend is such a narcissist sometimes. He seems to think that he is the best looking, strongest guy ever and he constantly tries to brag about it to me and compare himself to me.	내 친구는 때때로 나르시시스트입니다. 자기가 제일 잘생기고 힘이 센 사람이라고 생각하는 것 같고, 자꾸만 나에게 자랑하고 비교하려고 한다.	내 친구는 때때로 나르시시스트입니다.###나에게 자랑하고 비교하려고 한다.
hit:153_conv:306	trusting	신뢰하는	I have always been faithful to my girlfriend of almost 3 years, which I am proud of	3년 가까이 사귄 여자친구에게 항상 충실했고, 자랑스럽습니다.	여자친구에게
hit:153_conv:307	confident	확신하는	i know i can lose weight	체중을 줄일 수 있다는 것을 알고 있다	체중을 줄일 수 있다는 것을 알고 있다
hit:154_conv:308	afraid	두려워하는	When I was a child I was chased by a pitbull and I was very afraid. Dogs had always scared me at that age	저는 어렸을 때 핏불에게 쫓기고 매우 무서웠습니다. 개는 항상 그 나이에 나를 두려워했다	핏불에게 쫓기고
hit:155_conv:310	anticipating	기대하는	I remember waiting for the Nintendo Switch to come out, I was so excited, I still love using it every day!	닌텐도 스위치가 나오기를 기다리고 있었던 기억이 난다. 너무 흥분해서 여전히 매일 사용하는 게 좋았다!	닌텐도 스위치가 나오기를
hit:156_conv:312	disappointed	실망한	i was devastated when my favorite world cup team was knocked out of the tournament.	내가 가장 좋아하는 월드컵 팀이 토너먼트에서 탈락했을 때 나는 황당했습니다.	내가 가장 좋아하는 월드컵 팀이 토너먼트에서 탈락했을 때
hit:156_conv:313	embarrassed	당황스러운	I slipped while carrying a tray of coffee. I got it all over myself.	나는 커피 쟁반을 들고 미끄러졌다. 나는 모든 것을 스스로 얻었다.	커피 쟁반을 들고 미끄러졌다.
hit:157_conv:314	surprised	놀란	I was surprised when my parents picked me up from work in a new car for me. I did not expect that at all!	부모님이 직장에서 나를 위해 새 차로 데리러 오셨을 때 나는 놀랐다. 전혀 예상하지 못했습니다!	부모님이 직장에서 나를 위해 새 차로 데리러 오셨을 때
hit:158_conv:316	embarrassed	당황스러운	When I was in preschool, my pants fell down in class. I was laughed at a lot	내가 유치원에 다닐 때, 내 바지가 교실에서 떨어졌다. 나는 많이 비웃었다.	내 바지가 교실에서 떨어졌다.
hit:159_conv:318	afraid	두려워하는	When I was younger my dad scared me and my brothers when we were trying to sleep, I almost wet the bed. I was very terrified	제가 어렸을 때 아빠는 저와 형제들이 자려고 할 때 겁을 주어 거의 이불을 적실 뻔 했습니다. 나는 매우 무서웠다	아빠는 저와 형제들이 자려고 할 때 겁을 주어
hit:160_conv:320	disappointed	실망한	When my grandmother passed away I was so sad. I was only 13 years old	할머니가 돌아가셨을 때 너무 슬펐어요. 나는 겨우 13살이었다	할머니가 돌아가셨을 때
hit:161_conv:322	surprised	놀란	A friend of mine recently got married. I hadn't even know he was engaged!	제 친구가 최근에 결혼했습니다. 나는 그가 약혼한지도 몰랐다!	제 친구가 최근에 결혼했습니다.
hit:162_conv:325	proud	자랑스러운	My dad had a problem with drinking and it created problems. When he finally quit I was very proud.	아버지는 술에 문제가 있어 문제를 일으켰습니다. 그가 마침내 그만두었을 때 나는 매우 자랑스러웠다.	아버지는###마침내 그만두었을 때
hit:163_conv:326	surprised	놀란	My friend's parents are missionaries and therefore go to Africa all the time, so it was no big deal when I heard he was going to Samoa for a while. What I didn't know is that he was actually moving there for a few years, which I really didn't expect.	제 친구의 부모님은 선교사이셔서 항상 아프리카에 가셔서 잠시 사모아에 간다는 소식을 들었을 때 별 문제가 되지 않았습니다. 내가 몰랐던 것은 그가 실제로 몇 년 동안 그곳으로 이사하고 있었다는 것인데, 정말 예상하지 못했습니다.	몇 년 동안 그곳으로 이사하고 있었다는 것인데,
hit:163_conv:327	embarrassed	당황스러운	I broke a vase at my mom's house and hid it. I still haven't told her about it.	엄마 집에 있던 꽃병을 깨서 숨겼어요. 나는 아직 그녀에게 그것에 대해 말하지 않았다.	엄마 집에 있던 꽃병을 깨서 숨겼어요.
hit:165_conv:330	disappointed	실망한	My dad accidentally got into rat poison and died.	아버지는 실수로 쥐약에 걸려 돌아가셨습니다.	아버지는 실수로 쥐약에 걸려 돌아가셨습니다.
hit:165_conv:331	jealous	질투하는	My friend got a huge scholarship when he barely passed the PSAT. I was quite jealous that I was unable to do the same thing.	제 친구가 PSAT를 겨우 통과했을 때 엄청난 장학금을 받았습니다. 나는 같은 일을 할 수 없다는 것이 상당히 부러웠다.	제 친구가 PSAT를 겨우 통과했을 때
hit:166_conv:333	prepared	준비된	Once I realized that I needed at least a 31 on my ACT in order to get a nice little scholarship for college. I studied my heart out to improve my 29 and I felt super confident that I'd get the 31. Instead I actually got a 33!	대학을 위한 약간의 장학금을 받으려면 ACT에서 최소 31점이 필요하다는 것을 깨달았습니다. 저는 29점을 향상시키기 위해 열심히 공부했고 31점을 받을 수 있다는 자신감을 얻었습니다. 대신 실제로 33점을 받았습니다!	ACT에서
hit:167_conv:334	disappointed	실망한	My friend took some of my money without asking. When they confessed I wasnt mad, just disappointed.	내 친구는 묻지 않고 내 돈의 일부를 가져갔다. 그들이 고백했을 때 나는 화난 것이 아니라 실망했습니다.	내 친구는 묻지 않고 내 돈의 일부를 가져갔다.
hit:168_conv:337	afraid	두려워하는	Today going to the dentist I was going to have my first root canal done ever along with three other teeth worked on. I knew I would be numbed but that came with the price of a needle being used. I was very nervous and worried.	오늘 치과에 갔을 때 나는 세 개의 다른 치아와 함께 처음으로 근관을 치료할 예정이었습니다. 나는 내가 마비 될 것이라는 것을 알고 있었지만 그것은 사용되는 바늘의 가격과 함께 왔습니다. 나는 매우 긴장하고 걱정했다.	세 개의 다른 치아와 함께 처음으로 근관을 치료할 예정이었습니다.
hit:169_conv:339	afraid	두려워하는	As a child i was sitting in my parents car and a storm started. I was just playing my gameboy and the car started to shake. A log went right through the car window after a couple of minutes of the storm starting.	어렸을 때 나는 부모님 차에 앉아 있었는데 폭풍이 시작되었습니다. 방금 게임보이를 하고 있었는데 차가 흔들리기 시작했습니다. 폭풍우가 시작되고 몇 분 후에 통나무가 차창을 통해 바로 통과했습니다.	폭풍이
hit:170_conv:340	hopeful	희망에 찬	Back in freshman year of college, I really wanted to room with my brother even though he was not a freshman but a sophomore. I was really rooting for that to happen but instead I got roomed with some random guy.	대학 1학년 때 형이 1학년이 아니라 2학년인데도 그와 동거를 하고 싶었다. 나는 그런 일이 일어나기를 진심으로 응원하고 있었지만 대신에 나는 임의의 남자와 방을 얻었다.	동거를
hit:172_conv:345	afraid	두려워하는	Back in October of last year I had my first drink. At that time I had never drank or tried any drugs or anything, so I was very nervous about trying anything mind altering like that.	작년 10월에 처음으로 술을 마셨습니다. 그 당시 나는 술을 마시거나 약물을 시도한 적이 없었기 때문에 그렇게 마음을 바꾸는 일을 시도하는 것이 매우 긴장되었습니다.	처음으로 술을 마셨습니다.
hit:173_conv:347	jealous	질투하는	My friend just came over yesterday and talked about how he met a super great girl and is going on a date with her sometime soon. Although I'm super happy for him, I can't help but wish I could be in a relationship myself.	내 친구가 어제 와서 어떻게 아주 훌륭한 여자를 만났고 곧 그녀와 데이트를 할 것인지 이야기했습니다. 나는 그를 위해 매우 행복하지만, 내가 직접 관계를 맺을 수 있기를 바랄 수밖에 없습니다.	내 친구가###아주 훌륭한 여자를 만났고 곧 그녀와 데이트를 할 것인지
hit:174_conv:349	embarrassed	당황스러운	My kids were being bad and I yelled at them.	아이들이 나쁜 짓을 하고 있었고, 나는 그들을 향해 소리쳤다	아이들이 나쁜 짓을 하고 있었고, 나는 그들을 향해 소리쳤다
hit:175_conv:350	surprised	놀란	I was surprised when my parents bought me a car. I did not expect it at all	부모님이 나에게 차를 사주셨을 때 나는 놀랐다. 전혀 예상하지 못했다	부모님이 나에게 차를 사주셨을 때
hit:176_conv:352	surprised	놀란	I was shocked when I got a new car. My parents surprised me so well!	새 차를 탔을 때 나는 충격을 받았다. 부모님이 나를 너무 놀라게 했어!	새 차를 탔을 때
hit:176_conv:353	trusting	신뢰하는	I had one time where I was at a party and a girl started to act really flirty with me and we were both kinda drunk. I had a girlfriend at the time so I made sure to let her know so that she didn't get the wrong idea.	한 번은 내가 파티에 갔을 때 한 소녀가 나에게 아주 시시덕거리기 시작했고 우리 둘 다 술에 취한 적이 있었습니다. 당시 여자친구가 있었기 때문에 그녀가 잘못된 생각을 하지 않도록 그녀에게 꼭 알려야 했습니다.	녀가 잘못된 생각을 하지 않도록 그녀에게 꼭 알려야 했습니다.
hit:178_conv:356	surprised	놀란	When i was younger i wanted a gamecube for my birthday. On my birthday my parents told me to clean the bathroom. Ended up in the bathroom was a gamecube with 4 games.	어렸을 때 나는 내 생일에 게임큐브를 갖고 싶었다. 내 생일에 부모님은 나에게 화장실 청소를 하라고 말씀하셨다. 결국 욕실에는 4개의 게임이 있는 게임큐브가 있었습니다.	욕실에는 4개의 게임이 있는 게임큐브가 있었습니다.
hit:178_conv:357	proud	자랑스러운	I participated in my high school runners' marathon and came in 2nd place. I felt very proud because I trained hard for it.	고등학교 육상 마라톤에 참가하여 2등을 했습니다. 열심히 훈련했기에 자부심을 느꼈다.	고등학교 육상 마라톤에 참가하여 2등을 했습니다.
hit:180_conv:360	sentimental	감상적인	Recently I met up with a friend that I knew years and years ago and I learned that he actually bought his house from his mom. We went there and had a few beers and it looked exactly the same as before, even smelled the same.	최근에 나는 몇 년 전에 알고 지내던 친구를 만났고 그가 실제로 그의 어머니에게서 집을 샀다는 것을 알게 되었습니다. 우리는 거기에 가서 몇 가지 맥주를 마셨고 그것은 이전과 똑같이 생겼고 심지어 같은 냄새를 맡았습니다.	몇 년 전에 알고 지내던 친구를 만났고
hit:180_conv:361	sad	슬픈	I was sad when my grandmother passed away. I was still a child	할머니가 돌아가셨을 때 슬펐어요. 나는 아직 어린아이였다	할머니가 돌아가셨을 때
hit:181_conv:362	trusting	신뢰하는	I have a long term girlfriend. I have never or will never cheat on her	오래 사귄 여자친구가 있습니다. 나는 그녀를 속인 적이 없거나 결코 없을 것입니다.	오래 사귄 여자친구가 있습니다. 나는 그녀를 속인 적이 없거나 결코 없을 것입니다.
hit:181_conv:363	proud	자랑스러운	I was in college for 8 years. I didn't get done until the end of 2017. I graduated high school in 2009 felt so proud when i was done with school.	저는 8년 동안 대학에 있었습니다. 저는 2017년 말까지 일을 끝내지 못했습니다. 2009년에 고등학교를 졸업했는데 학교를 마치니 너무 뿌듯했습니다.	학교를 마치니
hit:182_conv:364	trusting	신뢰하는	I have been faithful to my long time girlfriend. I would never cheat on her	나는 오랜 여자친구에게 충실했다. 나는 결코 그녀를 속이지 않을 것이다	여자친구에게
hit:183_conv:366	joyful	즐거운	My sister is coming from France to visit us. I am happy to see her again.	내 여동생이 우리를 방문하기 위해 프랑스에서 왔습니다. 그녀를 다시 만나서 기쁩니다.	내 여동생이 우리를 방문하기 위해 프랑스에서 왔습니다.
hit:183_conv:367	afraid	두려워하는	I just started working out and wasn't sure how to start.	운동을 막 시작했는데 어떻게 시작해야 할지 막막했습니다.	운동을 막 시작했는데 어떻게 시작해야 할지
hit:185_conv:371	disappointed	실망한	Once, I tried hard to update my CV as per the job description and applied for a good position, however my CV didn't even pass the screening level.	한번은 자기소개서에 있는 이력서를 열심히 수정해서 좋은 자리에 지원했지만, 이력서가 심사를 통과하지 못했습니다.	이력서가 심사를 통과하지 못했습니다.
hit:186_conv:372	afraid	두려워하는	Lately I have been very upset and worried about my financial situation. The stress has been quite overwhelming.	최근에 나는 나의 재정 상황에 대해 매우 속상하고 걱정했습니다. 스트레스가 상당히 컸습니다.	재정 상황에
hit:187_conv:374	confident	확신하는	I was confident when I beat this popular girl in the class elections in high school. I expected to lose badly	고등학교 수업선거에서 이 인기 소녀를 이겼을 때 자신감이 있었다. 나는 심하게 패할 것으로 예상했다	인기 소녀를 이겼을 때
hit:188_conv:376	surprised	놀란	I was surprised when I went on a beach trip and my good friend from Florida was there but we lived two hours away by plane.	해변 여행을 갔을 ​​때 플로리다에서 온 좋은 친구가 거기에 있어서 놀랐지만 우리는 비행기로 2시간 거리에 살았습니다.	해변 여행을 갔을 ​​때 플로리다에서 온 좋은 친구가 거기에 있어서
hit:188_conv:377	surprised	놀란	I am surprised England Lost to Croatia on the World Cup	잉글랜드가 월드컵에서 크로아티아에 졌다는 사실에 놀랐다	잉글랜드가 월드컵에서 크로아티아에 졌다는 사실에
hit:189_conv:378	grateful	고마워하는	my parents let me live with them. They do not charge rent so I am very appreciative of them	나의 부모님은 내가 그들과 함께 살도록 허락하셨다. 그들은 임대료를 청구하지 않으므로 나는 그들에게 매우 감사합니다.	나의 부모님은 내가 그들과 함께 살도록 허락하셨다.
hit:191_conv:383	embarrassed	당황스러운	I once broke a fax machine my parents spent a lot on. I felt bad about it since it wasn't what i meant to do. He ended up throwing the Fax machine around the room.	한번은 부모님이 많이 쓰시던 팩스기를 고장냈어요. 내가 하려는 일이 아니었기에 기분이 나빴다. 그는 결국 방에 팩스 기계를 던졌습니다.	부모님이 많이 쓰시던 팩스기를 고장냈어요.
hit:192_conv:384	grateful	고마워하는	I met with an accident once. Kindhearted passerby saved my life	한번은 사고를 당했습니다. 마음씨 착한 행인이 내 목숨을 구했다	마음씨 착한 행인이 내 목숨을 구했다
hit:192_conv:385	angry	화난	I was angry when my brother ruined the result of a football game. I recorded it to watch later	형이 축구 경기 결과를 망쳤을 때 화가 났다. 나중에 보려고 녹음했다	형이 축구 경기 결과를 망쳤을 때
hit:193_conv:386	excited	흥분한	I am excited tomorrow is my birthday	내일이 내 생일이야	내 생일이야
hit:193_conv:387	lonely	외로운	I was lonely as a teenager, I had no girlfriend and few friends. I was sad often	나는 십대 때 외로웠고 여자 친구도 없었고 친구도 거의 없었습니다. 나는 자주 슬펐다	여자 친구도 없었고 친구도 거의 없었습니다.
hit:194_conv:388	proud	자랑스러운	I am so proud about myself. I just got promoted.	제 자신이 너무 자랑스럽습니다. 방금 승진했습니다.	승진했습니다.
hit:211_conv:422	anticipating	기대하는	Shortly after I got married, my wife and I decided that we wanted to have kids. When we found out she was pregnant, we couldn't wait to find out if we were having a boy or a girl.	결혼하고 얼마 지나지 않아 아내와 나는 아이를 갖기로 결정했습니다. 그녀가 임신했다는 것을 알았을 때, 우리는 우리가 남자아이인지 여자아이인지 빨리 알고 싶었습니다.	아이를###남자아이인지 여자아이인지
hit:211_conv:423	grateful	고마워하는	When my mom recently offered to help me with a medical bill. I was very stressed out because I had to have surgery and had a high deductible. She really helped me out a lot.	엄마가 최근에 의료비 청구를 도와주겠다고 제안했을 때. 수술을 해야 하고 디덕터블이 높아 스트레스를 많이 받았습니다. 그녀는 정말 많은 도움을 주었습니다.	엄마가 최근에 의료비 청구를 도와주겠다고 제안했을 때.
hit:212_conv:424	lonely	외로운	When I was working for my last company, I used to travel a lot and frequently used to miss my family and friends	마지막 회사에 다닐 때 여행을 많이 다녔고 가족과 친구들이 그리울 때가 많았습니다.	여행을 많이 다녔고
hit:212_conv:425	excited	흥분한	Can't wait for my vacation to Las Vegas tomorrow	내일 라스베거스로 휴가를 갈 때까지 기다릴 수 없어	라스베거스로 휴가를
hit:213_conv:426	afraid	두려워하는	Last night, I dreamt that I was riding around the road on a motorcycle, and at one point almost fell of making a quick sharp turn.	어젯밤에 오토바이를 타고 도로를 달리다가 어느 순간 급회전을 하다가 넘어질 뻔한 꿈을 꾸었습니다.	급회전을 하다가 넘어질 뻔한 꿈을 꾸었습니다.
hit:214_conv:429	jealous	질투하는	My best friend and roommate got accepted into a competitive master's program in Chicago and broke our lease to leave. I felt stuck while he got off and do the things he wanted to do. He made me feel like I wasn't good enough anymore to be his friend. Meanwhile, I stayed in town and struggled to even finish my bachelor's while working a dead end job.	제 가장 친한 친구와 룸메이트가 시카고의 경쟁 석사 프로그램에 합격했고 임대 계약을 파기했습니다. 그가 내려서 그가 하고 싶은 일을 하는 동안 나는 갇힌 느낌을 받았습니다. 그는 내가 더 이상 그의 친구가 되기에 충분하지 않다고 느끼게 만들었습니다. 한편, 나는 도시에 머물면서 막다른 직장에서 일하면서 학사 학위를 마치기까지 애썼습니다.	그는 내가 더 이상 그의 친구가 되기에 충분하지 않다고 느끼게 만들었습니다.
hit:215_conv:431	excited	흥분한	I am so exited about the coming world cup final.	다가오는 월드컵 결승전이 너무 기대된다.	월드컵 결승전이
hit:216_conv:432	disgusted	역겨운	I am so disgust at Donald Trump.	나는 도널드 트럼프가 너무 싫다.	도널드 트럼프가
hit:219_conv:439	disappointed	실망한	I studied really hard for my annual exam but did not get my desired grade. it left me very disappointed in myself.	나는 매년 시험을 위해 정말 열심히 공부했지만 원하는 점수를 얻지 못했습니다. 그것은 나 자신에게 매우 실망했습니다.	원하는 점수를 얻지 못했습니다.
hit:221_conv:443	lonely	외로운	I recently broke up with my girlfriend and i feel lonely.	최근에 여자친구와 헤어지고 외로워요.	최근에 여자친구와 헤어지고
hit:222_conv:444	excited	흥분한	I decided to I would buy a few lottery tickets. My luck is normally not all that great. I scratched the 3 lottery tickets I bought and won $50,000!	나는 로또를 몇 장 사야겠다고 결심했다. 내 운은 일반적으로 그렇게 크지 않습니다. 제가 산 복권 3장을 긁어서 5만불 당첨!	복권 3장을 긁어서 5만불 당첨!
hit:222_conv:445	afraid	두려워하는	I was traveling to my daughters new house at night and I was feeling a little anxious about not finding her house.	나는 밤에 딸의 새 집으로 여행을 갔고 딸의 집을 찾지 못해 조금 불안했습니다.	딸의 집을 찾지 못해
hit:223_conv:446	hopeful	희망에 찬	I think the future will be brighter and conflicts between countries will be smoothed over.	미래가 더 밝아지고 국가 간 갈등이 완화될 것이라고 생각합니다.	미래가 더 밝아지고 국가 간 갈등이 완화될 것이라고
hit:224_conv:448	afraid	두려워하는	It was a time of my life where i liked spooky things. I went into a abandoned house and i decided to spend the night. Well i started hearing noises and voices and i just was so scared i ran out the house.	내가 으스스한 것을 좋아했던 내 인생의 시간이었다. 나는 버려진 집에 들어가서 하룻밤을 보내기로 했다. 음, 나는 소음과 목소리를 듣기 시작했고 너무 무서워서 집을 뛰쳐나갔습니다.	버려진 집에###소음과 목소리를 듣기 시작했고
hit:224_conv:449	proud	자랑스러운	The day I started working my first government IT Job was an exciting day for me.	첫 정부 IT 직무를 시작한 날은 저에게 흥미로운 날이었습니다.	첫 정부 IT 직무를 시작한 날은
hit:225_conv:450	prepared	준비된	During Hurricane Irma last year, tarps, water, batteries and other supplies sold out way ahead of the storm. I managed to gather the things we needed over the course of the next week, ahead of the storm.	작년 허리케인 어마(Irma)가 발생했을 때 방수포, 물, 배터리 및 기타 공급품이 폭풍보다 훨씬 앞서 매진되었습니다. 나는 폭풍이 오기 전에 다음 주 동안 필요한 것들을 모았습니다.	폭풍이 오기 전에
hit:225_conv:451	disappointed	실망한	My car broke down when I was travelling to work and I missed a very important meeting regarding my promotion. I was devastated.	출근길에 차가 고장났고, 승진과 관련해 매우 중요한 회의를 놓쳤다. 나는 참혹했다	승진과 관련해 매우 중요한 회의를 놓쳤다.
hit:226_conv:452	angry	화난	During college, I was bullied.	대학 시절 나는 괴롭힘을 당했다	괴롭힘을 당했다
hit:226_conv:453	lonely	외로운	My family went on vacation and left me all alone.	우리 가족은 휴가를 떠나 혼자 있었다	혼자 있었다
hit:228_conv:456	surprised	놀란	I was really amazed to see my kid snowboarding so well during last winters ! Must say he's a quick learner.	지난 겨울에 우리 아이가 스노보드를 잘 타는 것을 보고 정말 놀랐어요! 그는 빨리 배우는 사람이라고 말해야합니다.	우리 아이가 스노보드를 잘 타는 것을 보고
hit:228_conv:457	prepared	준비된	When i go to conventions i always want to be ready for anything. I pack a first aid kit and a lot of food. I always want to be ready for the worse at conventions but it can happen.	나는 대회에 갈 때 항상 무엇이든 준비하고 싶어합니다. 나는 구급 상자와 많은 음식을 포장합니다. 나는 항상 더 나쁜 대회에 대비하고 싶지만 일어날 수 있습니다.	대회에 갈 때
hit:229_conv:458	anticipating	기대하는	I'm predicting a very warm summer this year.	올해 여름은 매우 따뜻할 것으로 예상됩니다.	올해 여름은 매우 따뜻할 것으로
hit:230_conv:460	angry	화난	My apartment flooded in a storm about a month ago, and the contractor who is supposed to repair the damage has taken three weeks instead of the three days he said it would take to do the repairs.	우리 아파트는 약 한 달 전에 폭풍우로 침수되었고, 손상을 수리해야 하는 계약자가 수리하는 데 3일이 걸린다고 말했지만 3주가 걸렸습니다.	계약자가 수리하는 데 3일이 걸린다고 말했지만 3주가 걸렸습니다.
hit:231_conv:463	sentimental	감상적인	I recently did a tour through my old high school and it brought back a lot of memories.	나는 최근에 나의 오래된 고등학교를 여행했고 그것은 많은 추억을 불러일으켰다.	나의 오래된 고등학교를 여행했고
hit:232_conv:465	angry	화난	My boyfriend cheated on me while I was away visiting family.	내가 가족을 방문하는 동안 남자 친구가 나를 속였습니다.	남자 친구가 나를 속였습니다.
hit:233_conv:466	impressed	감명받은	I was at a talent show and I saw a man playing an entire song by himself, he played the guitar, drums, and sang all at once, it was really crazy to see.	나는 탤런트 쇼에서 한 남자가 혼자서 전곡을 연주하는 것을 보았고, 그는 기타, 드럼을 연주하고 동시에 노래를 불렀습니다. 보는 것은 정말 미쳤습니다.	탤런트 쇼에서 한 남자가 혼자서 전곡을 연주하는 것을 보았고,
hit:233_conv:467	prepared	준비된	When my friends have computer troubles they come to me. I always have a way to fix up their computers. always ready and willing to help anyone though.	내 친구들은 컴퓨터 문제가 생기면 나에게 온다. 나는 항상 그들의 컴퓨터를 고칠 방법이 있습니다. 항상 준비되어 있고 누군가를 도울 준비가 되어 있습니다.	컴퓨터를 고칠 방법이
hit:235_conv:471	angry	화난	My boyfriend kept me up all night when I had to work the next morning by playing video games	내 남자 친구는 내가 비디오 게임을 하며 다음날 아침에 일해야 할 때 밤새 나를 깨우게 했다	밤새 나를 깨우게 했다
hit:236_conv:473	disappointed	실망한	My boss called to tell me that I would be receiving a package the next day, and that I should call her before opening it. I was really hoping that it was a special award that my company gives to deserving employees, but it turned out to be some personnel paperwork that she needed to go over with me.	상사는 다음날 택배를 받을 테니 개봉 전에 전화를 걸어야 한다고 전화를 걸어왔다. 우리 회사가 자격이 있는 직원에게 주는 특별한 상이기를 정말 바랐는데, 회사에서 나와 함께 처리해야 하는 몇 가지 인사 문서 작업으로 밝혀졌습니다.	특별한 상이기를 정말 바랐는데, 회사에서 나와 함께 처리해야 하는 몇 가지 인사 문서 작업으로 밝혀졌습니다.
hit:237_conv:475	embarrassed	당황스러운	I accidentally ate a piece of cake that my mom made for my dad as a special gift, I felt pretty bad about it.	엄마가 아빠에게 특별한 선물로 만들어주신 케이크를 실수로 먹었는데 기분이 많이 나빴다.	엄마가 아빠에게 특별한 선물로 만들어주신 케이크를 실수로 먹었는데
hit:239_conv:478	sad	슬픈	I recently had to put my cat to sleep. It was an emotional day.	나는 최근에 고양이를 재워야 했다. 감동적인 하루였습니다.	고양이를 재워야 했다.
hit:240_conv:480	afraid	두려워하는	I am afraid of the upcoming economic crisis in the USA	다가오는 미국의 경제위기가 두렵다	다가오는 미국의 경제위기가
hit:243_conv:486	excited	흥분한	I went to a new restaurant with friends I hadn't seen in a long time.	오랜만에 만난 친구들과 새로운 식당에 갔다.	오랜만에 만난 친구들과 새로운 식당에 갔다.
hit:244_conv:488	afraid	두려워하는	I was attacked in the street by someone who stealed my bag. I was so scared that I had a panic attack.	나는 길에서 가방을 훔친 사람에게 공격을 받았습니다. 나는 너무 무서워서 공황발작에 걸렸다.	가방을 훔친 사람에게 공격을 받았습니다.
hit:245_conv:490	disappointed	실망한	I let my friend borrow my car last year and I got a call later that night that he crashed it and totaled it, man I was crushed by that experience.	작년에 친구에게 차를 빌리게 했고 그날 밤 늦게 전화를 받았어요. 그가 사고를 내고 합계를 냈어요. 저는 그 경험에 압도당했습니다.	그가 사고를 내고 합계를 냈어요.
hit:246_conv:493	joyful	즐거운	When my daughter was born I was so happy and excited.	딸이 태어났을 때 나는 너무 행복하고 흥분했다	딸이 태어났을 때
hit:247_conv:494	sad	슬픈	I recently found out my mom was very sick. SHe has stage 4 liver cirrhosis.	나는 최근에 어머니가 많이 아프다는 것을 알았다. 그녀는 4기 간경변증을 앓고 있습니다.	어머니가 많이 아프다는 것을 알았다.
hit:247_conv:495	impressed	감명받은	I am impress by the fact that Croatia is in the world cup final.	나는 크로아티아가 월드컵 결승에 있다는 사실에 깊은 인상을 받았습니다.	크로아티아가 월드컵 결승에 있다는 사실에
hit:248_conv:497	disappointed	실망한	I applied to a very interesting fellowship last year at the NNSA. I had applied the year before that and had an interview and wasn't given the position. This time I thought for sure I was going to get it but I didn't even get an interview. I was so sad.	저는 작년에 NNSA에서 매우 흥미로운 펠로우십에 지원했습니다. 그보다 1년 전에 지원했고 면접을 봤는데 자리가 없었어요. 이번에는 꼭 합격할 줄 알았는데 면접도 못 봤다. 나는 너무 슬펐다.	NNSA에서###면접도 못 봤다.
hit:250_conv:501	afraid	두려워하는	I was once was very nervous and scared when I thought my girlfriend was pregnant. Waiting to find out was what got me so scared. I found out that she wasn't and everything was okay.	한 번은 여자친구가 임신했다고 생각했을 때 너무 떨리고 무서웠어요. 그 사실을 알기를 기다리는 것이 나를 그토록 두렵게 만들었습니다. 나는 그녀가 아니었고 모든 것이 괜찮다는 것을 알았습니다.	여자친구가 임신했다고 생각했을 때
hit:251_conv:502	embarrassed	당황스러운	I was once really embarrassed on a date with a girl. I tripped and fell flat on my face!	나는 한때 한 소녀와의 데이트에서 정말 당황스러웠다 나는 발을 헛디뎌서 얼굴에 푹 빠졌다!	나는 발을 헛디뎌서 얼굴에 푹 빠졌다!
hit:253_conv:506	surprised	놀란	My coworkers threw a party for me recently for my birthday. This was very unexpected.	동료들이 최근 내 생일을 위해 파티를 열었습니다. 이것은 매우 예상치 못한 일이었습니다.	동료들이 최근 내 생일을 위해 파티를 열었습니다.
hit:255_conv:511	embarrassed	당황스러운	I was felt this way when I failed passing to the 10th grade.	나는 10학년에 합격하지 못했을 때 이런 생각을 했다.	10학년에 합격하지 못했을 때
hit:256_conv:513	hopeful	희망에 찬	I am so happy that France is going to the final of the soccer world cup	프랑스가 월드컵 결승전 가는게 너무 행복해	프랑스가 월드컵 결승전 가는게
hit:257_conv:514	afraid	두려워하는	I have a big meeting coming up soon, and even though I am pretty well prepared, I can't help feeling like this is a big risk.	곧 큰 모임이 있는데, 나름 준비를 잘 하고 있는데도 큰 위험을 감수하고 있습니다.	큰 모임이
hit:259_conv:518	sad	슬픈	Recently my refrigerator broke. I had to throw away all of my food and spend $1400 on a new one.	최근에 냉장고가 고장났습니다. 나는 모든 음식을 버리고 새 음식에 1400달러를 써야 했습니다.	냉장고가 고장났습니다.
hit:259_conv:519	sentimental	감상적인	I went back to my home state to visit. It made me think of the past.	방문하기 위해 고향으로 돌아왔습니다. 과거를 생각하게 했습니다.	고향으로 돌아왔습니다.
hit:260_conv:520	excited	흥분한	I felt this way when my father bought me a Super Nintendo for my 9th birthday. We were very poor so it was unexpected!	아버지가 아홉 번째 생일에 슈퍼 닌텐도를 사주셨을 때 이런 생각이 들었습니다. 우리는 매우 가난하여 예상하지 못했습니다!	슈퍼 닌텐도를 사주셨을 때
hit:260_conv:521	embarrassed	당황스러운	I stayed up later than I had planned last night and had one too many beers, so I had to call out at work today since the hangover was that bad.	어제 계획보다 늦게 일어나서 맥주를 ​​너무 많이 마셔서 오늘은 숙취가 심해서 회사에 전화해야했습니다.	숙취가 심해서 회사에 전화해야했습니다.
hit:261_conv:522	afraid	두려워하는	I am old. I am seperated from my wife. I live far from my children. For pragmatoic reasons I am the one that can file for divorce. I do not want to die alone.	나는 늙었다. 나는 아내와 별거 중입니다. 나는 아이들과 멀리 떨어져 산다. 실용적인 이유로 나는 이혼을 신청할 수 있는 사람입니다. 나는 혼자 죽고 싶지 않다.	나는 혼자 죽고 싶지 않다.
hit:261_conv:523	disappointed	실망한	I was turned down an assistant training position at work. For the past 4 years I have scored higher than the actual head trainer on this test.	직장에서 조교 훈련을 거절당했습니다. 지난 4년 동안 나는 이 시험에서 실제 헤드 트레이너보다 더 높은 점수를 받았습니다.	조교 훈련을 거절당했습니다.
hit:264_conv:528	excited	흥분한	I was so excited to go to Universal Studios in Orlando this summer!	이번 여름에 올랜도에 있는 유니버셜 스튜디오에 갈 생각에 너무 설렜어요!	올랜도에 있는 유니버셜 스튜디오에 갈 생각에
hit:264_conv:529	afraid	두려워하는	I am stressed by my blood test results that I will receive tomorrow.	내일 받을 혈액 검사 결과에 스트레스를 받습니다.	혈액 검사 결과에
hit:265_conv:531	hopeful	희망에 찬	I recently applied for a job after being out of the workforce for 13 years. I'm hoping I get it!	나는 최근 13년간 인력에서 탈퇴한 뒤 취업을 신청했다. 내가 알았으면 좋겠어!	취업을
hit:267_conv:534	caring	돌보는	I was caring when I helped someone move out of their house	나는 누군가가 그들의 집에서 이사하는 것을 도왔을 때 돌보고 있었다	이사하는 것을 도왔을 때
hit:269_conv:538	disappointed	실망한	My friend who I grew up with recently died. It was tragic and unexpected	최근에 같이 자란 친구가 사망했습니다. 비극적이고 예상치 못한 일이었다	최근에 같이 자란 친구가 사망했습니다.
hit:270_conv:541	embarrassed	당황스러운	I cheated on my boyfriend one time. I highly regretted it.	나는 한 번 남자친구를 속였다 나는 그것을 매우 후회했다	나는 한 번 남자친구를 속였다
hit:273_conv:546	afraid	두려워하는	Yesterday at the doctors I had to get a shot. The worse part was the anticipation while waiting for what seemed like forever for them to come in and give it to me. It was emotionally draining.	어제 의사에게 주사를 맞아야 했습니다. 더 나쁜 부분은 그들이 와서 나에게 그것을 주기 위해 영원히처럼 보였던 것을 기다리는 동안의 기대였습니다. 감정적으로 소모적이었습니다.	주사를 맞아야 했습니다.
hit:273_conv:547	embarrassed	당황스러운	I broke my coworker statue	내 동료 동상을 부숴 버렸어	내 동료 동상을 부숴 버렸어
hit:274_conv:549	disgusted	역겨운	I feel this way everytime I see my brother's girlfriend. She's a racist disgusting human being and I feel sick everytime I see her.	형의 여자친구를 볼 때마다 이런 생각이 든다. 그녀는 인종 차별적인 역겨운 인간이고 나는 그녀를 볼 때마다 마음이 아프다.	형의 여자친구를###인종 차별적인 역겨운 인간이고
hit:277_conv:554	jealous	질투하는	I saw my boyfriend commenting on another girl's facebook photos. It made me feel insecure.	남자친구가 다른 소녀의 페이스북 사진에 대해 댓글을 달고 있는 것을 보았다. 그것이 나를 불안하게 만들었다	남자친구가 다른 소녀의 페이스북 사진에 대해 댓글을 달고 있는 것을 보았다.
hit:277_conv:555	angry	화난	I broke my phone	전화가 고장났어요	전화가 고장났어요
hit:278_conv:556	prepared	준비된	I recently studied very hard for a final exam for college. It was hard but worth it.	나는 최근 대학 기말고사를 위해 열심히 공부했다. 힘들었지만 가치가 있었습니다.	대학 기말고사를
hit:279_conv:558	sentimental	감상적인	I do miss the 2000's	나는 2000년대를 그리워한다	2000년대를
hit:280_conv:561	afraid	두려워하는	I was unsure about letting my son go to a sleepover since we didn't know the family very well. It was hard to decide what to do.	우리는 가족을 잘 알지 못하기 때문에 아들을 잠자리에 들게 놔둘지 확신이 서지 않았습니다. 무엇을 해야 할지 결정하기가 어려웠습니다.	아들을 잠자리에 들게 놔둘지
hit:281_conv:562	angry	화난	I was on maternity leave but still working from home some. My boss would call and scream at me about things that happened while I wasn't even there.	나는 출산 휴가를 가졌지만 여전히 재택근무를 하고 있다. 상사는 내가 없는 동안 일어난 일에 대해 전화를 걸어 소리를 지르곤 했습니다.	상사는 내가 없는 동안 일어난 일에 대해 전화를 걸어 소리를 지르곤 했습니다.
hit:283_conv:566	surprised	놀란	The other day I found out that LeBron James joined the Lakers instead of going to Houston or staying in Cleveland!	요전에 나는 르브론 제임스가 휴스턴으로 가거나 클리블랜드에 머무르는 대신 레이커스에 합류했다는 것을 알게 되었습니다!	르브론 제임스가 휴스턴으로 가거나 클리블랜드에 머무르는 대신 레이커스에 합류했다는 것을
hit:284_conv:568	disappointed	실망한	My apartment was robbed..	우리 아파트가 도둑맞았다.	우리 아파트가 도둑맞았다.
hit:285_conv:570	sentimental	감상적인	My husband and I went to dinner. We were looking at photos of our kids when they were little. It amazes me that one is already 18 and the other is just 2 short years away from being an adult also.	남편과 나는 저녁을 먹으러 갔다. 우리는 아이들이 어렸을 때 사진을 보고 있었습니다. 한 명은 이미 18살이고 다른 한 명은 성인이 되는 데 불과 2년밖에 남지 않았다는 사실이 놀랍습니다.	아이들이 어렸을 때 사진을 보고 있었습니다.
hit:286_conv:572	afraid	두려워하는	I am very scared of the ocean.	나는 바다가 너무 무서워	바다가
hit:286_conv:573	surprised	놀란	I tried online dating the first time on POF. The girl was decent looking in the photos. But when I met her in real life she was a bombshell.	나는 POF에서 처음으로 온라인 데이트를 시도했다 그 소녀는 사진을 잘 보고 있었다 그러나 내가 그녀를 실생활 속에서 만났을 때 그녀는 폭탄이었다	그녀는 폭탄이었다
hit:287_conv:574	jealous	질투하는	I am jealous of Brad Pitt.	나는 브래드 피트를 질투한다	브래드 피트를
hit:287_conv:575	surprised	놀란	One Christmas i was really into the holiday season. I was a kid at the time and well i didn't expect my parents to buy me certain gifts. Ended up i got both Pokemon games and went crazy happy from the gift.	한 번의 크리스마스가 정말 연휴 시즌에 접어들었다 당시 나는 어렸고 부모님이 특정 선물을 사줄 줄은 몰랐다. 결국 포켓몬 게임을 모두 받았고, 선물로 행복해졌다.	포켓몬 게임을 모두 받았고,
hit:288_conv:576	angry	화난	I get mad when I fail at school.	나는 학교에서 실패하면 화가 난다	학교에서 실패하면
hit:289_conv:578	jealous	질투하는	I wish I was Donald Trump. His life is amazing.	도널드 트럼프였으면 좋겠다. 그의 삶은 놀라운 일이다	도널드 트럼프였으면 좋겠다.
hit:292_conv:584	disgusted	역겨운	Most people in the 90's loved Michael Jordan, but he always beat my favorite team in the finals.	90년대의 대부분의 사람들은 마이클 조던을 사랑했지만 그는 항상 결승전에서 내가 가장 좋아하는 팀을 이겼습니다.	마이클 조던을###항상 결승전에서 내가 가장 좋아하는 팀을 이겼습니다.
hit:293_conv:586	angry	화난	My friend Phil really bugs me.	내 친구 Phil은 나를 정말 괴롭힌다.	내 친구 Phil은 나를 정말 괴롭힌다.
hit:295_conv:590	embarrassed	당황스러운	I wish I never lied to my dad.	아빠에게 거짓말을 하지 않았으면 좋겠어요.	아빠에게 거짓말을 하지 않았으면 좋겠어요.
hit:296_conv:593	embarrassed	당황스러운	I was embarrassed when I fell at school.	학교에서 넘어지면 부끄러웠다.	학교에서 넘어지면
hit:297_conv:594	sentimental	감상적인	I listened to a song the other day that reminded me of the past. It made me feel odd.	요전날 나는 과거를 생각나게 하는 노래를 들었다. 기분이 이상했습니다.	과거를 생각나게 하는 노래를 들었다.
hit:298_conv:596	anticipating	기대하는	My parents always taught me the value of patience. A couple of Christmases ago I woke up on xmas eve to see if gifts were there but there was nothing...then the next day I got an xbox 360	부모님은 항상 인내의 가치를 가르쳐 주셨습니다. 몇 번의 크리스마스 전 크리스마스 이브에 일어나 선물이 있는지 확인했지만 아무 것도 없었습니다. 다음 날 저는 xbox 360을 받았습니다.	선물이 있는지
hit:298_conv:597	confident	확신하는	I know I will pass my English class.	나는 영어 수업을 통과할 것임을 알고 있다	영어 수업을 통과할 것임을
hit:299_conv:599	jealous	질투하는	I wish I was Batman.	나는 배트맨이었으면 좋겠다	배트맨이었으면
hit:300_conv:600	prepared	준비된	I am ready for my vacation.	나는 휴가 준비가 되어 있다	휴가 준비가
hit:301_conv:602	trusting	신뢰하는	I have always been loyal to my Girlfriend. She means so much to me and when some others tried to rip me from her to get me i told them to go away and removed them from my life.	나는 항상 내 여자 친구에게 충실했습니다. 그녀는 나에게 너무 많은 의미를 가지고 있으며 다른 사람들이 나를 그녀에게서 떼어내려고 했을 때 나는 그들에게 멀리 가라고 말했고 내 삶에서 그들을 제거했습니다.	여자 친구에게
hit:302_conv:604	prepared	준비된	I am ready for school to start.	개학할 준비가 되었습니다.	개학할
hit:303_conv:606	surprised	놀란	My husband brought me a present for my birthday. It was a iphone 8 and i love it	남편이 내 생일 선물을 가져왔다. 그것은 아이폰 8이었고 나는 그것을 좋아합니다	남편이 내 생일 선물을 가져왔다.
hit:303_conv:607	jealous	질투하는	I wish I was Elon Musk.	나는 엘론 머스크였으면 좋겠다	엘론 머스크였으면
hit:304_conv:609	caring	돌보는	I loved my dogs so much. But one dog i loved was Watson and he lived til he was 18. He was the one thing i cared about in this world at a time.	나는 내 개를 너무 사랑했습니다. 하지만 내가 사랑한 개는 왓슨이었고 그는 18세까지 살았습니다. 그는 한 번에 이 세상에서 내가 아끼는 유일한 사람이었습니다.	내 개를
hit:305_conv:610	jealous	질투하는	I am pretty competitive. So when I saw a guy from my old high school post videos of him deadlifting 335lbs and getting attention from some hot chicks I went to the gym and had my buddy record a video of me benching 350lbs. I posted it and felt better	나는 꽤 경쟁력이 있습니다. 그래서 내가 고등학교 시절의 한 남자가 335파운드의 데드리프트를 하고 몇몇 섹시한 여자의 관심을 받는 동영상을 게시하는 것을 보았을 때 나는 체육관에 가서 내 친구에게 내가 350파운드를 벤치마킹하는 비디오를 녹화하게 했습니다. 포스팅하고 기분이 좋아지는	한 남자가 335파운드의 데드리프트를 하고 몇몇 섹시한 여자의 관심을 받는 동영상을 게시하는 것을 보았을 때
hit:305_conv:611	excited	흥분한	I am ready to visit Fenway Park.	나는 펜웨이 파크를 방문할 준비가 되었습니다.	펜웨이 파크를 방문할
hit:306_conv:612	afraid	두려워하는	I was scared when I was on a vacation to Mexico, after hearing about the crime there.	멕시코로 휴가를 갔을 때 범죄 소식을 듣고 무서웠다.	범죄 소식을 듣고
hit:307_conv:614	confident	확신하는	At work, my coworker are suprised how confident I am in beeing able to achieve difficult taks.	직장에서 동료는 내가 어려운 일을 해낼 수 있다는 자신감에 놀랐습니다.	어려운 일을 해낼 수 있다는
hit:308_conv:616	excited	흥분한	After living in my home for 19 years, I'm remodeling my kitchen! It's so much fun to pick everything out!	19년 동안 우리 집에서 살다 보니 부엌을 리모델링하고 있어! 모든 걸 골라내는 게 너무 재미있어!	부엌을 리모델링하고 있어!
hit:308_conv:617	grateful	고마워하는	I was very sick when my first daughter was born. My sister came and stayed for two weeks to help us out.	첫째 딸이 태어났을 때 나는 매우 아팠다. 언니가 와서 우리를 도우러 2주 동안 머물렀다.	언니가 와서 우리를 도우러 2주 동안 머물렀다.
hit:309_conv:619	surprised	놀란	I went to work one day and all the management had been fired to my surprise, we had the option to stay or leave with severance pay.	어느 날 나는 일하러 갔고 놀랍게도 모든 경영진이 해고되었습니다. 우리는 퇴직금을 받고 머물거나 떠날 수 있는 선택권이 있었습니다.	모든 경영진이 해고되었습니다.
hit:310_conv:620	embarrassed	당황스러운	I yelled at my Girlfriend once about not saving money. She cried and i shouldn't of bee so harsh on her. Made me feel real bad about it.	나는 돈을 아끼지 않는다고 여자친구를 향해 한 번 소리쳤다 그녀는 울었고, 나는 그렇게 가혹하게 그녀를 괴롭히지 말아야 한다 나는 그것에 대해 정말 안타까워했다	나는 돈을 아끼지 않는다고 여자친구를 향해 한 번 소리쳤다
hit:312_conv:624	jealous	질투하는	I wish I was taller.	나는 키가 컸으면 좋겠다	키가 컸으면
hit:312_conv:625	embarrassed	당황스러운	Some so-called friends sent me anonymous love-notes in middle school. When I found out it was them doing it and not an actual boy, I was very very upset.	소위 친구라고 하는 어떤 분이 중학교 때 익명의 러브노트를 저에게 보냈습니다. 실제 소년이 아니라 그들이 하고 있다는 것을 알았을 때 나는 매우 화가 났습니다.	실제 소년이 아니라 그들이 하고 있다는 것을 알았을 때
hit:313_conv:626	afraid	두려워하는	I was afraid during the earthquake.	나는 지진 때 무서웠다	지진
hit:314_conv:628	sad	슬픈	I cried when the Jonas brothers broke up.	나는 조나스 형제들이 헤어지자 울었다	조나스 형제들이 헤어지자
hit:314_conv:629	proud	자랑스러운	I am so proud of my wife.	나는 아내를 너무 자랑스럽게 생각한다	아내를
hit:315_conv:630	disgusted	역겨운	One of my favorite restaurants that I frequent weekly was just shut down by the health department. I can't imagine how gross the kitchen must be!	매주 자주 가는 내가 가장 좋아하는 식당 중 하나가 보건소에서 문을 닫았습니다. 나는 부엌이 얼마나 지저분해야 하는지 상상할 수 없습니다!	부엌이 얼마나 지저분해야 하는지
hit:315_conv:631	proud	자랑스러운	I am happy my brother went to the MLB.	나는 형이 MLB에 갔다니 기쁘다	형이 MLB에 갔다니
hit:317_conv:634	sentimental	감상적인	I found my lugage broken and objects where stolen	파손된 수하물과 도난당한 물건을 찾았습니다.	파손된 수하물과 도난당한 물건을 찾았습니다.
hit:318_conv:637	proud	자랑스러운	As I've gotten older I've learned to highly value my own culture and ethnic identity. I am First Generation Filipino and even though I've lived everywhere I still feel connected to my ancestors. I am from Royal Blood, the Maharlika meaning "Chosen by the most high". I feel like my family and I are among the last ones.	나이가 들면서 나는 내 자신의 문화와 민족적 정체성을 매우 중요하게 생각하는 법을 배웠습니다. 저는 1세대 필리핀 사람이며 모든 곳에서 살았음에도 불구하고 여전히 조상들과 연결되어 있다고 느낍니다. 나는 "가장 높은 자가 선택받은 자"라는 뜻의 마할리카 왕족의 혈통 출신이다. 나와 내 가족이 마지막 가족인 것처럼 느껴집니다.	나는 "가장 높은 자가 선택받은 자"라는 뜻의 마할리카 왕족의 혈통 출신이다.
hit:319_conv:639	sad	슬픈	My father in law was diagnosed with pancreatic cancer when our daughter was 9 months old. He passed 9 months later when she was 18 months.	시아버지는 딸이 9개월 때 췌장암 진단을 받았습니다. 그는 9개월 후 그녀가 18개월이었을 때 세상을 떠났습니다.	시아버지는###세상을 떠났습니다.
hit:320_conv:640	excited	흥분한	When i was younger i wanted a new computer so bad. I didn't have good parts and the computer was so slow. When i got the new computer i was ecstatic.	어렸을 때 새 컴퓨터가 너무 갖고 싶었습니다. 나는 좋은 부품이 없었고 컴퓨터가 너무 느렸다. 새 컴퓨터를 받았을 때 나는 황홀했습니다.	새 컴퓨터를 받았을 때
hit:320_conv:641	grateful	고마워하는	My daughter was very seek for 2 weeks, but she is way better now	딸은 2주 동안 아주 많이 찾고 있었지만 지금은 훨씬 나아졌다	딸은 2주 동안 아주 많이 찾고 있었지만 지금은 훨씬 나아졌다
hit:321_conv:642	jealous	질투하는	I wish I was Lebron James.	내가 르브론 제임스였으면 좋겠다.	르브론 제임스였으면
hit:322_conv:644	hopeful	희망에 찬	I pray I make the soccer team this season.	이번 시즌에 축구팀이 되길 기도합니다.	축구팀이 되길
hit:323_conv:646	sad	슬픈	I cried when my brother passed away.	나는 형이 세상을 떠나자 울었다	형이 세상을 떠나자
hit:323_conv:647	angry	화난	I was so irked when I took my car in for an oil change. The salesman pushed a bunch of things I know I didn't need.	오일 교환을 위해 차를 맡겼을 때 너무 화가 났습니다. 판매원은 내가 필요로 하지 않는다는 것을 알고 있는 많은 것을 밀어 넣었다.	판매원은 내가 필요로 하지 않는다는 것을 알고 있는 많은 것을 밀어 넣었다.
hit:324_conv:648	content	만족하는	I am ok with being average in life.	나는 인생에서 평균이 되어도 괜찮다.	나는 인생에서 평균이 되어도 괜찮다.
hit:325_conv:650	impressed	감명받은	I really enjoyed the movie, A Bugs Life.	나는 그 영화 '벅스 라이프'를 정말 즐겼다	영화 '벅스 라이프'를
hit:325_conv:651	impressed	감명받은	I was watching this one crazy video on Facebook. It was a little Russian girl shredding up a tree with her punches. She was only wearing 12 ounce gloves and by the time she was done it looked like a shaved pencil.	나는 페이스북에서 이 미친 비디오를 보고 있었다. 그것은 그녀의 펀치로 나무를 갈가리 찢고 있는 어린 러시아 소녀였습니다. 그녀는 12온스의 장갑을 끼고 있었는데 다 쓰고 나니 깎은 연필처럼 보였습니다.	어린 러시아 소녀였습니다.
hit:327_conv:654	afraid	두려워하는	My husband had meningitis and then got bells palsey. I was very very worried.	남편은 뇌수막염을 앓다가 종성 마비를 일으켰습니다. 나는 매우 매우 걱정했다.	남편은 뇌수막염을 앓다가 종성 마비를 일으켰습니다.
hit:328_conv:656	embarrassed	당황스러운	I wish I didn't cheat on my girlfriend.	내가 여자친구를 속이지 않았으면 좋겠다.	내가 여자친구를 속이지 않았으면 좋겠다.
hit:328_conv:657	angry	화난	I hate it when people make loud breathing noises while eating a sandwich.	사람들이 샌드위치를 먹으면서 큰 숨소리를 내면 싫다.	샌드위치를 먹으면서 큰 숨소리를 내면
hit:332_conv:664	angry	화난	I am upset that England lost in the World Cup.	잉글랜드가 월드컵에서 졌다는 사실에 화가 난다.	잉글랜드가 월드컵에서 졌다는 사실에
hit:333_conv:667	grateful	고마워하는	I receive my blood test result yesterday and I am so grateful that I don't any immune system diseases.	어제 혈액검사 결과를 받았는데 면역체계 질환이 없어서 너무 감사하다.	면역체계 질환이 없어서
hit:334_conv:669	surprised	놀란	I ma surprised by the elimination of the British team from the world cup.	영국팀이 월드컵에서 탈락해 깜짝 놀랐다.	영국팀이 월드컵에서 탈락해
hit:335_conv:670	embarrassed	당황스러운	I am embarrassed to be a Cleveland Browns fan.	클리블랜드 브라운 팬으로서 부끄럽습니다.	클리블랜드 브라운 팬으로서
hit:336_conv:672	afraid	두려워하는	I am afraid of heights.	나는 높은 곳이 두렵다.	높은 곳이
hit:336_conv:673	afraid	두려워하는	I had to have some tests run due to an unclear mammogram. It took days for the results to come back and thankfully they were all clear.	불명확한 유방 조영술로 인해 몇 가지 검사를 받아야 했습니다. 결과가 돌아오는 데 며칠이 걸렸고 고맙게도 모두 명확했습니다.	몇 가지 검사를 받아야 했습니다.
hit:338_conv:676	trusting	신뢰하는	I felt very unwary when first meeting my nephew	나는 조카를 처음 만났을 때 매우 조심스러웠다	조카를 처음 만났을 때
hit:338_conv:677	afraid	두려워하는	Buying my first home, and I'm worried about all the expenses that might happen besides the mortgage.	첫 집을 사고, 주택담보대출 외에도 일어날 수 있는 모든 비용이 걱정된다.	모든 비용이
hit:339_conv:678	disgusted	역겨운	My sister in law refuses to ever take her boys to the doctor. There have been times they have been really sick and she just will not take them.	시누이는 아들을 의사에게 데려가는 것을 거부합니다. 그들이 정말로 아팠고 그녀는 그것을 받아들이지 않을 때가 있습니다.	시누이는 아들을 의사에게 데려가는 것을 거부합니다.
hit:342_conv:684	afraid	두려워하는	Just injured my ankle. Now I can't work.	방금 발목을 다쳤어요. 지금은 일할 수 없습니다.	발목을 다쳤어요.
hit:344_conv:688	afraid	두려워하는	Our home was broken in to 2 months after we purchased it.	우리 집은 구입한 지 두 달 만에 깨졌다	우리 집은 구입한 지 두 달 만에 깨졌다
hit:344_conv:689	prepared	준비된	I cant wait to go to the beach.Its time to be sure I am all packed	나는 해변에 가기를 기다릴 수 없습니다. 내가 모두 포장되었는지 확인할 시간입니다.	모두 포장되었는지
hit:345_conv:690	sad	슬픈	My grandmother passed away when I was 30. She really didn't get to know my girls very much at all.	할머니는 내가 30살 때 돌아가셨습니다. 할머니는 정말로 내 딸들에 대해 잘 알지 못하셨습니다.	할머니는 내가 30살 때 돌아가셨습니다.
hit:345_conv:691	confident	확신하는	I'm 99% positive I can handle myself in a street fight. I've wrestled for 4 years and boxed for 2. I've sparred with state champions and got a couple of good shots in. I've also been in a fight where I was outnumbered by 2. Got my butt kicked but I learned from it.	나는 거리 싸움에서 자신을 다룰 수 있다고 99% 확신합니다. 나는 4년 동안 씨름을 하고 2년 동안 복싱을 했다. 나는 주 챔피언들과 스파링을 했고 좋은 슛을 몇 개 넣었다. 나는 또한 내가 2보다 열세인 싸움에서 본 적이 있다. 내 엉덩이를 걷어찼지만 나는 배웠다 이것으로부터.	거리 싸움에서 자신을 다룰 수 있다고
hit:347_conv:694	surprised	놀란	Once I got a big gift in my mail. It was from an anonymous person. I never found out who gave it to me.	한 번 우편으로 큰 선물을 받았다 그것은 익명의 사람 출신이었다 누가 내게 주었는지 결코 알아본 적이 없다.	우편으로 큰 선물을 받았다
hit:348_conv:696	afraid	두려워하는	I just lost my job, and I've got too many bills.	방금 직장을 잃었고 청구서가 너무 많습니다.	방금 직장을 잃었고 청구서가 너무 많습니다.
hit:348_conv:697	embarrassed	당황스러운	One time I went to a restaurant with all my friends and I forgot to invite one of my close friends. I felt so bad!	한번은 친구들과 함께 식당에 갔을 때 친한 친구를 초대하는 것을 잊었습니다. 기분이 너무 나빴어!	친한 친구를 초대하는 것을 잊었습니다.
hit:349_conv:698	proud	자랑스러운	My friend woke up late and missed the final exam. Turns out he helped a blind lady get home.	내 친구가 늦게 일어나서 기말고사를 놓쳤어요. 그는 시각 장애인 여성이 집에 돌아오는 것을 도왔습니다.	친구가###시각 장애인 여성이 집에 돌아오는 것을 도왔습니다.
hit:349_conv:699	surprised	놀란	When my dad bought me a truck when I was 18 and I was not expecting it.	내가 18살 때 아버지가 트럭을 사주셨을 때 나는 그것을 기대하지 않았습니다.	아버지가 트럭을 사주셨을 때
hit:350_conv:700	sad	슬픈	I miss my dog, Baby Girl, poor thing passed away last year after 15 years.	내 강아지 베이비 걸이 그리워요. 불쌍한 분이 15년 만에 돌아가셨어요.	내 강아지###15년 만에 돌아가셨어요.
hit:351_conv:702	afraid	두려워하는	My daughter was thrown from her horse a few months back. We took her to the hospital and it took hours to make sure she was ok. Those were a long few hours.	제 딸은 몇 달 전에 말에서 쫓겨났습니다. 우리는 그녀를 병원으로 데려갔고 그녀가 괜찮은지 확인하는 데 몇 시간이 걸렸습니다. 긴 몇 시간이었습니다.	제 딸은 몇 달 전에 말에서 쫓겨났습니다.
hit:351_conv:703	joyful	즐거운	When Argentina won the semi-finals in 2014 I was so excited! I screamed so much!	아르헨티나가 2014년 준결승에서 이겼을 때 너무 흥분했다! 나 너무 비명을 질렀어!	아르헨티나가 2014년 준결승에서 이겼을 때
hit:352_conv:704	sentimental	감상적인	Might sell my home. It's the home I grew up in.	내 집을 팔 수도 있다 내가 자란 집이야	내가 자란 집이야
hit:353_conv:706	afraid	두려워하는	Our youngest daughter fell down our back stairs and hit her head on the bottom step. She started throwing up about an hour later and we went to the ER.	막내딸이 뒷계단에서 넘어져 바닥에서 머리를 부딪쳤습니다. 그녀는 약 1시간 후에 토하기 시작했고 우리는 응급실에 갔다.	막내딸이 뒷계단에서 넘어져 바닥에서 머리를 부딪쳤습니다.
hit:354_conv:708	trusting	신뢰하는	I left my home to my neighbor to take care of, when I had to suddenly visit my mom in Canada	갑자기 캐나다에 계신 엄마를 만나러 가셔야 할 일이 생겨서 이웃집에 집을 맡겼습니다.	이웃집에 집을 맡겼습니다.
hit:355_conv:710	joyful	즐거운	I felt very joyful when I found out I got accepted into a good college that I tried hard to get into, plus my friends were already there	열심히 노력한 좋은 대학에 합격했고 친구들도 이미 그곳에 있다는 것을 알았을 때 매우 기뻤습니다.	좋은 대학에 합격했고
hit:356_conv:713	caring	돌보는	There are 2 cats that come by my home every night. I leave food out for them.	매일 밤 우리 집에 오는 고양이 두 마리가 있다. 나는 그들을 위해 음식을 남겨두고 있다	고양이 두 마리가 있다.
hit:357_conv:714	anticipating	기대하는	My vacation is coming up in a month. I've worked nonstop for 9 months.	내 휴가가 한 달 앞으로 다가왔다. 9개월 동안 쉬지 않고 일했습니다.	휴가가
hit:357_conv:715	sentimental	감상적인	I was flying in to LAX and the Sierra Nevada Mountains below me made me feel like I was coming home.	나는 LAX로 비행기를 타고 가고 있었고 내 아래의 시에라 네바다 산맥은 나를 집에 돌아온 것처럼 느끼게했습니다.	시에라 네바다 산맥은
hit:358_conv:716	hopeful	희망에 찬	Just got offered a car as a gift. I really needed it.	방금 차를 선물로 받았습니다. 정말 필요했습니다.	차를 선물로 받았습니다.
hit:358_conv:717	angry	화난	My mother in law always lies and exaggerates everything. It's very frustrating and causes fights between us.	우리 시어머니는 항상 모든 것을 거짓말하고 과장합니다. 그것은 매우 실망스럽고 우리 사이에 싸움을 일으킵니다.	우리 시어머니는 항상 모든 것을 거짓말하고 과장합니다.
hit:359_conv:719	angry	화난	When my brother got suspended from high school for something he did not do by a vindictive teach, it really made me angry	형이 모욕적인 가르침으로 하지도 않은 일로 정학 처분을 받았을 때 정말 화가 났습니다.	형이 모욕적인 가르침으로 하지도 않은 일로 정학 처분을 받았을 때
hit:361_conv:722	joyful	즐거운	My dogs passed away 2 years ago. My family adopted me one this past weekend on my birthday.	우리 강아지는 2년 전에 세상을 떠났습니다. 우리 가족은 지난 주말 내 생일에 나를 입양했습니다.	나를 입양했습니다.
hit:361_conv:723	embarrassed	당황스러운	One time I took my friend's cream soda from the fridge. I didn't think it was a big deal until I found out he had driven 5 hours up North just to get them and they were very expensive. I felt pretty bad after that	한 번은 친구의 크림 소다를 냉장고에서 가져갔다 그가 북쪽으로 5시간을 몰고 올라가서 그것들을 구하려고 했다는 사실을 알게 되기 전까지는 큰 문제가 아니라고 생각했다. 그 이후로 나는 상당히 안타까웠다	친구의 크림 소다를 냉장고에서 가져갔다
hit:369_conv:738	anticipating	기대하는	I have a very hard time with job interviews. Every time I have one I get really nervous, and the closer I get to the interview the worse I feel.	취업 면접이 너무 힘들어요. 그럴 때마다 정말 긴장되고, 면접에 가까워질수록 기분이 더 나빠집니다.	취업 면접이
hit:369_conv:739	embarrassed	당황스러운	I ate a piece of cake my mom was saving for my dad and I felt like I betrayed him a bit.	엄마가 아빠를 위해 아껴두었던 케익을 먹었는데 조금은 아빠를 배신한 것 같은 기분이 들었다.	엄마가 아빠를 위해 아껴두었던 케익을 먹었는데
hit:370_conv:740	angry	화난	One time I waited over an hour at the DPS office to get my drivers license renewed. Just as it was about to be my turn the lady working there shut it down and said I would have to come back the next day.	한번은 운전 면허증을 갱신하기 위해 DPS 사무실에서 한 시간 넘게 기다렸습니다. 내 차례가 되려는 순간 그곳에서 일하는 아주머니가 문을 닫고 다음날 다시 와야 한다고 말했다.	내 차례가 되려는 순간 그곳에서 일하는 아주머니가 문을 닫고 다음날 다시 와야 한다고 말했다.
hit:371_conv:742	sentimental	감상적인	I was forced due to a family emergency to get rid of our family dog and move 550 miles away. It was one of the saddest moments in my life, in our lives... The dog was my first dog ever and my little buddy. Tank loved me so much that when I drove off and looked in my rear view at him I cried like a baby. I cried as if my children were moving away from me. It was very sad.	나는 가족 비상 사태로 인해 가족 개를 없애고 550 마일 떨어진 곳으로 이사해야했습니다. 그것은 내 인생, 우리 인생에서 가장 슬픈 순간 중 하나였습니다. 그 개는 내 생애 첫 개이자 내 작은 친구였습니다. 탱크가 나를 너무 사랑해서 내가 차를 몰고 차를 몰고 뒤에서 그를 쳐다보았을 때 나는 아기처럼 울었다. 나는 아이들이 나에게서 멀어지는 것처럼 울었다. 그것은 매우 슬펐다.	가족 개를 없애고 550 마일 떨어진 곳으로 이사해야했습니다.
hit:371_conv:743	sentimental	감상적인	Just went by the lake. Made me think of a friend I used to play with a lot when we were little.	그냥 호수로 갔다. 어렸을 때 많이 놀았던 친구가 생각났습니다.	호수로 갔다.
hit:372_conv:745	anticipating	기대하는	Just heard back from my boss about a promotion. He says it sounds good that I would get it.	방금 상사에게 승진 소식을 들었습니다. 그는 내가 그것을 얻는 것이 좋을 것 같다고 말한다.	승진
hit:373_conv:747	jealous	질투하는	I can't believe Jeff got the promotion. It should have been me!	제프가 승진했다니 믿을 수가 없다. 나였어야 했어!	제프가 승진했다니
hit:374_conv:749	afraid	두려워하는	Having an existential crisis and realizing I'm going to die and there's no way to know what will happen when I do	실존적 위기를 겪고 내가 죽을 것이고 내가 죽을 때 무슨 일이 일어날지 알 방법이 없다는 것을 깨닫는 것	내가 죽을 것이고
hit:375_conv:751	afraid	두려워하는	i was on a date with a new girl. we were walking to a concert. some toughs were approaching the other way.	나는 새로운 여자와 데이트 중이었다. 우리는 콘서트에 걸어가고 있었다. 일부 강인한 사람들은 다른 방향으로 접근하고 있었습니다.	일부 강인한 사람들은 다른 방향으로 접근하고 있었습니다.
hit:376_conv:752	sentimental	감상적인	I miss so much my father.	나는 아버지가 너무 그리워	아버지가
hit:376_conv:753	hopeful	희망에 찬	I've homeschooled my girls and one is graduating next year and the other in 2 years. I'm ready to get back out in the workforce	나는 내 여자아이들을 홈스쿨링 시켰고 하나는 내년에 졸업하고 다른 하나는 2년 후에 졸업합니다. 나는 직장에서 다시 나갈 준비가 되어있다	직장에서 다시 나갈
hit:377_conv:754	embarrassed	당황스러운	I felt this way after not returning to work after my maternity leave.	출산휴가를 마치고 직장에 복귀하지 않아 이런 생각이 들었다.	출산휴가를 마치고 직장에 복귀하지 않아
hit:377_conv:755	surprised	놀란	My friend just told me she likes me as more than a friend.	친구가 친구 이상으로 나를 좋아한다고 말했을 뿐이다.	친구가 친구 이상으로 나를 좋아한다고 말했을 뿐이다
hit:379_conv:759	lonely	외로운	I can recall when my mother passed away I was very alone, literally. At 20 years old and an only child, you still need your mother. My father wasn't in the picture after she passed either. So I was completely by myself with a 2 year old toddler. Very sad time.	어머니가 돌아가셨을 때 나는 문자 그대로 매우 외로웠던 것을 기억할 수 있습니다. 20살이고 외아들인 당신은 여전히 ​​당신의 어머니가 필요합니다. 우리 아버지도 그녀가 지나간 후 ​​사진에 없었습니다. 그래서 나는 2살짜리 아이와 완전히 나 혼자였습니다. 매우 슬픈 시간입니다.	2살짜리 아이와 완전히 나 혼자였습니다.
hit:380_conv:760	sentimental	감상적인	Realizing tonight how grown up our children are. It won't be long before they are out of our house completely.	오늘 밤 우리 아이들이 얼마나 성장했는지 깨닫습니다. 그들이 우리 집에서 완전히 나가기까지는 그리 오래 걸리지 않을 것입니다.	우리 아이들이 얼마나 성장했는지
hit:381_conv:762	impressed	감명받은	I went to the local art museum today and there were mummies on display. The artifacts are amazing!	오늘 동네 미술관에 갔는데 미라들이 전시되어 있었어요. 유물은 훌륭합니다!	미라들이
hit:381_conv:763	embarrassed	당황스러운	I once took my friends left over food and lied about it. I felt really bad afterwards.	한 번은 친구들이 먹고 남은 음식에 대해 거짓말을 한 적이 있습니다. 나중에 기분이 정말 나빴어요.	친구들이 먹고 남은 음식에 대해 거짓말을 한 적이 있습니다.
hit:383_conv:766	excited	흥분한	I am exited about the world cup final.	월드컵 결승전을 앞두고 있습니다.	월드컵 결승전을
hit:383_conv:767	impressed	감명받은	I felt this way when I attended Disney World.	나는 디즈니 월드에 갔을 때 이런 생각을 했다.	디즈니 월드에
hit:384_conv:768	caring	돌보는	It was really hard when my mother-in-law passed. I tried to be there as much as I could for my wife.	시어머니가 돌아가셨을 때 정말 힘들었어요. 나는 아내를 위해 가능한 한 거기에 있으려고 노력했습니다.	아내를
hit:387_conv:774	excited	흥분한	When I was a kid I asked my parents for a dog for Christmas. I remember waking up early Christmas morning and hearing a whimper from the Christmas tree!	어렸을 때 나는 부모님에게 크리스마스에 강아지를 사달라고 부탁했습니다. 나는 이른 크리스마스 아침에 일어나 크리스마스 트리에서 윙윙 거리는 소리를 들었던 것을 기억합니다!	강아지를###윙윙 거리는 소리를 들었던 것을
hit:387_conv:775	disappointed	실망한	I loved watching "Sons of Anarchy" and had only got through Season 2...when my friend ruined everything and said they were all gonna die at the end. I was sad and horrified	나는 "Sons of Anarchy"를 보는 것을 좋아했고 시즌 2를 보았을 때 ... 내 친구가 모든 것을 망쳐 놓고 마지막에 모두 죽을 것이라고 말했을 때. 나는 슬프고 무서웠다	내 친구가 모든 것을 망쳐 놓고 마지막에 모두 죽을 것이라고 말했을 때.
hit:388_conv:777	angry	화난	I was very sick one day and we had to go to the local ER. They were so inept and spent much of the time talking about their divorces while I was so nauseous.	어느 날 몸이 많이 아파서 동네 응급실에 가야 했습니다. 그들은 너무 무능했고 내가 너무 구역질 나는 동안 그들의 이혼에 대해 이야기하는 데 많은 시간을 보냈습니다.	동네 응급실에###너무 무능했고
hit:389_conv:778	afraid	두려워하는	When a tornado touched down a few hundred feet from my property, I was pretty scared	토네이도가 내 소유지에서 수백 피트 떨어진 곳을 덮쳤을 때 나는 꽤 무서웠습니다.	토네이도가 내 소유지에서 수백 피트 떨어진 곳을 덮쳤을 때
hit:390_conv:781	content	만족하는	I felt a peace when I was able to stay home with my daughter after she was born. I would always be nervous if someone else was watching her other then myself. When my husband got this great job so I could stay home I was a peace.	딸이 태어난 후 집에 있을 수 있을 때 나는 평화를 느꼈습니다. 나보다 다른 누군가가 그녀를 지켜보고 있다면 나는 항상 긴장할 것입니다. 남편이 이 훌륭한 직업을 얻었을 때 나는 집에 머물 수 있었습니다.	딸이 태어난 후 집에 있을 수 있을 때
hit:393_conv:786	grateful	고마워하는	I am so happy that I passed my college course. There was a 3 point curve that made it possible.	대학 과정을 통과해서 너무 기쁩니다. 그것을 가능하게 한 3점 곡선이 있었습니다.	대학 과정을 통과해서
hit:393_conv:787	excited	흥분한	I will be going on my first cruise in Feburary.	2월에 첫 크루즈를 갑니다.	2월에 첫 크루즈를 갑니다.
hit:394_conv:789	angry	화난	I tripped on the stairs of a subway because one stair was higher than the others and I got quite angry at it.	한 계단이 다른 계단보다 높아서 지하철 계단에서 걸려 넘어지고 너무 화가 났습니다.	지하철 계단에서 걸려 넘어지고
hit:398_conv:796	excited	흥분한	My husband and I had been wanting a camper for about 1 year. Last week we finally found the camper of our dreams and now have our first camping trip planned.	남편과 나는 약 1 년 동안 캠핑카를 원했습니다. 지난 주에 마침내 우리는 꿈에 그리던 캠핑카를 찾았고 이제 첫 번째 캠핑 여행을 계획했습니다.	꿈에 그리던 캠핑카를 찾았고
hit:398_conv:797	excited	흥분한	When I was accepted to college, I got to travel there and search for an apartment. My family and I took a plane there and I was ecstatic. I love riding in planes and going to see my college just made it more fun and interesting.	대학에 합격했을 때 그곳을 여행하며 아파트를 구해야 했습니다. 우리 가족과 나는 그곳에서 비행기를 탔고 나는 황홀했습니다. 나는 비행기를 타는 것을 좋아하고 대학에 가는 것이 더 재미있고 흥미롭게 만들었습니다.	비행기를 탔고
hit:399_conv:799	joyful	즐거운	It is hard to express how I felt when my kids were born. It was as if my heart grew 3 sizes that day!	아이들이 태어났을 때의 기분은 말로 표현하기 어렵습니다. 그날 마음이 3배 커진듯!	아이들이 태어났을 때의
hit:400_conv:800	afraid	두려워하는	We made the decision to homeschool our girls. It's a tremendous responsibility and I still don't think I've got it all together.	우리는 소녀들을 홈스쿨링하기로 결정했습니다. 그것은 막중한 책임이고 나는 아직도 내가 모든 것을 함께 하지 못했다고 생각합니다.	소녀들을 홈스쿨링하기로
hit:400_conv:801	surprised	놀란	The other day I was walking down the street and a cat fell in front of me.	어느 날 길을 걷다가 고양이가 앞에 떨어졌다.	고양이가 앞에 떨어졌다.
hit:401_conv:803	afraid	두려워하는	The result of my final college exams was to be published the next day,I could hardly sleep due to expectations	내 최종 대학 시험 결과는 다음날 발표될 예정이었는데, 기대감 때문에 잠을 잘 수가 없었다	최종 대학 시험 결과는
hit:402_conv:804	disappointed	실망한	When a friend did not come to my moms funeral and lied to me about why, it just really disappointed me. Its something that still makes me upset.	친구가 엄마 장례식에 오지 않고 이유를 거짓말을 했을 때 정말 실망스러웠습니다. 여전히 나를 화나게 하는 것입니다.	친구가 엄마 장례식에 오지 않고 이유를 거짓말을 했을 때
hit:404_conv:808	afraid	두려워하는	The night before a job interview I have a difficult time sleeping. I get too nervous about meeting them	면접 전날 밤에는 잠을 잘 자지 못합니다. 나는 그들을 만나는 것이 너무 긴장된다	면접
hit:405_conv:811	trusting	신뢰하는	I am faithful to my wife, but it's thought	나는 아내에게 충실하지만 그것은 생각했다	아내에게
hit:406_conv:812	embarrassed	당황스러운	I can't believe I didn't listen to my child when they told me that someone is picking on them. I feel terrible now he doesn't want to go to school any more.	아이가 누군가 자신을 괴롭히고 있다는 말을 듣지 않았다는 사실이 믿기지 않습니다. 나는 이제 그가 더 이상 학교에 가고 싶지 않다고 생각합니다.	아이가 누군가 자신을 괴롭히고 있다는 말을 듣지 않았다는 사실이
hit:408_conv:816	sentimental	감상적인	I remember the day I became a father. Hearing my daughter's first cry melted my heart. I will never forget it.	나는 아버지가 된 날을 기억한다 딸의 첫 울음소리가 내 마음을 녹였다 나는 결코 그것을 잊지 않을 것이다	아버지가 된 날을
hit:409_conv:818	afraid	두려워하는	I had to investigate a noise coming from my backyard at night.	나는 밤에 뒷마당에서 나오는 소음을 조사해야 했다	밤에 뒷마당에서 나오는 소음을
hit:410_conv:820	surprised	놀란	My parents bought my brother a new puppy. He had no idea it was coming!	부모님이 동생에게 새 강아지를 사주셨어요. 그는 그것이오고 있는지 전혀 몰랐습니다!	부모님이 동생에게 새 강아지를 사주셨어요.
hit:411_conv:822	caring	돌보는	I remember how well I was attended to by the nurses and doctors at the hospital when I was a patient	나는 내가 환자였을 때 병원에서 간호사와 의사들을 얼마나 잘 돌보았는지 기억한다	간호사와 의사들을
hit:412_conv:825	confident	확신하는	I ma sure about France.	나는 프랑스에 대해 확신합니다.	프랑스에
hit:413_conv:827	prepared	준비된	My plane got delayed because of a storm but I brought snacks just in case.	폭풍우 때문에 비행기가 연착되었지만 만일을 대비하여 간식을 가져왔습니다.	폭풍우###간식을
hit:414_conv:828	angry	화난	Sometimes my kids will just not go to sleep! It doesn't help that it stays light out until 9:30pm nowadays!	때때로 내 아이들은 잠을 자지 않을 것입니다! 요즘은 밤 9시 30분까지 불이 꺼지지 않는데 도움이 되지 않아요!	내 아이들은 잠을 자지 않을 것입니다!
hit:416_conv:833	impressed	감명받은	I am an ESL teacher and one of my 3 year old students came to school singing an entire song all about the planets. It was so cute!	나는 ESL 교사이고 3학년 학생 중 한 명이 행성에 대한 모든 노래를 부르며 학교에 왔다. 정말 귀엽다!	3학년 학생 중 한 명이 행성에 대한 모든 노래를 부르며 학교에 왔다.
hit:417_conv:834	surprised	놀란	One time my girlfriend hid around the corner and jumped out at me.	한번은 제 여자친구가 모퉁이에 숨어서 저에게 달려들었습니다.	제 여자친구가 모퉁이에 숨어서 저에게 달려들었습니다.
hit:417_conv:835	lonely	외로운	My wife left me and i am so lonely.	아내가 나를 떠났고, 나는 너무 외롭다	아내가 나를 떠났고
hit:418_conv:836	proud	자랑스러운	I AM SO PROUD OF MY SON	나는 내 아들이 너무 자랑스럽다	내 아들이
hit:418_conv:837	afraid	두려워하는	I was really nervous when starting a new job a few months ago..	몇달전에 새로운 일을 시작할 때 정말 떨렸어요..	새로운 일을 시작할 때
hit:419_conv:839	surprised	놀란	I can't believe it is the middle of July already!	벌써 7월 중순이라니 믿기지 않네요!	벌써 7월 중순이라니
hit:420_conv:840	lonely	외로운	I felt lonely when I was in my senior year of college, studying all of the time and single.	대학 3학년 때 항상 공부하고 싱글로 공부했을 때 외로움을 느꼈다.	싱글로 공부했을 때
hit:420_conv:841	angry	화난	I was at the gas station filling my car up with gas and this guy pissed me off. He kept looking at my butt and making comments.	나는 주유소에서 내 차에 주유를 하고 있었는데 이 사람이 나를 화나게 했다. 계속 내 엉덩이를 보고 댓글을 달았다.	계속 내 엉덩이를 보고 댓글을 달았다.
hit:421_conv:843	embarrassed	당황스러운	Once in elementary school my skirt ripped in front of the whole class and I was so mortified. I even asked my teacher for help and she didn't want to help me!	한번은 초등학교 때 반 전체 앞에서 치마가 찢어져 너무 속상했습니다. 나는 심지어 선생님에게 도움을 요청했지만 그녀는 나를 돕고 싶어하지 않았습니다!	반 전체 앞에서 치마가 찢어져
hit:422_conv:845	sentimental	감상적인	I have been disowned by my family. I heard that they were about to go on the annual family vacation that I always used to go on. I felt sad remembering how much I missed those trips, and looking at pictures just made me reminisce a lot.	나는 가족에게 버림받았다. 늘 가던 매년 가족여행을 떠난다는 소식을 들었다. 그 여행을 얼마나 그리워했는지 기억이 가물가물하고, 사진만 봐도 많은 추억이 샘솟는다.	가족여행을
hit:424_conv:848	angry	화난	I ordered a burger ,but was served a pizza .I got home,about to it ,and boom! Got the shocker!	나는 버거를 주문했지만 피자가 제공되었습니다. 집에 도착했습니다. 충격을 받았다!	버거를 주문했지만 피자가 제공되었습니다.
hit:425_conv:850	disgusted	역겨운	Seeing a naked man run through my neighborhood.	벌거벗은 남자가 우리 동네를 뛰어다니는 것을 보았습니다.	벌거벗은 남자가 우리 동네를 뛰어다니는 것을 보았습니다.
hit:426_conv:853	angry	화난	I am furious at Trump.	나는 트럼프에게 분노하고 있다	트럼프에게
hit:427_conv:854	embarrassed	당황스러운	Sometimes I wonder where my life would be if I decided to not go to college. I feel embarrassed to say my major did not work out for me...	가끔 내가 대학에 가지 않기로 결정했다면 내 삶은 어떨지 궁금할 때가 있다. 전공이 안맞는다는게 부끄럽네요...	전공이 안맞는다는게
hit:428_conv:856	afraid	두려워하는	I am tired of working midnights, but scared to start something new	나는 자정에 일하는 것이 지겹지만 새로운 일을 시작하는 것이 두렵다	새로운 일을 시작하는 것이
hit:429_conv:859	joyful	즐거운	One of my favorite past-times is going to theme parks such as Disney. It makes me so happy!	내가 가장 좋아하는 과거 시간 중 하나는 디즈니와 같은 테마파크에 가는 것입니다. 정말 행복해!	디즈니와 같은 테마파크에 가는 것입니다.
hit:431_conv:863	afraid	두려워하는	Who knows what the future hold? All is in Gods hands! Take no thought about the morrow	미래가 어떻게 될지 누가 압니까? 모든 것은 신의 손에 있습니다! 내일은 생각하지마	미래가 어떻게 될지
hit:433_conv:867	grateful	고마워하는	I applied for a credit card and was approved. I felt very grateful for it	나는 신용카드를 신청해 승인을 받았다 나는 그것에 대해 매우 감사했다	신용카드를 신청해 승인을 받았다
hit:434_conv:868	sad	슬픈	I'm turning 40 Saturday and I'm feeling old.	나는 토요일에 40살이 되어 나이가 들어 보인다	나이가 들어 보인다
hit:434_conv:869	surprised	놀란	I won an NCAA basketball bracket challenge back in 2013. $1,000 cash.....it was awesome to win something like that.	저는 2013년에 NCAA 농구 대진표 챌린지에서 우승했습니다. $1,000 현금.....이런 것을 이기게 되어 정말 기뻤습니다.	우승했습니다.
hit:439_conv:878	embarrassed	당황스러운	I went into my cousins kitchen and drank all his beer.	나는 사촌 주방에 들어가 그의 맥주를 다 마셨다	사촌###맥주를 다 마셨다
hit:440_conv:880	disappointed	실망한	I remember when I got into a really big fight with my roommate and she kicked me out and I had to move back into my parent's house.	내가 룸메이트와 정말 큰 싸움을 벌였을 때, 그녀가 나를 쫓아냈고, 나는 부모님 집으로 돌아가야 했던 기억이 난다.	룸메이트와###나를 쫓아냈고,
hit:440_conv:881	anticipating	기대하는	I was waiting for a package that had been back ordered to finally arrive.	나는 다시 주문한 소포가 마침내 도착하기를 기다리고 있었다.	소포가 마침내 도착하기를
hit:442_conv:885	disappointed	실망한	My Grandmother passed away and it was really hard.	할머니가 세상을 떠났고 정말 힘들었다.	할머니가 세상을 떠났고
hit:443_conv:886	content	만족하는	I am happy with where I am in my life at this very moment.	나는 지금 이 순간 내 삶의 위치에 만족합니다.	지금 이 순간 내 삶의 위치에
hit:443_conv:887	impressed	감명받은	I was impressed with the food I had today at Outback. It was delicious.	나는 오늘 아웃백에서 먹은 음식에 감동했다 맛있었다	아웃백에서 먹은 음식에
hit:445_conv:891	lonely	외로운	After my recent break up, i feel so lonely and desperate. I can't stand it anymore	최근 이별한 후 너무 외롭고 절망적입니다. 더 이상 참을 수 없어	최근 이별한 후
hit:446_conv:892	afraid	두려워하는	One time I was robbed at gun point.	한번은 총을 겨누는 곳에서 강도를 당했습니다.	강도를 당했습니다.
hit:449_conv:898	angry	화난	I was not feeling good when my boss complained about my work	상사가 내 일에 대해 불평했을 때 기분이 좋지 않았다	상사가 내 일에 대해 불평했을 때
hit:450_conv:901	hopeful	희망에 찬	I was employed as a sales rep in my company ,with diligence ,I'll someday be a manager	나는 회사에서 판매책임자로 취업했고, 언젠가는 매니저가 될 것이다	매니저가 될 것이다
hit:451_conv:903	trusting	신뢰하는	I don't understand couples that cheat on each other. I literally have no desire to cheat.	바람피는 커플이 이해가 안되네요. 말 그대로 속일 생각은 없습니다.	속일 생각은 없습니다.
hit:455_conv:911	disappointed	실망한	I am so disappointed on my son.	나는 아들에게 너무 실망스럽다	아들에게
hit:456_conv:912	sentimental	감상적인	There are certain times when I hear a song come on the radio, that came out when I was in high school, I want to go back to those days. I wish I could be young and carefree again with no worries. I miss those days.	가끔 라디오에서 흘러나오는 노래, 고등학교 때 나온 노래, 그 시절로 돌아가고 싶을 때가 있다. 다시 젊고 근심 걱정 없이 자유로워졌으면 좋겠습니다. 그 시절이 그리워요.	고등학교 때 나온 노래,
hit:457_conv:914	anticipating	기대하는	I went on a job interview and I have been waiting all week for an answer about if I got the job or not.	나는 취업 면접을 보았고 취업 여부에 대한 답변을 일주일 내내 기다렸습니다.	취업 여부에 대한 답변을
hit:458_conv:916	confident	확신하는	I had to put together a toy and thought I could do it without directions.	장난감을 조립해야 했고 지시 없이 할 수 있다고 생각했습니다.	장난감을 조립해야 했고
hit:458_conv:917	sentimental	감상적인	I really miss my mother.	나는 엄마가 정말 그리워	엄마가
hit:459_conv:918	lonely	외로운	I'm so sad because my family left today on a trip without me and they'll be gone for a week!	오늘 가족들이 나 없이 여행을 떠나서 일주일 동안 떠날 거라 너무 슬퍼요!	가족들이 나 없이 여행을 떠나서
hit:459_conv:919	proud	자랑스러운	I was video chatting with my grandmother the other evening, letting her say "hi" to my sons. She asked my four year old if he was able to count and he showed her that he could count to 50. He did a bunch of other cute stuff that my grandma liked.	나는 지난 저녁에 할머니와 영상 채팅을 하고 있었고 할머니가 내 아들들에게 "안녕"이라고 인사하게 했습니다. 그녀는 네 살짜리 제 아이에게 그가 셀 수 있는지 물었고 그는 50까지 셀 수 있다는 것을 보여주었습니다. 그는 우리 할머니가 좋아하는 다른 귀여운 것들을 많이 했습니다.	네 살짜리 제 아이에게 그가 셀 수 있는지 물었고 그는 50까지 셀 수 있다는 것을 보여주었습니다.
hit:460_conv:920	sentimental	감상적인	I anticipate a summer holiday in Dubai.that last experience was cool	나는 두바이에서의 여름 연휴를 기대한다. 그 마지막 경험은 시원했다	두바이에서의 여름 연휴를
hit:461_conv:923	anticipating	기대하는	I can't wait for next Sunday.	나는 다음 주 일요일을 기다릴 수 없다	다음 주 일요일을
hit:462_conv:924	hopeful	희망에 찬	I need a raise from my job. I am waiting for one in the next review.	직장에서 인상이 필요합니다. 나는 다음 리뷰에서 하나를 기다리고 있습니다.	직장에서 인상이
hit:463_conv:926	disappointed	실망한	I failed my Calculus exam despite having studied all nights. It was heartbreaking for me	밤새도록 공부했는데도 미적분 시험에 떨어졌습니다. 내겐 가슴 아픈 일이었다	미적분 시험에 떨어졌습니다.
hit:463_conv:927	joyful	즐거운	After 4 months of going on interviews. Today I finally got a job!	면접을 본지 4개월 만에. 오늘 드디어 취직했어요!	취직했어요!
hit:464_conv:928	content	만족하는	It was mother's day and it was a pretty, foggy morning. Me and my three kids sat on my bed cuddling and relaxing, and my husband brought us all some breakfast. I was so happy spending time with my family and enjoying such a peaceful morning.	어머니의 날이었고 안개가 자욱한 예쁜 아침이었습니다. 나와 내 세 아이들은 내 침대에 껴안고 편안하게 앉아 있었고 남편은 우리 모두에게 아침 식사를 가져다주었습니다. 나는 가족과 함께 시간을 보내며 평화로운 아침을 보내는 것이 너무 행복했습니다.	가족과 함께 시간을 보내며 평화로운 아침을 보내는 것이
hit:464_conv:929	embarrassed	당황스러운	I felt so bad when I saw that I had accidentally run over my neighbor's rose bush. She worked so hard growing her flowers.	우연히 이웃의 장미 덤불을 뛰어넘는 것을 보고 너무 마음이 아팠습니다. 그녀는 꽃을 키우기 위해 열심히 일했습니다.	이웃의 장미 덤불을 뛰어넘는 것을 보고
hit:468_conv:936	afraid	두려워하는	I have applied for a job 4 months ago and I am having an interview with the company tomorrow. I do not know what i will see there as it is my first interview ever	저는 4개월 전에 지원했고 내일 회사에서 면접을 봅니다. 면접은 처음이라 어떤 모습을 보게 될지는 모르겠지만	면접은 처음이라
hit:468_conv:937	hopeful	희망에 찬	I keep playing the lottery but have not won anything over $10. I know one day I am going to hit it big!	나는 계속 복권을 하고 있지만 $10 이상 당첨된 적이 없습니다. 언젠가는 큰 타격을 입을 거라는 걸 알아요!	복권을
hit:469_conv:938	sad	슬픈	I am so sad. My husband needs a lung transplant.	나는 매우 슬프다. 남편은 폐 이식이 필요합니다.	남편은 폐 이식이 필요합니다.
hit:470_conv:941	sad	슬픈	My cat dissapeared after 14 years one day. He never came back.	14년 만에 사라진 고양이. 그는 돌아오지 않았다.	사라진 고양이.
hit:473_conv:946	trusting	신뢰하는	I dropped money on the ground in public. A kind and honest stranger saw me drop it and returned the money to me. I trusted that person after that.	나는 공공장소에서 돈을 떨어뜨렸다 친절하고 정직한 낯선 사람이 내가 떨어뜨린 것을 보고 돈을 돌려줬다. 나는 그 이후로 그 사람을 믿었다	친절하고 정직한 낯선 사람이 내가 떨어뜨린 것을 보고 돈을 돌려줬다.
hit:473_conv:947	anticipating	기대하는	It was my sixth anniversary the other day. I was pretty sure my boyfriend was planning on proposing. For a couple of days leading up to the day I was so excited I could hardly wait.	얼마 전 제 6주년이었습니다. 남자친구가 프러포즈를 계획하고 있는 것이 확실했습니다. 그날을 앞둔 며칠 동안 나는 너무 흥분해서 도저히 기다릴 수가 없었습니다.	남자친구가 프러포즈를
hit:474_conv:949	afraid	두려워하는	I am so nervous. I am going to the dentist to have a tooth pulled tomorrow.	너무 긴장돼 내일 치아 뽑으러 치과에 갑니다.	치아 뽑으러 치과에 갑니다.
hit:475_conv:950	angry	화난	I was really upset when I found out that the Dallas Cowboys were going to let go of Dez Bryant. I think he's a really good wide receiver if only he wouldn't run his mouth.	나는 Dallas Cowboys가 Dez Bryant를 놓아줄 것이라는 사실을 알았을 때 정말 속상했습니다. 입만 안 벌리면 정말 좋은 와이드 리시버라고 생각합니다.	Dallas Cowboys가 Dez Bryant를 놓아줄 것이라는 사실을 알았을 때
hit:475_conv:951	angry	화난	I was furious when the distracted driver swerved in front of me, causing me to slam my brakes. I wasn't surprised when I saw the lady yakking on her cell phone.	주의를 산만하게 하는 운전자가 내 앞에서 방향을 바꿔 브레이크를 밟았을 때 나는 화가 났습니다. 나는 그 여성이 휴대전화로 약을 먹고 있는 것을 보았을 때 놀라지 않았다.	운전자가 내 앞에서 방향을 바꿔 브레이크를 밟았을 때
hit:476_conv:953	caring	돌보는	My mom was sick when she went on vacation. I wish i was there to care for her. I am feeling so depressed right now	엄마가 휴가를 갔을 때 아팠다. 나는 그녀를 돌보기 위해 거기에 있었으면 좋겠다. 나 지금 너무 우울해	엄마가 휴가를 갔을 때 아팠다.
hit:477_conv:955	sentimental	감상적인	Once, I had a big argument with my mom, but after awhile I realized I was wrong. So I tried to talk to her about it.	한 번은 엄마와 큰 논쟁을 벌였지만 잠시 후 내가 틀렸다는 것을 깨달았다. 그래서 나는 그녀에게 그 얘기를 하려고 했다	엄마와 큰 논쟁을 벌였지만
hit:478_conv:956	afraid	두려워하는	when i was going for an interview i was so afraid as i could not tell the end results	인터뷰를 하러 갈 때는 결과를 알 수 없을 정도로 무서웠다	인터뷰를 하러 갈 때는
hit:478_conv:957	disgusted	역겨운	Ive seen my cat vomit on the stairs, it was really wet and made me nearly sick.	나는 나의 고양이가 계단에서 토하는 것을 보았고, 그것은 정말로 젖었고 나는 거의 아플 지경이었습니다.	나의 고양이가 계단에서 토하는 것을 보았고,
hit:480_conv:960	anticipating	기대하는	My aunt is coming to visit.	고모님이 찾아오실 거예요.	고모님이
hit:481_conv:962	content	만족하는	One time I needed a 50% on my calculus final in order to keep my A in the class. I got a 48% but in the end he rounded my grade up to an A anyway so I was fine with it.	한 번은 수업에서 A를 유지하기 위해 미적분학 기말고사에서 50%가 필요했습니다. 나는 48%를 얻었지만 결국 그는 내 등급을 A로 반올림하여 괜찮았습니다.	내 등급을 A로 반올림하여
hit:482_conv:964	disappointed	실망한	When I was a kid one of the things I wanted most was a remote control car. My older brother had a job and told me if I get all A's on my next report card, he would buy me the car. I was encouraged to do good in school for the reward. My report card came and my lowest score was A-.	어렸을 때 가장 갖고 싶었던 것 중 하나가 리모콘 자동차였습니다. 형은 직장이 있어서 다음 성적표에서 모두 A를 받으면 차를 사겠다고 말했다. 나는 보상으로 학교에서 좋은 일을 하도록 격려받았다. 성적표가 왔고 가장 낮은 점수는 A-였습니다.	가장 낮은 점수는 A-였습니다.
hit:482_conv:965	disappointed	실망한	I was upset when I found out I didn't get the job I applied for. I thought I had done so good on the interview!	내가 지원한 직업을 얻지 못했다는 것을 알았을 때 나는 속상했다. 면접을 너무 잘 본 것 같아요!	지원한 직업을 얻지 못했다는 것을 알았을 때
hit:483_conv:967	joyful	즐거운	I have been working so hard and my vacation will start tomorrow.	그렇게 열심히 일해왔는데 내일부터 휴가가 시작된다.	휴가가
hit:484_conv:969	proud	자랑스러운	I was out shopping with my four year old son. He was being very polite to people, saying "bless you" when they sneezed, please and thank you, have a nice day, etc. People seemed really proud.	나는 4살짜리 아들과 함께 쇼핑을 하고 있었다. 재채기를 할 때면 "Bless You", 부디 감사합니다, 좋은 하루 되세요 등 사람들에게 매우 예의 바르셨습니다. 사람들은 정말 자랑스러워 보였습니다.	4살짜리 아들과
hit:485_conv:970	trusting	신뢰하는	I was at the beach and i handed my valuable to a stranger to look over it when i went swimming	나는 해변에 있었고 수영을 할 때 귀중품을 낯선 사람에게 넘겨주었습니다.	귀중품을 낯선 사람에게 넘겨주었습니다.
hit:488_conv:976	surprised	놀란	I made a Tinder out of curiosity, since I had never done a single thing with a girl. I expected to get like zero matches but I actually got a solid amount.	여자랑 한 번도 해본 적이 없어서 호기심에 틴더를 만들었습니다. 나는 제로 매치를 얻을 것으로 예상했지만 실제로는 상당한 양을 얻었습니다.	상당한 양을 얻었습니다.
hit:488_conv:977	prepared	준비된	The most prepared I have ever felt was when I spent months practicing for a music audition.	내가 느낀 가장 준비된 것은 음악 오디션을 위해 몇 달 동안 연습했을 때였습니다.	음악 오디션을
hit:489_conv:978	confident	확신하는	I will be in a competition tomorrow and judging from the way other competitors look, i will certainly be the winner	내일 대회에 나가서 다른 경쟁자들의 모습으로 보아 나는 반드시 승자가 될 것이다.	나는 반드시 승자가 될 것이다.
hit:489_conv:979	excited	흥분한	I am really excited. I am going on vacation next week and I haven't had one in a long time.	정말 흥분된다. 다음주에 휴가를 가는데 오랜만에 휴가를 가네요.	휴가를
hit:490_conv:981	joyful	즐거운	I was super happy and over the moon when I passed all my classes last year.	작년에 모든 수업에 합격했을 때 정말 기뻤습니다.	모든 수업에 합격했을 때
hit:492_conv:984	embarrassed	당황스러운	One time I saw a 64gb flash drive plugged into a computer. I really needed one so I just took it since it didn't have any information on it, but I couldn't help but feel bad about it.	한 번은 64GB 플래시 드라이브가 컴퓨터에 연결된 것을 보았습니다. 정말 필요해서 정보가 없어서 그냥 가져갔지만 아쉬운 마음을 지울 수 없었습니다.	64GB 플래시 드라이브가###그냥 가져갔지만
hit:493_conv:987	excited	흥분한	I just won the best write in my state for the third time. I am feeling on top of the world	나는 세 번째로 내 주에서 최고의 쓰기를 수상했습니다. 나는 세계 정상에 느낌	수상했습니다.
hit:494_conv:988	hopeful	희망에 찬	Whenever I see a newborn baby I always think about how I wish their life will be happy and long.	새로 태어난 아기를 볼 때마다 그들의 삶이 어떻게 행복하고 오래되길 바라는지 항상 생각해본다.	새로 태어난 아기를
hit:495_conv:990	excited	흥분한	Going to California for the first time.	캘리포니아에 처음 갔다	캘리포니아에
hit:496_conv:992	proud	자랑스러운	Yesterday at weekly meeting, my supervisor praised me for my good work on the project	어제 주간 회의에서 상사가 프로젝트를 잘했다고 칭찬했습니다.	상사가 프로젝트를 잘했다고 칭찬했습니다.
hit:496_conv:993	embarrassed	당황스러운	I wish I hadn't eaten all my kids' Halloween candy. They were wondering why their stash kept getting smaller and smaller. I am so hooked to sugar!	내 아이들의 할로윈 사탕을 다 먹지 않았더라면 좋았을 텐데. 그들은 왜 그들의 은닉처가 점점 작아지는지 궁금했습니다. 나는 설탕에 너무 푹 빠졌다!	내 아이들의 할로윈 사탕을 다 먹지 않았더라면 좋았을 텐데.
hit:497_conv:995	angry	화난	I accidentally left the lights on in my car and killed the battery, was super awful.	실수로 차에 불을 켜두고 배터리를 죽였는데, 정말 끔찍했습니다.	차에 불을 켜두고 배터리를 죽였는데,
hit:498_conv:996	disappointed	실망한	Once I applied to a job and interview only to have the job canceled.	한 번 입사 지원하고 면접만 봤더니 취소됐어.	입사 지원하고 면접만 봤더니 취소됐어.
hit:498_conv:997	excited	흥분한	I am going back to college in August and last year I stayed in the freshman dorms. This year, I'm staying in this super nice, brand new facility and I can't wait!	8월에 다시 대학에 들어가 작년에는 1학년 기숙사에서 지냈습니다. 올해, 나는 이 아주 훌륭하고 새로운 시설에 머물고 있는데 너무 기대됩니다!	아주 훌륭하고 새로운 시설에 머물고 있는데
hit:499_conv:998	surprised	놀란	I ran into my old school mate outside the country. I could not believe my eyes; we were in a different country	나는 외국에서 오랜 학교 친구를 만났습니다. 나는 내 눈을 믿을 수 없었다. 우리는 다른 나라에 있었다	외국에서 오랜 학교 친구를 만났습니다.
hit:500_conv:1001	joyful	즐거운	I was celebrating my sixth anniversary with my boyfriend. We were sitting on the beach around sunset, it was totally secluded and beautiful. My boyfriend proposed to me and I was so elated.	나는 남자친구와 6주년을 축하하고 있었다. 우리는 일몰 무렵 해변에 앉아 있었고 완전히 한적하고 아름다웠습니다. 남자친구가 프로포즈를 해서 너무 기뻤어요.	남자친구가 프로포즈를 해서
hit:502_conv:1004	angry	화난	I was in a queue and some idiot stepped on my toes without apologizing	내가 줄을 서고 있었는데 어떤 바보가 사과도 없이 내 발을 밟았어	어떤 바보가 사과도 없이 내 발을 밟았어
hit:503_conv:1006	jealous	질투하는	I have never been able to afford a car since we are pretty poor. My friend, on the other hand, has gotten 3 free cars.	나는 우리가 꽤 가난하기 때문에 차를 살 여유가 없었습니다. 반면에 내 친구는 3대의 무료 차를 받았습니다.	내 친구는 3대의 무료 차를 받았습니다.
hit:505_conv:1010	proud	자랑스러운	I was so happy when I saw my daughter score the winning goal for her soccer team. She works so hard at practice and drills.	나는 내 딸이 축구팀을 위해 결승골을 넣는 것을 보았을 때 너무 기뻤습니다. 그녀는 연습과 훈련에 열심히 일합니다.	내 딸이 축구팀을 위해 결승골을 넣는 것을 보았을 때
hit:508_conv:1016	embarrassed	당황스러운	I was on one of my social media sites and ignored a message from one of my friends who said she really needed someone to go with her to an appointment for her mom so she didn't have to sit by herself in waiting room while her mom was in the back talking with doctor. Come to find out her mom had cancer and my friend just wanted me there for support.	나는 내 소셜 미디어 사이트 중 하나에서 친구 중 한 명이 엄마 약속에 함께 갈 사람이 정말 필요하다는 메시지를 무시했습니다. 그래서 엄마가 엄마가 있는 동안 대기실에 혼자 앉아 있을 필요가 없었습니다. 뒤에서 의사와 이야기하고 있었다. 그녀의 어머니가 암에 걸렸다는 사실을 알게 되었고 내 친구는 그저 내가 지원을 받기 위해 그곳에 있기를 원했습니다.	친구 중 한 명이 엄마 약속에 함께 갈 사람이 정말 필요하다는 메시지를 무시했습니다.
hit:509_conv:1019	afraid	두려워하는	I am really nervous. I have to take an important exam next week.	나는 정말 긴장한다 나는 다음 주에 중요한 시험을 치러야 한다	중요한 시험을
hit:510_conv:1021	trusting	신뢰하는	I was in need of money and my friend agreed to lend me the amount I needed	돈이 필요했고 친구가 필요한 금액을 빌려주기로 합의했다	친구가 필요한 금액을 빌려주기로 합의했다
hit:512_conv:1025	embarrassed	당황스러운	A few years back, I drank some of my mother's rum and didn't ask her. She found out and scolded me for it and it made me feel bad.	몇 년 전, 나는 어머니의 럼주를 조금 마시고 어머니에게 묻지 않았습니다. 그녀는 그것을 알고 나를 꾸짖었고 기분이 나빴습니다.	어머니의 럼주를 조금 마시고
hit:516_conv:1033	surprised	놀란	I was shocked when I was able to pass my history class so easily when I didnt study much ever.	공부를 많이 하지 않았는데 역사 수업을 이렇게 쉽게 통과할 수 있다는 사실에 충격을 받았습니다.	공부를 많이 하지 않았는데 역사 수업을 이렇게 쉽게 통과할 수 있다는 사실에
hit:517_conv:1034	lonely	외로운	I was really annoyed today. I walked outside to get something from my car and a friend was just hanging out in my driveway with some people I didn't even know.	오늘 정말 짜증났어요. 나는 차에서 무언가를 얻기 위해 밖으로 걸어 나갔고 친구는 내가 알지도 못하는 사람들과 차도에서 놀고있었습니다.	친구는 내가 알지도 못하는 사람들과 차도에서 놀고있었습니다.
hit:518_conv:1037	grateful	고마워하는	I think everyday how fortunate I am to have a house, car, food, water and air to breathe. There are so many people in the world who don't even have clean water to drink.	나는 집, 차, 음식, 물, 숨 쉴 공기가 있다는 것이 얼마나 운이 좋은지 매일 생각합니다. 세상에는 마실 깨끗한 물조차 없는 사람들이 너무 많습니다.	집, 차, 음식, 물, 숨 쉴 공기가 있다는 것이
hit:520_conv:1040	afraid	두려워하는	I heard a noise in my house late last night. It sounded like someone was walking around in the kitchen. I grabbed my mace just in case.	어젯밤 늦게 집에서 소음이 들렸습니다. 누군가 부엌에서 걸어다니는 소리가 들렸다. 혹시나 해서 메이스를 잡았습니다.	누군가 부엌에서 걸어다니는 소리가
hit:522_conv:1045	afraid	두려워하는	I went for a run in the woods with my headphones in and a deer screamed at me.	헤드폰을 끼고 숲 속으로 달려갔더니 사슴 한 마리가 저에게 비명을 질렀습니다.	사슴 한 마리가
hit:524_conv:1049	prepared	준비된	In English last semester, I was really nervous about doing a presentation in front of the class about net neutrality. I practiced it all day beforehand and when I went in front of the class I didn't even need my notecards because I remembered everything so well. I got a really good grade on it too!	지난 학기 영어로 수업 앞에서 망중립성에 대한 프리젠테이션을 하는 것이 정말 떨렸습니다. 미리 하루 종일 연습했고 수업 앞에 갈 때도 모든 것을 잘 기억하기 때문에 메모장도 필요 없었습니다. 저도 정말 좋은 점수를 받았어요!	망중립성에 대한 프리젠테이션을 하는 것이
hit:525_conv:1051	embarrassed	당황스러운	My coworker lost his job today. He was held responsible for the offence i committed. Now i feel bad about it.	내 동료가 오늘 직장을 잃었습니다. 그는 내가 저지른 범죄에 대해 책임을 져야 했다. 이제 기분이 나쁩니다.	내 동료가###내가 저지른 범죄에 대해 책임을 져야 했다.
hit:526_conv:1052	sad	슬픈	I was reading the news and I saw some terrible news about some Christians being persecuted in Nigeria. I heard that 6,000 families had been massacred and it made me feel heartbroken.	나는 뉴스를 읽고 있었고 나이지리아에서 일부 기독교인들이 박해를 받고 있다는 끔찍한 소식을 보았습니다. 6,000여 가구가 학살당했다는 소식을 듣고 마음이 아팠습니다.	나이지리아에서 일부 기독교인들이 박해를 받고 있다는
hit:527_conv:1054	excited	흥분한	Im really happy and ready for the start of my next year of uni.	나는 정말 행복하고 내년의 대학 생활을 시작할 준비가 되어 있습니다.	대학 생활을
hit:527_conv:1055	afraid	두려워하는	I'm awaiting eagerly to meet my friend. She is coming to my home to meet after 5 years later.	나는 내 친구를 만나기를 간절히 기다리고 있습니다. 그녀는 5년 만에 만나러 우리 집에 온다.	내 친구를 만나기를
hit:530_conv:1061	disappointed	실망한	I saw a mother spanked her 4 years old son so hard that he felt on his face	나는 어머니가 4살짜리 아들을 너무 세게 때려서 얼굴에 닿는 것을 느꼈다.	어머니가 4살짜리 아들을 너무 세게 때려서
hit:531_conv:1063	trusting	신뢰하는	I love being sincere with people	나는 사람들과 진지하게 대하는 것을 좋아한다	사람들과
hit:533_conv:1066	sentimental	감상적인	I remember when I got my first computer. It was a hand-me-down Commodore 64. I spent all day figuring out how to use it.	처음 컴퓨터를 받았을 때를 기억합니다. 물려받은 코모도어 64였습니다. 사용법을 찾느라 하루 종일 보냈습니다.	처음 컴퓨터를 받았을 때를
hit:535_conv:1070	proud	자랑스러운	I am so proud of my husband. He just got a huge promotion at his work this week.	남편이 너무 자랑스럽습니다. 그는 이번 주에 직장에서 엄청난 승진을 했습니다.	남편이
hit:535_conv:1071	afraid	두려워하는	One night when I was crossing a road, a car didn't see me and almost hit me! I was so scared.	어느 날 밤 길을 건널 때 차가 나를 보지 못하고 거의 치일 뻔했습니다! 나는 너무 무서웠다.	차가 나를 보지 못하고 거의 치일 뻔했습니다!
hit:536_conv:1072	impressed	감명받은	I totally thought that my friend was so bad with girls that he would never find a girlfriend. Despite that, today he came to me and told me that he is going on a date with a girl that he thinks is super into him!	나는 내 친구가 여자와 너무 사이가 나빠서 여자 친구를 찾지 못할 것이라고 완전히 생각했습니다. 그럼에도 불구하고, 오늘 그는 나에게 와서 그가 생각하기에 자신이 최고라고 생각하는 여자와 데이트를 할 것이라고 말했습니다!	내 친구가###최고라고 생각하는 여자와 데이트를 할 것이라고
hit:537_conv:1075	surprised	놀란	I tried tea for the first time and it tasted much better than I expected.	홍차를 처음 먹어봤는데 생각보다 훨씬 맛있었다.	홍차를###생각보다 훨씬 맛있었다.
hit:540_conv:1081	grateful	고마워하는	I become a great cook noways! I didn't know to cook even a little dish a month before.	나는 이제 훌륭한 요리사가 되었다! 한 달 전에는 조금도 요리하는 줄 몰랐다.	훌륭한 요리사가 되었다!
hit:541_conv:1082	afraid	두려워하는	I once was in a car with my friend who was really high and I was pretty scared. I thought that he would drive really badly but he didn't, but it was still worrying.	한번은 정말 키가 큰 친구와 함께 차를 탔는데 꽤 무서웠습니다. 나는 그가 운전을 정말 심하게 할 줄 알았는데 그렇지는 않았지만 여전히 걱정스러웠다.	키가 큰 친구와 함께 차를 탔는데
hit:542_conv:1084	jealous	질투하는	My brother is having it all while i am here on a spot. i want to move forward and i am angry about everything	내가 여기 있는 동안 형이 다 먹고 있어요. 나는 앞으로 나아가고 싶고 모든 것에 화가 난다	형이 다 먹고 있어요.
hit:543_conv:1086	disappointed	실망한	When i failed one of my college courses i felt so terrible	대학 과정 중 하나에서 낙제했을 때 나는 너무 끔찍했습니다.	대학 과정 중 하나에서 낙제했을 때
hit:543_conv:1087	trusting	신뢰하는	I have a friend that I trust a lot.	나는 많이 믿는 친구가 있다	많이 믿는 친구가
hit:544_conv:1088	proud	자랑스러운	My nephew hit the ball really far in his baseball game the other day.	조카가 전날 야구 경기에서 정말 멀리 공을 쳤다.	조카가
hit:545_conv:1090	embarrassed	당황스러운	Me and my partner were in disagreement in the shopping mall and everyone was watching us	나와 파트너는 쇼핑몰에서 이견이 있었고 모두가 우리를 지켜보고 있었다	쇼핑몰에서 이견이 있었고
hit:546_conv:1092	anticipating	기대하는	I am counting the days until I go on vacation. I can't wait! I am going to Europe for a month.	나는 휴가를 갈 때까지 날을 계산하고 있다 기다릴 수가 없어! 나는 한 달 동안 유럽에 갈 것이다	휴가를
hit:548_conv:1097	prepared	준비된	I was ready for my exams	시험 준비가 되어 있었다	시험
hit:549_conv:1098	caring	돌보는	My nephew dropped his ice cream on the ground and started crying. His older brother gave him his ice cream.	조카가 땅에 아이스크림을 떨어뜨리고 울기 시작했다. 그의 형은 그에게 아이스크림을 주었다	조카가
hit:549_conv:1099	proud	자랑스러운	I am so proud of my son. He just graduated college last month!	나는 아들을 너무 자랑스럽게 생각한다 그는 지난달 막 대학을 졸업했어!	아들을###대학을 졸업했어!
hit:551_conv:1103	surprised	놀란	I am surprised to see croatia went to finals in the world cup	크로아티아가 월드컵 결승에 진출한 것을 보고 놀랐다	크로아티아가 월드컵 결승에 진출한 것을 보고
hit:553_conv:1106	afraid	두려워하는	I was on a walk with my kids, and these two dogs who are always running around loose causing trouble came running at us like they wanted to attack. I had to stomp my feet and yell to scare them off.	아이들과 산책을 하고 있는데 늘 헐레벌떡 뛰어다니며 말썽을 피우는 이 두 마리가 우리를 공격하려는 듯 달려왔습니다. 나는 발을 구르며 겁을 주려고 소리쳐야 했다.	두 마리가 우리를 공격하려는 듯 달려왔습니다.
hit:553_conv:1107	afraid	두려워하는	One time i got stuck in a storm and was scared i might get swept away	한 번은 폭풍우에 갇혀서 쓸려갈까봐 두려웠다	폭풍우에
hit:554_conv:1108	excited	흥분한	I got credited by my brother. he paid me some huge amount he has been owing me in the past at the time that i needed it most	동생에게 인정받았습니다. 그는 내가 가장 필요로 했을 때 과거에 나에게 빚진 엄청난 액수를 나에게 지불했다.	동생에게###빚진 엄청난 액수를 나에게 지불했다.
hit:555_conv:1110	surprised	놀란	I didn't expect my wife to buy me a new car for my birthday.	아내가 생일을 맞아 새 차를 사줄 줄은 몰랐다.	아내가 생일을 맞아 새 차를 사줄 줄은
hit:556_conv:1113	afraid	두려워하는	Last week someone broke in my house and robbed us. Now I am scared to even live here!	지난 주에 누군가 우리 집에 침입해서 우리를 강탈했다 이제 여기서도 살아가는 게 무서워!	누군가 우리 집에 침입해서 우리를 강탈했다
hit:558_conv:1117	prepared	준비된	I once had to go camping it didn't have the right equipment. So I went to the store and bought a new tent and sleeping bag.	한번은 캠핑을 가려고 했는데 장비가 제대로 구비되어 있지 않았습니다. 그래서 가게에 가서 새 텐트와 침낭을 샀다.	캠핑을
hit:578_conv:1157	afraid	두려워하는	I was alwals terrified about the unknown	나는 알 수 없는 사람들에 대해 겁을 먹었다	알 수 없는 사람들에
hit:580_conv:1161	angry	화난	when my girlfriend cheated	여자친구가 바람을 피웠을 때	여자친구가 바람을 피웠을 때
hit:582_conv:1164	surprised	놀란	I had a baby last month. We were planning on spending the time privately as a family, just my husband and I. Suddenly our grandmother showed up at the hospital with a plan to stay with us for the week to help out.	나는 지난달에 아기를 가졌다. 우리는 남편과 나 혼자만의 시간을 가족과 함께 사적으로 보낼 계획이었습니다. 갑자기 할머니가 병원에 ​​나타나 일주일 동안 우리와 함께 지내면서 도우려고 계획했습니다.	할머니가 병원에 ​​나타나
hit:582_conv:1165	angry	화난	I have a coworker always disturbing me during working to talk to me about subject that I am not interesting in.	나는 직장 동료가 항상 내가 흥미롭지 않은 주제에 대해 이야기하는 동안 나를 방해합니다.	직장 동료가 항상 내가 흥미롭지 않은 주제에 대해 이야기하는
hit:583_conv:1166	afraid	두려워하는	My girlfriend sent me a gift and it will get to me in 3 days. I cannot wait to see what she got for me	여자친구가 나에게 선물을 보냈고 3일 안에 도착할 것입니다. 그녀가 나에게 무엇을 얻었는지 기다릴 수 없어	여자친구가 나에게 선물을 보냈고
hit:583_conv:1167	embarrassed	당황스러운	I didn't feel great one time when I showed up at court drunk. I panicked at every minute hoping not to be caught, and eventually later court dates I was thrown down in a jail. I was ashamed of myself.	한 번은 술에 취해 법정에 나왔을 때 기분이 좋지 않았습니다. 나는 매 순간 들키지 않기를 바라는 마음으로 공황 상태에 빠졌고, 결국 나중에 법정에서 감옥에 갇히게 되었습니다. 나는 내 자신이 부끄러웠다.	술에 취해 법정에 나왔을 때
hit:584_conv:1169	afraid	두려워하는	I was in a neighbors house when they weren't there (I had a key) which was not uncommon. I heard voices and felt like there was a ghost in the house,	나는 그들이 없을 때 이웃 집에 있었습니다(나는 열쇠를 가지고 있었습니다). 이것은 드문 일이 아닙니다. 목소리를 듣고 집에 유령이있는 것 같았습니다.	집에 유령이있는 것
hit:585_conv:1170	afraid	두려워하는	I am so stress. Tomorrow, I will have my final exams.	나는 너무 스트레스가 많다 내일 기말고사를 치르겠습니다.	기말고사를
hit:586_conv:1172	lonely	외로운	Last year my roommate left and my I didnt know many people at college so it got a bit too bring and quiet	작년에 룸메이트가 떠났고 저는 대학에 아는 사람이 많지 않아 조금 너무 조용하고 조용해졌습니다.	룸메이트가 떠났고 저는 대학에 아는 사람이 많지 않아
hit:588_conv:1176	jealous	질투하는	The other day my cousin emailed me. She mentioned that the whole family was about to head out for our annual family trip to the lake. I'm not able to go this year and I was so upset.	어느 날 사촌이 나에게 이메일을 보냈다. 그녀는 온 가족이 매년 호수로 가족 여행을 떠날 예정이라고 말했습니다. 올해는 못가서 너무 속상했어요.	사촌이###온 가족이 매년 호수로 가족 여행을 떠날 예정이라고
hit:591_conv:1182	caring	돌보는	When I lost a huge sum of money	엄청난 돈을 잃었을 때	엄청난 돈을 잃었을 때
hit:591_conv:1183	excited	흥분한	I met Elton John at one of his concerts because I brought him flowers to the stage.	나는 그에게 꽃을 무대로 가져왔기 때문에 그의 콘서트 중 하나에서 Elton John을 만났습니다.	Elton John을 만났습니다.
hit:592_conv:1185	embarrassed	당황스러운	When my friend got a scholarship that I didnt I felt jealous but i felt bad that I was jealous and not as happy for him	내 친구가 장학금을 받았을 때 나는 질투를 느꼈지만 기분이 나빴고 질투가 났고 그를 좋아하지 않았습니다.	친구가 장학금을 받았을 때 나는 질투를 느꼈지만
hit:593_conv:1186	surprised	놀란	When my girlfriend told me she was pregnant.	내 여자친구가 임신했다고 말했을 때	내 여자친구가 임신했다고 말했을 때
hit:594_conv:1188	embarrassed	당황스러운	By mistake, my wife during dinner yesterday said to your friend that we hiking the same day that we were suppose to go with them visit a city.	실수로 어제 저녁 식사 중에 아내가 친구에게 우리가 같이 가기로 되어 있는 같은 날 하이킹을 하고 도시를 방문한다고 말했습니다.	아내가 친구에게 우리가 같이 가기로 되어 있는 같은 날 하이킹을 하고 도시를 방문한다고 말했습니다.
hit:595_conv:1191	joyful	즐거운	I went to the mailbox today and I received 5 acceptance letters to medical school.	오늘 우체통에 갔는데 의과대학에 합격통지서를 5통 받았습니다.	의과대학에 합격통지서를 5통 받았습니다.
hit:599_conv:1198	afraid	두려워하는	One night, I was just done reading some really scary stories and my door suddenly opened on its own. Upon closer inspection it was my cat opening it since it wasn't completely closed.	어느 날 밤, 나는 정말 무서운 이야기를 읽다가 갑자기 문이 저절로 열렸습니다. 자세히 보니 완전히 닫히지 않았기 때문에 고양이가 여는 것이었습니다.	문이 저절로 열렸습니다.
hit:603_conv:1207	prepared	준비된	I like being ready for things not want to be caught unawares	나도 모르게 들키고 싶지 않은 일에 대비하는 게 좋아	들키고 싶지 않은 일에
hit:604_conv:1208	angry	화난	I was angry when my car peed on the rug.	나는 내 차가 카펫에 소변을 내자 화가 났다	카펫에 소변을 내자
hit:607_conv:1215	angry	화난	My cat vomited on my favorite shoes and I was so mad about it.	내가 좋아하는 신발에 고양이가 구토를 했는데 너무 화가 났다.	내가 좋아하는 신발에 고양이가 구토를 했는데
hit:610_conv:1220	proud	자랑스러운	I built a sandcastle which resembled the Parthenon and it took me only 10 minutes. I patted myself on the back	파르테논 신전을 닮은 모래성을 쌓았는데 10분이면 충분했다. 나는 내 등을 두드렸다.	파르테논 신전을 닮은 모래성을 쌓았는데 10분이면 충분했다.
hit:610_conv:1221	excited	흥분한	My spouse and I agreed that at the beginning of next year we'll officially move back home to Texas. I have been waiting for us to make the definitive decision.	제 배우자와 저는 내년 초에 공식적으로 텍사스로 돌아갈 것이라는 데 동의했습니다. 나는 우리가 최종 결정을 내리기를 기다리고 있습니다.	텍사스로 돌아갈 것이라는
hit:611_conv:1223	disgusted	역겨운	I went to a 4th of july music festival and a mother had her 6 year old daughter dressed in a leotard and paraded her around, it was horrible.	7월 4일 뮤직 페스티벌에 갔는데 한 어머니가 6살 딸에게 레오타드를 입히고 행진하는데 끔찍했어요.	한 어머니가 6살 딸에게 레오타드를 입히고 행진하는데
hit:612_conv:1224	jealous	질투하는	My friend just got the promotion that I really wanted and she has been in the company less time than I have.	내 친구는 내가 정말 원했던 승진을 했고 그녀는 나보다 회사에 있는 시간이 적었다.	내 친구는 내가 정말 원했던 승진을 했고
hit:615_conv:1230	content	만족하는	Ive been doing quite well for myself the past few months and things have been going well so im happy	나는 지난 몇 달 동안 나 자신을 위해 아주 잘 지내고 있고 일이 잘 진행되어 너무 행복합니다.	일이 잘 진행되어
hit:616_conv:1232	angry	화난	I get sad when peolpe dont pick my calls	사람들이 내 전화를 받지 않을 때 나는 슬프다	사람들이 내 전화를 받지 않을 때
hit:617_conv:1235	excited	흥분한	My brother and sister in law are coming to town next week. I can't wait!	다음 주에 시누이가 마을에 옵니다. 기다릴 수 없어!	시누이가 마을에 옵니다.
hit:619_conv:1238	impressed	감명받은	My brother used to be really overweight and one day he just didn't want to be anymore. He started dieting hard and even though he isn't done, he looks so much better and I'm really proud of him.	제 형은 원래 과체중이었는데 어느 날 더 이상 살고 싶지 않았습니다. 열심히 다이어트를 시작했는데 아직 안끝났는데도 훨씬 더 예뻐보이고 너무 자랑스럽습니다.	형은###다이어트를 시작했는데
hit:620_conv:1240	afraid	두려워하는	The first time that I ever tried weed was so scary at first. I was in Amsterdam and I was offered a hit from a bong and I was really hesitant, but it was a great time after that.	대마초를 처음 먹어본 것은 처음에 너무 무서웠습니다. 나는 암스테르담에 있었고 나는 봉에게 안타 제안을 받았고 정말로 주저했지만 그 후로는 좋은 시간이었습니다.	대마초를 처음 먹어본 것은
hit:620_conv:1241	sentimental	감상적인	Looking back on my childhood and how happy it was	어린 시절을 되돌아보며 얼마나 행복했는지	어린 시절을 되돌아보며
hit:622_conv:1244	afraid	두려워하는	I am stressed. My wife is expecting a baby. I am happy but at the same time I feel littlle stress by the responsabillities.	나는 스트레스를 받는다. 아내가 아기를 기다리고 있습니다. 나는 행복하지만 동시에 책임감으로 인해 약간의 스트레스를 느낍니다.	아내가 아기를 기다리고 있습니다.
hit:622_conv:1245	lonely	외로운	I remember the time when my grandfather died and caused a family feud. It made my life quite alone, with no one I can relate to because I was young.	할아버지가 돌아가셔서 집안의 불화를 일으켰던 때가 생각납니다. 젊어서 누구와도 소통할 수 없는 내 삶을 고독하게 만들었다.	할아버지가 돌아가셔서
hit:626_conv:1252	angry	화난	when someone tell me a lie and i found it,i was at the peak of furious	누군가 거짓말을 하고 내가 찾았을 때, 나는 분노의 절정에 있었다	누군가 거짓말을 하고 내가 찾았을 때,
hit:626_conv:1253	disgusted	역겨운	I saw my neighbor pick his nose and then put it in his mouth.	나는 내 이웃이 그의 코를 뽑은 다음 입에 넣는 것을 보았다.	내 이웃이 그의 코를 뽑은 다음 입에 넣는 것을 보았다.
hit:627_conv:1254	surprised	놀란	I once won an award for writing a poem in a competition I didn't enter.	한 번은 참가하지 않은 대회에서 시 쓰기로 상을 받은 적이 있습니다.	참가하지 않은 대회에서 시 쓰기로 상을 받은 적이 있습니다.
hit:627_conv:1255	prepared	준비된	I was expecting a baby any day. I deep cleaned my house, stocked up the fridge and set up all of the baby's stuff plus a little bag for the hospital. I was all ready for my baby to show up.	나는 어떤 날이라도 아기를 기대하고 있었다. 나는 내 집을 철저히 청소하고 냉장고를 비축하고 아기의 모든 물건과 병원을 위한 작은 가방을 정리했습니다. 아기가 나타날 준비를 모두 마쳤습니다.	아기를
hit:631_conv:1262	confident	확신하는	I met this girl at a party and it seemed like it she was really into me. I asked her out on a date because of this and she accepted!	나는 파티에서 이 소녀를 만났고 그녀는 정말로 나를 좋아하는 것 같았습니다. 이것 때문에 그녀에게 데이트 신청을 했고 그녀는 수락했습니다!	그녀는 정말로 나를 좋아하는 것 같았습니다.
hit:635_conv:1271	grateful	고마워하는	Its good to apprecite people	사람을 칭찬하는 것은 좋은 일이다	사람을 칭찬하는 것은
hit:636_conv:1272	angry	화난	Someone tried to take my computer when I wasnt looking the other year, super annoyed by that.	내가 다른 해를 보지 않았을 때 누군가가 내 컴퓨터를 가져가려고 했고, 그것에 매우 짜증이 났습니다.	누군가가 내 컴퓨터를 가져가려고 했고,
hit:636_conv:1273	afraid	두려워하는	i get this situation in midnight	자정에 이런 상황을 알게 된다	자정에 이런 상황을 알게 된다
hit:638_conv:1276	content	만족하는	I got my engineering diploma three month ago. I have been looking for a job since then. I finaly found a job that I am satisfied with but it is not the job that I dreamed of after getting my diploma.	나는 3개월 전에 공학 학위를 취득했다 나는 그 이후로 일자리를 찾아왔다 결국 만족스러운 일자리를 찾았지만 졸업 후 꿈꾸던 일이 아니다.	공학 학위를 취득했다
hit:638_conv:1277	sentimental	감상적인	The NES Classic makes me remember playing them originally.	NES Classic은 원래 연주했던 것을 기억하게 합니다.	NES Classic은
hit:640_conv:1280	jealous	질투하는	Some greedy pliticians are doing it again	일부 탐욕스러운 정치인들이 또 하고 있다	일부 탐욕스러운 정치인들이 또 하고 있다
hit:640_conv:1281	jealous	질투하는	I sometimes feel jealous when other guys talk to my girlfriend.	나는 가끔 다른 남자들이 내 여자친구와 이야기할 때 질투를 느낀다.	다른 남자들이 내 여자친구와 이야기할 때
hit:641_conv:1283	joyful	즐거운	When I won the spelling bee in 4th grade i was so happy.	4학년 때 철자법상을 받았을 때 너무 기뻤습니다.	철자법상을 받았을 때
hit:642_conv:1284	angry	화난	It's tough to find good online work. I have bills to pay and it's really eating me up.	좋은 온라인 작업을 찾기가 어렵습니다. 나는 지불해야 할 청구서가 있고 그것은 정말로 나를 먹고 있습니다.	좋은 온라인 작업을 찾기가
hit:645_conv:1291	joyful	즐거운	I'm so happy I found a new job!	새 직장을 찾아서 너무 기뻐!	새 직장을 찾아서
hit:646_conv:1292	grateful	고마워하는	My friends set me up a huge surprise party for my birthday.	친구들이 내 생일을 위해 엄청난 깜짝 파티를 열었다	깜짝 파티를
hit:646_conv:1293	afraid	두려워하는	I always feel anxious in a crowded room	사람들이 붐비는 방에서 항상 불안감을 느낀다	사람들이 붐비는 방에서
hit:648_conv:1296	content	만족하는	I really wanted to keep my A in computer science back in freshman year. Although I really tried, I got a B and it made me a little upset but I was pretty happy either way.	저는 1학년 때 컴퓨터 공학에서 A를 유지하고 싶었습니다. 정말 노력했지만 B를 받았고 조금 속상하기도 했지만 어느 쪽이든 꽤 기뻤습니다.	컴퓨터 공학에서###B를 받았고
hit:651_conv:1302	angry	화난	My nanny came late making me late for an important meeting.	유모가 늦게 와서 중요한 회의에 늦었어요.	유모가 늦게 와서 중요한 회의에 늦었어요.
hit:651_conv:1303	embarrassed	당황스러운	I cheated on my girlfriend once.	나는 한 번 여자친구를 속였다	여자친구를 속였다
hit:652_conv:1305	impressed	감명받은	My friend looks a lot less strong than he actually is. I totally thought that he would have trouble curling a 35 lb dumbbell but he did it quite a few times! I am really proud of his gains!	내 친구는 실제보다 훨씬 덜 강해 보입니다. 나는 그가 35lb 덤벨을 컬링하는 데 어려움을 겪을 것이라고 완전히 생각했지만 그는 꽤 여러 번 해냈습니다! 나는 그의 이익이 정말 자랑스럽습니다!	내 친구는###35lb 덤벨을 컬링하는 데
hit:654_conv:1308	sentimental	감상적인	I heard a song from an old show and it made me feel so old hearing it after so long.	옛날 방송에서 노래를 들었는데 오랜만에 듣는 느낌이 들었다.	옛날 방송에서 노래를 들었는데
hit:657_conv:1314	prepared	준비된	Mothers are always ready to take care of their babies	엄마들은 항상 아기를 돌볼 준비가 되어 있다	아기를 돌볼 준비가
hit:658_conv:1317	grateful	고마워하는	I was so happy and thankful when my son was born.	아들이 태어났을 때 너무 행복하고 감사했다.	아들이 태어났을 때
hit:659_conv:1319	impressed	감명받은	I was looking into the early works of da Vinci. I have to say, the genius and inventive mind of such a great individual is quite breathtaking.	나는 다빈치의 초기 작품들을 살펴보고 있었다 그런 위대한 개인의 천재적이고 재능적인 마음이 상당히 숨을 헐떡이고 있다고 해야 한다.	다빈치의 초기 작품들을
hit:660_conv:1321	jealous	질투하는	My brother has always had more friends than me. I know I should be happy for him, and I am, but I can't help but wish I had as many as him.	내 형은 항상 나보다 더 많은 친구가 있었다 나는 그에게 행복해야 한다는 것을 알고 있지만 그만큼 많은 사람이 있었으면 좋겠다고 생각할 수밖에 없다.	내 형은 항상 나보다 더 많은 친구가 있었다
hit:661_conv:1322	embarrassed	당황스러운	I am so impressed by how a very unknown country in soccer like Croatia got to world cup final.	크로아티아처럼 축구에서 잘 알려지지 않은 나라가 어떻게 월드컵 결승에 진출했는지 정말 감동입니다.	크로아티아처럼 축구에서 잘 알려지지 않은 나라가 어떻게 월드컵 결승에 진출했는지
hit:661_conv:1323	embarrassed	당황스러운	Once I sent embarrassing drunken text messages	부끄럽게 술에 취해 문자를 보낸 적도	술에 취해 문자를 보낸 적도
hit:662_conv:1324	disappointed	실망한	I won't be able to go to Jamaica next weekend, after all.	나는 결국 다음 주말에 자메이카에 갈 수 없을 것이다	자메이카에 갈 수 없을 것이다
hit:663_conv:1327	grateful	고마워하는	Am thankful to my parents for bringing me up	나를 키운 부모님께 감사드립니다	부모님께
hit:665_conv:1331	afraid	두려워하는	I just watched the testimony of Peter Strzok before congress today. It was quite a show, to see his behaviors unraveling, almost as a sociopath or psychopath would do.	나는 오늘 의회 전에 Peter Strzok의 증언을 보았습니다. 마치 소시오패스나 사이코패스처럼 그의 행동이 풀리는 것을 보는 것은 꽤 쇼였습니다.	Peter Strzok의 증언을
hit:666_conv:1332	afraid	두려워하는	I am terrified of heights	나는 높은 곳이 무서워요	높은 곳이
hit:666_conv:1333	excited	흥분한	I will be travelling to Europe on September	나는 9월에 유럽을 여행할 것이다.	유럽을 여행할 것이다.
hit:668_conv:1336	sad	슬픈	Some angry mob came to the mull yesterday	어제 일부 분노한 폭력배들이 그 집에 왔다	폭력배들이 그 집에 왔다
hit:670_conv:1340	proud	자랑스러운	I just finished my first 5K	첫 5K를 막 마쳤어요	첫 5K를 막 마쳤어요
hit:670_conv:1341	excited	흥분한	I get excited the day before Christmas.	나는 크리스마스 전날에 흥분한다	크리스마스 전날에
hit:671_conv:1342	content	만족하는	I woke up and the sun was bright, birds were chirping outside.	눈을 떴더니 해가 밝았고 밖에서 새들이 지저귀고 있었다.	눈을 떴더니 해가 밝았고 밖에서 새들이 지저귀고 있었다.
hit:672_conv:1344	sentimental	감상적인	I miss the old times when there was so much less crimes.	범죄가 너무 적었던 옛날을 그리워한다.	범죄가 너무 적었던 옛날을
hit:672_conv:1345	trusting	신뢰하는	When I was a little kid I used to put my faith in everybody. I learned later on, as I matured that you can't rely on other people too much because only you know what is best for you in life while everyone else will try to use you if they see you doing too well in life	어렸을 때 나는 모든 사람을 믿었습니다. 나는 나중에 어른이 되면서 다른 사람들에게 너무 의존할 수 없다는 것을 배웠습니다. 왜냐하면 당신만이 인생에서 가장 좋은 것을 알고 있고 다른 사람들은 당신이 인생에서 너무 잘하는 것을 보면 당신을 이용하려고 할 것이기 때문입니다.	다른 사람들에게 너무 의존할 수 없다는 것을
hit:674_conv:1348	afraid	두려워하는	Some movies can be terrifying	어떤 영화는 무서울 수 있다	영화는
hit:675_conv:1350	content	만족하는	I think I've been in my hometown so long, I wouldn't dream of moving anywhere else. It's just home to me now.	고향에 너무 오래 있었기 때문에 다른 곳으로 이사하는 것은 꿈도 꾸지 않았을 것 같아요. 지금은 그냥 집입니다.	고향에 너무 오래 있었기 때문에
hit:675_conv:1351	prepared	준비된	I always like to be prepared before going on a trip	여행을 떠나기 전에 항상 준비하는 것을 좋아한다	여행을
hit:676_conv:1352	sentimental	감상적인	I found an old picture of me and my dad yesterday.	나는 어제 나와 아빠의 옛 사진을 발견했다	나와 아빠의 옛 사진을
hit:678_conv:1357	confident	확신하는	When playing squash, I feel very confident	스쿼시를 하면 자신감이 생긴다	스쿼시를 하면
hit:681_conv:1362	embarrassed	당황스러운	I tried to make small talk with a woman and she ignored me.	나는 여자와 잡담을 하려고 했지만 그녀는 나를 무시했다.	여자와 잡담을 하려고 했지만 그녀는 나를 무시했다.
hit:681_conv:1363	sentimental	감상적인	Late at night I always think about the fun nights I usef to have with my friends. Especially now since I have kids.	늦은 밤에는 항상 친구들과 함께 하는 즐거운 밤을 생각한다 특히 지금은 내가 아이를 낳은 이후부터다.	친구들과 함께 하는 즐거운 밤을
hit:682_conv:1364	embarrassed	당황스러운	Yesterday I passed a beggar while walking on the street and I didn't give him any money.	어제 길을 걷다가 거지를 지나쳤는데 돈을 한 푼도 주지 않았습니다.	거지를 지나쳤는데 돈을 한 푼도 주지 않았습니다.
hit:683_conv:1367	sentimental	감상적인	I stay up a lot and look at my kids baby photos. They were such fun babies.	나는 많이 일어나서 아기 사진을 보고 있다 그들은 정말 재미있는 아기였다	아기 사진을
hit:685_conv:1370	sad	슬픈	A hungry man is an angry man	배고픈 남자는 화가 난 남자다	배고픈 남자는 화가 난 남자다
hit:686_conv:1372	caring	돌보는	I felt cared for when I was a child and my parents took me shopping for school clothers.	내가 어렸을 때 나는 보살핌을 받았고 부모님은 학교 옷을 사러 나를 데려갔다.	내가 어렸을 때
hit:686_conv:1373	joyful	즐거운	I will be seeing my son tomorrow after a month.	나는 한 달 후에 아들을 만날 것이다	아들을 만날 것이다
hit:687_conv:1375	surprised	놀란	I was surprised when Roger Federer lost the 2018 Wimbledon quarters.	로저 페더러가 2018년 윔블던 4강전에서 패했을 때 나는 놀랐다.	로저 페더러가 2018년 윔블던 4강전에서 패했을 때
hit:689_conv:1378	angry	화난	I was charged by a subscription magazine, even when I cancelled my subscription a month ago. Now I have to call or write to them and lose a lot of time.	한 달 전에 구독을 취소했는데도 구독 잡지에서 요금이 청구되었습니다. 이제 나는 그들에게 전화를 걸거나 편지를 보내야 하고 많은 시간을 허비해야 합니다.	한 달 전에 구독을 취소했는데도 구독 잡지에서 요금이 청구되었습니다.
hit:689_conv:1379	angry	화난	I get furious when I see politicians argue between themselves.	정치인들이 자기들끼리 다투는 걸 보면 화가 난다.	정치인들이 자기들끼리 다투는 걸 보면
hit:690_conv:1381	surprised	놀란	Yesterday was sure shocking to watch on C-SPAN. I never thought that Strzok's dramatic show would show the true evil during the testimony before Congress	어제 C-SPAN에서 본 것은 확실히 충격적이었습니다. 나는 Strzok의 극적인 쇼가 의회 증언에서 진정한 악을 보여줄 것이라고 생각하지 않았습니다.	C-SPAN에서 본 것은
hit:691_conv:1383	impressed	감명받은	I love Masterchef, but Masterchef Jr is my favorite. Those kids are really good.	나는 Masterchef를 사랑하지만 Masterchef Jr는 내가 가장 좋아하는 것입니다. 그 아이들은 정말 좋습니다.	Masterchef Jr는
hit:692_conv:1385	angry	화난	When a friend slapped me	친구가 나를 때렸을 때	친구가 나를 때렸을 때
hit:693_conv:1386	sad	슬픈	My dog died last week.	우리 개는 지난주에 죽었다	우리 개는 지난주에 죽었다
hit:694_conv:1388	embarrassed	당황스러운	I finished last in a race were there were 500 people even when I was younger than most of them.	내가 그들보다 어렸을 때도 500명이 있었던 경주에서 꼴찌를 했다.	경주에서 꼴찌를 했다.
hit:695_conv:1390	angry	화난	Reality TV really annoy me	리얼리티 TV 진짜 짜증나	리얼리티 TV
hit:695_conv:1391	anticipating	기대하는	The other evening watching the World Cup soccer I was full of anticipation, hoping that England would make it to the final	전날 저녁 월드컵 축구를 보면서 잉글랜드가 결승에 진출할 것이라는 기대감에 가득 찼다.	잉글랜드가 결승에 진출할 것이라는
hit:696_conv:1392	embarrassed	당황스러운	I felt guilty when I was in college and I cheated on a test	나는 대학 때 죄책감을 느꼈고 시험에서 부정행위를 했다	시험에서 부정행위를 했다
hit:696_conv:1393	hopeful	희망에 찬	I have faith tha that one day my kids and I will move into a house. I'm tired of this apartment.	나는 언젠가 내 아이들과 내가 집으로 이사할 것이라는 믿음을 가지고 있습니다. 나는 이 아파트가 지겹다.	아이들과 내가 집으로 이사할 것이라는
hit:697_conv:1395	anticipating	기대하는	I can't hardly wait for the outcome of Strzok testimony yesterday. It would be interesting to watch for time to come. Criminal investigation coming to conclusion and what to do about Strzok and his evilness.	어제 Strzok 증언의 결과가 너무 기대됩니다. 앞으로의 시간을 지켜보는 것도 흥미로울 것입니다. 범죄 조사가 마무리되고 Strzok과 그의 사악함에 대해 어떻게 해야 할까요?	Strzok 증언의 결과가
hit:698_conv:1397	embarrassed	당황스러운	I feel guilty when I don't fulfil my promises	약속을 이행하지 않을 때 죄책감을 느낀다	약속을 이행하지 않을 때
hit:699_conv:1399	content	만족하는	I was content when I found out I passed a class in college	대학에서 수업을 통과했다는 것을 알게 되면서 내가 만족스러웠다	수업을 통과했다는 것을
hit:702_conv:1405	sad	슬픈	I feel depressed. I might be kicked out of house soon, live on my own without wife and child.	기분이 우울하다. 나는 곧 집에서 쫓겨나 아내와 아이 없이 혼자 살 수 있습니다.	집에서 쫓겨나 아내와 아이 없이 혼자 살 수 있습니다.
hit:703_conv:1406	excited	흥분한	I was excuted when I finally finished high school	나는 마침내 고등학교를 졸업했을 때 퇴학당했다	고등학교를 졸업했을 때
hit:705_conv:1410	caring	돌보는	I love dogs as they are so caring.	나는 그들이 너무 돌보는 것처럼 개를 좋아합니다.	개를
hit:706_conv:1412	lonely	외로운	I felt sad when all my friends left me	친구들이 모두 나를 떠났을 때 슬픔을 느꼈다	친구들이 모두 나를 떠났을 때
hit:707_conv:1414	afraid	두려워하는	I was terrified when I saw a snake	뱀을 보고 겁이 났다	뱀을
hit:708_conv:1416	surprised	놀란	It is really a 'wow' moment. It is nearly a year since we have adopted kid, and she grew up so much.	정말 '우와' 하는 순간입니다. 우리가 아이를 입양한 지 거의 1년이 되었고, 그녀는 너무 많이 자랐습니다.	아이를 입양한 지 거의 1년이 되었고, 그녀는 너무 많이 자랐습니다.
hit:708_conv:1417	angry	화난	MY ex was supposed to bring by $200 today and he doesn't have even half of that. I'm so mad.	내 전 애인은 오늘 200달러를 가져오기로 되어 있었는데 그는 그 절반도 가지고 있지 않습니다. 너무 화났어	전 애인은 오늘 200달러를 가져오기로 되어 있었는데 그는 그 절반도 가지고 있지 않습니다.
hit:709_conv:1418	afraid	두려워하는	A couple weeks ago, I was up for selection for a promotion at my job. I have been preparing for the promotion for the past couple of months. The days leading up to the promotion board were very high strung and I was very anxious.	몇 주 전에 나는 내 직장에서 승진을 위한 선발을 앞두고 있었습니다. 나는 지난 몇 달 동안 프로모션을 준비했습니다. 승격판을 앞둔 날은 너무 빡빡했고 불안했다.	승진을 위한 선발을 앞두고 있었습니다.
hit:709_conv:1419	angry	화난	I saw a fly in the food that I was served at the resturant	나는 레스토랑에서 제공되는 음식에서 파리를 보았다	레스토랑에서 제공되는 음식에서 파리를 보았다
hit:711_conv:1422	trusting	신뢰하는	I felt trusting when I went to the doctors	병원에 갔을 때 믿음이 갔다	병원에 갔을 때
hit:711_conv:1423	anticipating	기대하는	I can't wait til my birthday next year. I'm gonna take a cruise	내년에 제 생일이 될 때까지 기다릴 수 없어요. 나는 크루즈를 탈거야	크루즈를 탈거야
hit:712_conv:1424	sad	슬픈	When my dad died randomly a few years ago, it really made me sad. I was just not ready for it to happen.	몇 년 전 아버지가 무작정 돌아가셨을 때 정말 슬퍼했다. 나는 그것이 일어날 준비가 되어 있지 않았다	아버지가 무작정 돌아가셨을 때
hit:713_conv:1427	jealous	질투하는	Boy, I feel envious of my wife. She gets to work whenever she wants, and spends time with our daughter whenever she wants. I need to find a real job.	얘야, 나는 내 아내가 부럽다. 그녀는 원할 때마다 일을 하고 원할 때마다 우리 딸과 시간을 보낸다. 나는 진짜 직업을 찾아야 한다.	아내가###원할 때마다 일을 하고 원할 때마다 우리 딸과 시간을 보낸다.
hit:715_conv:1430	prepared	준비된	I have been studying very hard for my MongoDB exams I'm ready to go take the exams	MongoDB 시험을 위해 열심히 공부했습니다. 시험을 볼 준비가 되었습니다.	MongoDB 시험을
hit:715_conv:1431	embarrassed	당황스러운	Just the other day, I was quite embarrassed at work. I was wrapping up my lunch and talking to a coworker. I must've been talking to her for about 5 minutes before she said I had food on my chin.	바로 요전날, 나는 직장에서 꽤 창피했다. 점심을 먹고 직장동료와 이야기를 나누었습니다. 그녀가 내 턱에 음식을 묻었다고 말하기 전에 나는 그녀와 약 5분 동안 이야기를 나누었음에 틀림없다.	내 턱에 음식을 묻었다고 말하기 전에 나는 그녀와 약 5분 동안 이야기를 나누었음에
hit:716_conv:1432	impressed	감명받은	When I saw my brother come home from college for the first time, I was impressed with how he looked. He looked like a grown up and just more mature.	동생이 대학에서 집에 오는 것을 처음 보았을 때 그의 모습에 깊은 인상을 받았습니다. 그는 어른스러워 보였고 더 성숙해 보였다.	동생이 대학에서 집에 오는 것을 처음 보았을 때
hit:717_conv:1434	afraid	두려워하는	I feel uncertain of the consequences, climate change will bring, it could make the pace I live underwater some day.	나는 기후 변화가 가져올 결과에 대해 확신이 서지 않으며, 언젠가는 물 속에서 생활하는 속도도 빨라질 수 있습니다.	기후 변화가 가져올 결과에 대해
hit:718_conv:1436	afraid	두려워하는	I can remember my first day of high school. I was nervous and not sure if it was going to be okay.	고등학교 첫날을 기억할 수 있다 나는 긴장했고, 괜찮을지 모르겠다	고등학교 첫날을
hit:718_conv:1437	jealous	질투하는	Everyone has a better car than I do. it makes me sick	모두가 나보다 더 좋은 차를 가지고 있습니다. 날 아프게 해	모두가 나보다 더 좋은 차를 가지고 있습니다.
hit:720_conv:1440	content	만족하는	I feel quite content with my life. I've seen everything and done everything. I just want to sit back and enjoy life in the countryside far away from cities.	나는 내 삶에 꽤 만족한다. 나는 모든 것을보고 모든 것을했습니다. 나는 그저 편히 앉아서 도시에서 멀리 떨어진 시골에서 삶을 즐기고 싶습니다.	내 삶에
hit:720_conv:1441	lonely	외로운	I got heartbroken when my girlfriend left me and now I am so lonely	여자친구가 나를 떠났을 때 마음이 아파서 지금은 너무 외로워	여자친구가 나를 떠났을 때
hit:721_conv:1442	disappointed	실망한	I felt so upset because of the damage caused by the hurricane to my town last year	작년에 우리 동네에 허리케인이 닥쳐 피해를 입어서 너무 속상했어요	우리 동네에 허리케인이 닥쳐
hit:721_conv:1443	hopeful	희망에 찬	I feel joyful from my relationship with my partner. The joy radiates from how well we mesh together and always see eye to eye.	파트너와의 관계에서 기쁨을 느낍니다. 기쁨은 우리가 얼마나 잘 맞물리고 항상 눈을 마주하는지에서 발산됩니다.	파트너와의 관계에서
hit:722_conv:1444	embarrassed	당황스러운	I sometimes like my kids better when they take a nap. They arent loud then.	때로는 아이들이 수면을 취할 때 더 좋아한다 그들은 그때 시끄럽지 않다	아이들이 수면을 취할 때 더 좋아한다
hit:722_conv:1445	disappointed	실망한	I recall there was a time when great misfortune fell upon me - it actually happened this morning. I stubbed my toe when getting out of the shower and I was absolutely devastated that my toe's feeling were hurt	나에게 큰 불행이 닥친 때가 있었다는 것을 기억합니다. 그것은 실제로 오늘 아침에 일어났습니다. 샤워하고 나오다가 발가락이 찔렸는데 발가락이 아파서 완전 속상했어요	발가락이 아파서
hit:724_conv:1448	disappointed	실망한	When I found out my aunt had a heart attack and died alone, it devastated me. I was not sure what to do with myself afterwards.	이모가 심장마비로 혼자 돌아가셨다는 사실을 알았을 때 나는 마음이 아팠습니다. 나는 나중에 나 자신을 어떻게 해야 할지 확신이 서지 않았다.	이모가 심장마비로 혼자 돌아가셨다는 사실을 알았을 때
hit:724_conv:1449	surprised	놀란	Yesterday in the mall I met a friend I had not seen in years and she was buying the same shirt as me, And it was in a small town were I recently moved.	어제 쇼핑몰에서 나는 몇 년 동안 보지 못한 친구를 만났고 그녀는 나와 같은 셔츠를 사고 있었습니다. 그리고 그것은 내가 최근에 이사한 작은 마을에 있었습니다.	몇 년 동안 보지 못한 친구를 만났고
hit:725_conv:1450	sentimental	감상적인	I remember once my mom purchasing gas on the way to take us to school. It was 98 cents. Those were the days	한번은 엄마가 우리를 학교에 데려다 주러 가는 길에 휘발유를 샀던 기억이 난다. 98센트였습니다. 옛날이 좋았지	옛날이 좋았지
hit:726_conv:1452	trusting	신뢰하는	I promised my wife I wouldn't drink alcohol and I haven't in 1 year	나는 아내에게 술을 마시지 않겠다고 약속했고 1년 동안 술을 마시지 않았습니다.	나는 아내에게 술을 마시지 않겠다고 약속했고 1년 동안 술을 마시지 않았습니다.
hit:728_conv:1456	afraid	두려워하는	The first day of my new job, I was very anxious. I felt like it was just a completely different world.	새 직장 첫날, 나는 매우 불안했다 나는 그것이 완전히 다른 세상인 것 같았다	새 직장 첫날,
hit:730_conv:1460	proud	자랑스러운	Am the best in my class	내 반에서 최고야	내 반에서 최고야
hit:730_conv:1461	angry	화난	MY internet is terrible. It is always cutting out.	내 인터넷은 끔찍하다 끊임없이 끊어지고 있다	인터넷은###끊임없이 끊어지고 있다
hit:732_conv:1465	grateful	고마워하는	I'm grateful for having such a wonderful son	이렇게 멋진 아들을 낳아주셔서 감사합니다	멋진 아들을 낳아주셔서
hit:733_conv:1466	anticipating	기대하는	It seems like every weekend I cannot wait until it gets here. I'm always counting down the hours on that Friday.	주말마다 여기 올 때까지 기다릴 수 없는 것 같습니다. 나는 항상 그 금요일에 시간을 세고 있어요.	주말마다 여기 올 때까지
hit:734_conv:1468	confident	확신하는	I think I one of the best cooks out there. I have never even had a lesson.	나는 내가 최고의 요리사 중 한 명이라고 생각한다. 레슨을 받은 적도 없습니다.	내가 최고의 요리사 중 한 명이라고 생각한다.
hit:734_conv:1469	caring	돌보는	Last week I had a new person start working with me. That person is really nice and interested in the job. I've helped him learn about his functions and how to perform as well as he can.	지난 주에 새로운 사람이 나와 함께 일하기 시작했습니다. 그 사람은 정말 친절하고 일에 관심이 있습니다. 나는 그가 그의 기능과 그가 할 수 있는 한 잘 수행하는 방법에 대해 배우도록 도왔습니다.	새로운 사람이
hit:735_conv:1471	surprised	놀란	I was surprised when my aunt came to my birthday party when I turned 18. I was not expecting her to come and i was a nice surprise.	내가 18살이 되었을 때 이모가 내 생일 파티에 왔을 때 나는 놀랐다. 나는 그녀가 올 것이라고 기대하지 않았고 나는 좋은 놀람이었다.	이모가 내 생일 파티에 왔을 때
hit:736_conv:1473	disgusted	역겨운	Every Sunday I have to take the trash out to the road. I feel an overwhelming sense of disgust every time I lift up the lid and a swarm of flies appears.	매주 일요일에는 쓰레기를 도로에 버려야 합니다. 뚜껑을 들어올릴 때마다 엄청난 역겨움을 느끼고 파리떼가 득실거린다.	뚜껑을 들어올릴 때마다###파리떼가 득실거린다.
hit:737_conv:1474	excited	흥분한	I was very happy lastnight	나는 어젯밤에 매우 행복했다	어젯밤에
hit:738_conv:1476	disappointed	실망한	After the house fire we had last year I took me and my family a long time to get back to normal, it was a very trying time	작년에 집에 화재가 난 후 나는 나와 가족을 정상으로 되돌리기까지 오랜 시간이 걸렸습니다. 매우 힘든 시간이었습니다.	집에 화재가 난 후
hit:738_conv:1477	surprised	놀란	I was riding my motorcycle when a car came aggressively up next to me at a stop light. I thought he was upset, but he just wanted to talk about my bike.	오토바이를 타고 가다가 정지 신호에서 차가 내 옆으로 공격적으로 다가왔습니다. 나는 그가 화를 냈다고 생각했지만 그는 단지 내 자전거에 대해 이야기하고 싶어했습니다.	차가 내 옆으로 공격적으로 다가왔습니다.
hit:739_conv:1478	proud	자랑스러운	When my brother got a degree in college, I was proud of him. He was the first in our family to do that.	형이 대학에서 학위를 받았을 때 나는 그를 자랑스럽게 여겼다 그는 우리 가족 중 처음으로 그런 일을 했다	형이 대학에서 학위를 받았을 때
hit:739_conv:1479	angry	화난	Im tired of paying rent. Id rather have a mortgage and own my home	집세 내는 게 지겹다. 차라리 모기지를 가지고 내 집을 소유	집세 내는 게 지겹다.
hit:740_conv:1480	angry	화난	My brand new Toyota Camry got hit from behind	내 새로운 Toyota Camry가 뒤에서 맞았습니다.	내 새로운 Toyota Camry가 뒤에서 맞았습니다.
hit:741_conv:1482	afraid	두려워하는	I felt really terrified when I heard a loud scream coming from outside last night.	어젯밤 밖에서 들려오는 큰 비명소리를 들었을 때 나는 정말 무서웠다.	밖에서 들려오는 큰 비명소리를 들었을 때
hit:741_conv:1483	embarrassed	당황스러운	When I got in trouble with the law for the first time, it was a shameful experience. I was more sad that I let me dad down.	처음으로 법에 대해 곤경에 처했을 때는 부끄러운 경험이었습니다. 내가 아빠를 실망시켰다는 것이 더 슬펐다.	법에 대해 곤경에 처했을 때는
hit:742_conv:1485	embarrassed	당황스러운	I tripped my first day of high school in the gym with people around. It was a little embarrassing for me then and there.	나는 고등학교 첫 날 체육관에서 사람들과 함께 넘어졌다. 그때그때 조금 부담스러웠어요.	고등학교 첫 날 체육관에서 사람들과 함께 넘어졌다.
hit:743_conv:1487	caring	돌보는	I'm not much of a people person; but when it comes to my dog, I would do anything for her.	나는 사람이 아닙니다. 하지만 내 강아지에 관해서라면, 나는 그녀를 위해 무엇이든 할 것입니다.	내 강아지에
hit:744_conv:1488	angry	화난	when i ordered food and it was bad	내가 음식을 주문했을 때 그것은 나빴다	내가 음식을 주문했을 때 그것은 나빴다
hit:745_conv:1490	impressed	감명받은	I went to a drink and paint party the other day. All of our amateur paintings turned out great!	나는 다른 날 술을 마시고 그림을 그리는 파티에 갔다. 우리의 모든 아마추어 그림은 훌륭하게 밝혀졌습니다!	우리의 모든 아마추어 그림은
hit:745_conv:1491	sad	슬픈	when i found out that my daughter had a bad reaction to her shot. it was scary	내 딸이 그녀의 총에 나쁜 반응을 보인 것을 알았을 때. 무서웠다	내 딸이 그녀의 총에 나쁜 반응을 보인 것을 알았을 때.
hit:746_conv:1492	impressed	감명받은	I was very positively suprissed by the work done by a coworker.	나는 동료가 한 일에 대해 매우 긍정적으로 놀랐다	동료가 한 일에 대해
hit:746_conv:1493	hopeful	희망에 찬	My wife has an interview tomorrow. I want her to get it.	아내가 내일 면접을 봅니다. 나는 그녀가 그것을 얻기를 원한다.	면접을
hit:747_conv:1495	embarrassed	당황스러운	I felt at fault for letting my credit card debt get out of control. I still haven't told my husband just how much I owe on the card.	신용 카드 빚이 통제 불능 상태가 된 것에 대해 죄책감을 느꼈습니다. 나는 아직도 내가 카드에 얼마를 빚지고 있는지 남편에게 말하지 않았다.	신용 카드 빚이 통제 불능 상태가 된 것에 대해
hit:748_conv:1497	anticipating	기대하는	I'm starting my junior year in college in a month. I am so excited. I can't wait.	한 달 후면 대학 3학년이 시작됩니다. 나는 너무 흥분된다. 기다릴 수 없어	대학 3학년이
hit:749_conv:1498	afraid	두려워하는	I had a dear friend end up the hospital after getting into a bicycling accident. It was a scary time.	친한 친구가 자전거 사고를 당해 결국 병원에 입원하게 되었습니다. 무서운 시간이었습니다.	친한 친구가 자전거 사고를 당해
hit:750_conv:1500	angry	화난	I was driving down the street and this car came flying out of a side-street and was very close to hitting me, I was quite angry.	내가 길을 운전하고 있었는데 이 차가 길가에서 날아와서 나를 치려고 하는 데 매우 가까웠고 나는 매우 화가 났습니다.	차가 길가에서 날아와서 나를 치려고 하는 데
hit:750_conv:1501	embarrassed	당황스러운	Hi, I feel bad after my reaction to brother joke.	안녕하세요, 형 농담에 반응을 해서 기분이 나쁩니다.	형 농담에 반응을 해서
hit:752_conv:1504	embarrassed	당황스러운	I ordered a pizza the other day and ate all of it before my kids got up. I felt bad after.	나는 요전에 피자를 주문했고 아이들이 일어나기 전에 그것을 다 먹었다. 후 기분이 나빴다.	피자를 주문했고 아이들이 일어나기 전에 그것을 다 먹었다.
hit:752_conv:1505	joyful	즐거운	I randomly bought a lottery ticket recently and won $250, I felt pretty good about that brief streak of luck!	나는 최근에 무작위로 복권을 샀고 $250에 당첨되었습니다. 나는 그 짧은 행운에 대해 꽤 기분이 좋았습니다!	복권을 샀고 $250에 당첨되었습니다.
hit:754_conv:1508	angry	화난	Hi, I went on vacation to Mexico. There is very frequently electricty outage. It is bothering me a lot.	안녕하세요 멕시코로 휴가를 다녀왔습니다. 정전이 자주 발생합니다. 그것은 나를 많이 귀찮게합니다.	정전이 자주 발생합니다.
hit:755_conv:1510	trusting	신뢰하는	Working in another country for a year. Going to save up to marry my girlfriend.	1년 동안 다른 나라에서 일했습니다. 여자친구와 결혼하기 위해 저축을 하려고 합니다.	여자친구와 결혼하기 위해 저축을 하려고 합니다.
hit:756_conv:1512	angry	화난	i went out with a couple friends to a local bar and we were having a great time. then my friend said he was going to step out and do some drugs and i knew my friend for years and i told him no just stay and party with us but he declined and i started yelling at him and he punched me. i felt like he chose the drugs over our friendship	나는 몇 명의 친구와 함께 동네 술집에 갔고 우리는 즐거운 시간을 보내고 있었습니다. 그런 다음 내 친구는 그가 나가서 마약을 할 것이라고 말했고 나는 몇 년 동안 내 친구를 알고 있었고 나는 그에게 우리와 함께 파티를 즐기지 말라고 말했지만 그는 거절했고 나는 그에게 소리를 지르기 시작했고 그는 저를 때렸습니다. 나는 그가 우리 우정보다 마약을 선택한 것처럼 느꼈다	친구는###우정보다 마약을 선택한 것처럼 느꼈다
hit:759_conv:1518	sad	슬픈	MY dauhter is growing up too fast. She is going to leave me soon.	내 딸이 너무 빨리 자라고 있습니다. 그녀는 곧 나를 떠날 것이다.	내 딸이 너무 빨리 자라고 있습니다.
hit:759_conv:1519	hopeful	희망에 찬	I'm glad we finally got some dry weather today. I need it to stay dry, sunny and breezy for the whole week!	오늘 드디어 날씨가 건조해져서 다행입니다. 일주일 내내 건조하고 화창하고 상쾌한 상태를 유지하기 위해 필요합니다!	날씨가 건조해져서
hit:760_conv:1520	trusting	신뢰하는	My best friend is the bomb. She is like family to me.	내 가장 친한 친구는 폭탄이다 그녀는 나에게 가족과 같다	가장 친한 친구는###가족과 같다
hit:760_conv:1521	disappointed	실망한	I'm mad I didn't hit my max bench of 350lbs at the gym. Need to start eating healthier	체육관에서 350lbs의 최대 벤치를 치지 못한 것이 화가 납니다. 건강식을 시작해야 합니다	350lbs의 최대 벤치를 치지 못한 것이
hit:762_conv:1524	trusting	신뢰하는	I was loyal to my brother and assumed he would come back for me the other night	나는 형에게 충성하고 있었고, 그 전날 밤 그가 나를 위해 돌아올 것이라고 생각했다	형에게###나를 위해 돌아올 것이라고 생각했다
hit:763_conv:1526	sentimental	감상적인	I was listening to a playlist of music, and an old song that I hadn't heard since I was a kid. It instantly made me feel the exact feelings I had had when I was a young kid when I would listen to that song while spending time with my family.	나는 음악의 재생 목록을 듣고 있었고 어렸을 때부터 들어 본 적이없는 오래된 노래를 듣고있었습니다. 어린 시절 가족과 시간을 보내면서 그 노래를 들었을 때 느꼈던 정확한 감정을 즉시 느꼈습니다.	어렸을 때부터 들어 본 적이없는 오래된 노래를
hit:763_conv:1527	angry	화난	The maintenence in my apartments is terrible. They take forever to fix everything.	내 아파트의 유지 보수가 끔찍합니다. 그들은 모든 것을 고치는 데 영원히 걸립니다.	내 아파트의 유지 보수가
hit:764_conv:1528	grateful	고마워하는	I went in to labor unexpectedly one day, and I didn't have any transportation to the hospital because it was 3 o'clock in the morning. I called a friend and she was willing to take me to the hospital even though we hadn't even spoke in a long time. It was the biggest help/	어느날 갑자기 진통을 하게 되었는데 새벽 3시라서 병원까지 가는 교통편이 없었습니다. 나는 친구에게 전화를 걸었고 그녀는 우리가 오랫동안 이야기하지 않았음에도 불구하고 기꺼이 나를 병원에 데려다 주었다. 가장 큰 도움이 되었습니다/	친구에게###나를 병원에 데려다 주었다.
hit:764_conv:1529	confident	확신하는	I love the feeling of busting out a good workout then catching 5 cute girls staring at me then shyly look away. It's pretty awesome	열심히 운동을 하고 5명의 귀여운 소녀들이 나를 쳐다보고는 수줍게 외면하는 느낌이 너무 좋아요. 꽤 굉장하다	열심히 운동을 하고 5명의 귀여운 소녀들이 나를 쳐다보고는 수줍게 외면하는 느낌이
hit:765_conv:1530	disappointed	실망한	I just ran out of financial aid for school. I don't know what I'm going to do.	나는 방금 학교 재정 지원을 받지 못했다 나는 무엇을 할지 모르겠다	학교 재정 지원을 받지 못했다
hit:765_conv:1531	content	만족하는	I've been quite pleased with my family lately.	나는 최근에 가족과 함께 매우 만족하고 있습니다.	가족과 함께
hit:767_conv:1534	disgusted	역겨운	I was talking a walk in my neighborhood, and accidentally stepped in some dog poop, yuck!	동네 산책을 하다가 실수로 강아지 똥을 밟았다.	강아지 똥을 밟았다.
hit:768_conv:1536	embarrassed	당황스러운	Someone at the store called my name. I introduced them to my husband and used the wrong name!	가게에서 누군가 내 이름을 불렀다. 남편에게 소개했는데 이름을 잘못 사용했어요!	남편에게 소개했는데 이름을 잘못 사용했어요!
hit:768_conv:1537	proud	자랑스러운	I am a first generation Filipino. I am Maharlika, a warrior class meaning "Chosen by God" and I'm one of the last of my kind. I've got royal blood running through my veins	저는 필리핀 1세대입니다. 나는 "신의 선택을 받은" 전사 계급인 마할리카이고, 나는 마지막 종족 중 하나다. 내 혈관에는 왕실의 피가 흐르고 있어	"신의 선택을 받은" 전사 계급인 마할리카이고,###마지막 종족###왕실의 피가
hit:769_conv:1538	confident	확신하는	I gonna make a homemade pizza for the first time today and its gonna be awesome.	오늘 처음으로 수제 피자를 만들어 볼게요. 정말 맛있을 거예요.	수제 피자를 만들어 볼게요.
hit:769_conv:1539	lonely	외로운	I was very lonely when I was in prison.	나는 감옥에 있을 때 매우 외로웠다	감옥에 있을 때
hit:770_conv:1540	embarrassed	당황스러운	I accidentally left my dog outside in the heat too long about a week ago and he almost got heat stroke, I felt really bad.	약 일주일 전에 실수로 강아지를 더위에 너무 오랫동안 밖에 두었고 열사병에 걸릴 뻔했습니다. 기분이 정말 나빴습니다.	강아지를 더위에 너무 오랫동안 밖에 두었고 열사병에 걸릴 뻔했습니다.
hit:770_conv:1541	hopeful	희망에 찬	MY kids are so different from each other. I think they are all going to do great things	내 아이들은 서로 너무 다릅니다. 나는 그들이 모두 위대한 일을 할 것이라고 생각한다	그들이 모두 위대한 일을 할 것
hit:771_conv:1543	content	만족하는	My family was never rich when I was growing up. But I've got very fond memories of my extended family in that small house because their company was worth more than diamonds	내가 자랄 때 우리 가족은 부자가 아니었습니다. 그러나 나는 그 작은 집에서 나의 대가족에 대한 아주 좋은 추억을 가지고 있습니다. 그들의 회사는 다이아몬드보다 더 가치가 있었기 때문입니다	대가족에 대한 아주 좋은 추억을
hit:772_conv:1544	afraid	두려워하는	While i was alone at home, someone robbed me very late in the night	집에 혼자 있는 동안 밤늦게 누군가가 나를 강도질했다	강도질했다
hit:773_conv:1546	afraid	두려워하는	When I was a child I was in a tornado.	어렸을 때 나는 토네이도에 있었다	토네이도에
hit:774_conv:1548	impressed	감명받은	My cousin got married recently on a tight budget. She had been talking about how she was going to DIY everything, and I was excited to see how it would go. It ended up being really great, it was such a stylish wedding and she didn't spend a fortune.	제 사촌이 최근 빠듯한 예산으로 결혼했습니다. 그녀는 그녀가 모든 것을 DIY할 방법에 대해 이야기하고 있었고 나는 그것이 어떻게 될지 기대하게 되었습니다. 정말 멋진 결혼식이 되었고 그녀는 많은 돈을 쓰지 않았습니다.	그녀가 모든 것을 DIY할 방법에 대해 이야기하고###그녀는 많은 돈을 쓰지 않았습니다.
hit:774_conv:1549	sad	슬픈	I broke my ankle a few weeks ago and am unable to compete in a run I signed up for.	몇 주 전에 발목이 부러져서 등록한 달리기에 참가할 수 없습니다.	발목이 부러져서###달리기에 참가할 수 없습니다.
hit:775_conv:1550	prepared	준비된	When hurricane Irma came towards the area where I live and I felt prepared. I had bought bottled water, and non perishable foods, and made sure I had gas for the grill.	허리케인 어마가 내가 살고 있는 지역을 강타했을 때 나는 준비가 되어 있다고 느꼈다. 나는 생수와 부패하지 않는 음식을 샀고 그릴에 가스가 있는지 확인했습니다.	나는 생수와 부패하지 않는 음식을 샀고 그릴에 가스가 있는지 확인했습니다.
hit:775_conv:1551	disgusted	역겨운	I ordered some chicken from a nearby restaurant the other day and it almost killed me.	전날 인근 식당에서 닭을 몇 마리 주문했는데 거의 죽을 뻔했다.	닭을
hit:776_conv:1552	sentimental	감상적인	Every Christmas song I hear during the holidays brings me back to fond memories of my family in the Philippines	명절에 들을 때마다 들리는 크리스마스 노래는 필리핀에 있는 가족의 좋은 추억을 떠올리게 합니다.	크리스마스 노래는
hit:777_conv:1554	trusting	신뢰하는	I've always been loyal to my wife.	나는 항상 아내에게 충실했습니다.	아내에게
hit:778_conv:1556	angry	화난	I and my friend got into fist fight while playing football	나와 친구가 축구를 하다가 주먹싸움에 나섰다	주먹싸움에
hit:778_conv:1557	sentimental	감상적인	I went roller skating with my daughter and it brought me right back to my childhood.	나는 딸과 함께 롤러 스케이팅을 갔고 그것은 나를 어린 시절로 바로 데려갔습니다.	딸과 함께 롤러 스케이팅
hit:779_conv:1558	anticipating	기대하는	I'm going on a date this weekend. I'm pretty anxious about it.	이번 주말에 데이트를 할 거예요. 나는 그것에 대해 꽤 걱정하고 있습니다.	데이트를
hit:780_conv:1560	afraid	두려워하는	I'm worried about my daughter starting middle school next week.	다음 주에 중학교에 들어가는 딸아이가 걱정입니다.	중학교에 들어가는 딸아이가
hit:780_conv:1561	lonely	외로운	My best friend moved a few states away, I've never felt so alone.	제 가장 친한 친구가 몇 주를 이사를 갔지만 저는 그렇게 외롭다고 느낀 적이 없었습니다.	가장 친한 친구가 몇 주를 이사를 갔지만
hit:781_conv:1562	afraid	두려워하는	The night my husband went to jail I was so scared. I didn't know what was going to happen to him or how I would get him out. I needed him to support out family. He had made mistakes, but was a good man otherwise.	남편이 감옥에 간 밤에 나는 너무 무서웠다. 나는 그에게 무슨 일이 일어날지, 어떻게 그를 내보내야 할지 몰랐다. 가족을 부양하기 위해 그가 필요했습니다. 그는 실수를 했지만 그 외에는 좋은 사람이었습니다.	남편이 감옥에 간 밤
hit:781_conv:1563	disgusted	역겨운	MY neighbors are akways leaving trash on our stairwell.	내 이웃은 항상 우리 계단에 쓰레기를 버리고 있습니다.	내 이웃은###계단에 쓰레기를 버리고
hit:782_conv:1564	embarrassed	당황스러운	A car hit me about 10 years. I awoke up in the morning naked and two womens wasking me for chirurgical operation. I felt so bad to be naked in front of people I don't know.	10년 정도 차가 나를 덮쳤다. 나는 아침에 알몸으로 일어났고 두 명의 여성이 척추 수술을 요구했습니다. 모르는 사람들 앞에서 벌거벗은 게 너무 기분이 나빴다.	모르는 사람들 앞에서 벌거벗은 게
hit:783_conv:1566	impressed	감명받은	I was watching people perform at a local talent show, and saw this guy playing an entire song by himself, talk about talentented.	나는 사람들이 지역 탤런트 쇼에서 공연하는 것을 보았고, 이 사람이 혼자서 전곡을 연주하고 재능에 대해 이야기하는 것을 보았습니다.	혼자서 전곡을 연주하고 재능에 대해 이야기하는 것을
hit:783_conv:1567	proud	자랑스러운	I'm in pretty great shape compared to my friends my age or younger...I'm 26 and can bench over 300lbs and I feel great about myself overall	나는 내 또래 이하의 친구들과 비교했을 때 꽤 훌륭한 몸매를 가지고 있다...나는 26살이고 300lbs 이상을 벤치할 수 있고 나는 전반적으로 나 자신에 대해 훌륭하다고 느낀다	꽤 훌륭한 몸매를###300lbs 이상을 벤치할 수 있고
hit:785_conv:1570	disgusted	역겨운	My husband and I were teens and had moved in to this crappy cabin a friend had offered us for cheap. We had to clean out the kitchen, full of old food and dishes rotting in the sink and fridge from the previous inhabitant. There were maggots, it made me want to vomit.	남편과 나는 십대였고 친구가 우리에게 싸게 제안한 이 허름한 오두막으로 이사했습니다. 우리는 싱크대와 냉장고에서 이전 거주자의 오래된 음식과 썩은 접시로 가득 찬 부엌을 청소해야했습니다. 구더기가 있어서 토하고 싶었어요.	이전 거주자의 오래된 음식과 썩은 접시로 가득 찬 부엌을
hit:785_conv:1571	confident	확신하는	I love the thrill of walking up to a girl and getting her number...makes me feel like the man	나는 여자에게 걸어가 그녀의 번호를 받는 스릴을 사랑합니다...남자가 된 기분입니다	여자에게 걸어가 그녀의 번호를 받는 스릴을
hit:786_conv:1572	sentimental	감상적인	My mom is moving in with me and I've begun thinking about what it was like to live with her as a kid.	엄마는 저와 함께 이사를 왔고 저는 어렸을 때 엄마와 함께 살았던 것이 어떤 것인지 생각하기 시작했습니다.	어렸을 때 엄마와 함께 살았던 것이
hit:786_conv:1573	embarrassed	당황스러운	I haven't made a home cooked meal in a while. We've been doing fast food every day.	나는 한동안 집에서 조리한 식사를 만들어 본 적이 없다 우리는 매일 패스트푸드를 해왔다	집에서 조리한 식사를 만들어 본 적이 없다
hit:788_conv:1576	grateful	고마워하는	I need to thank my manager. He groomed me to the next level in the organization	나는 나의 매니저에게 감사해야 한다. 그는 나를 조직의 다음 단계로 끌어 올렸습니다.	매니저에게###그는 나를 조직의 다음 단계로 끌어 올렸습니다.
hit:788_conv:1577	jealous	질투하는	My neighbor is moving to a single family home, I'm envious!	이웃집이 단독주택으로 이사가는데 부럽습니다!	이웃집이 단독주택으로 이사가는데
hit:789_conv:1578	surprised	놀란	My computer had slowly been dying on me. And I had helped my sister in law tremendously by getting her into college. So behind my back she bought me a new laptop as a gift.	내 컴퓨터는 서서히 죽어가고 있었다. 그리고 저는 제 며느리를 대학에 입학시켜 줌으로써 엄청난 도움을 주었습니다. 그래서 그녀는 내 뒤에서 나에게 새 노트북을 선물로 사주었다.	그녀는 내 뒤에서 나에게 새 노트북을 선물로 사주었다.
hit:791_conv:1582	content	만족하는	I used to want more kids, but I think I'm happy with my family size for now.	예전에는 더 많은 아이를 원했지만 지금은 가족 규모에 만족합니다.	지금은 가족 규모에
hit:791_conv:1583	embarrassed	당황스러운	I tried to steal some tuna and crackers from a gas station. My boyfriend and I were broke and traveling on a Greyhound, and we were so hungry. I got caught by an officer and felt so stupid	나는 주유소에서 참치와 크래커를 훔치려 했다. 남자친구와 나는 파산했고 그레이하운드를 타고 여행을 했고 우리는 너무 배고팠습니다. 나는 경찰관에게 잡혀서 너무 멍청한 기분이 들었어	주유소에서 참치와 크래커를 훔치려 했다.###나는 경찰관에게 잡혀서
hit:793_conv:1586	proud	자랑스러운	I was proud when my toddler randomly said 'fries' out loud when he smelled them! Talking has been a process for him as he was born early with some problems. I was so proud that he was able to identify an object with its smell.	나는 내 아이가 냄새를 맡았을 때 무작위로 '튀김'을 큰 소리로 말할 때 자랑스러웠습니다! 그는 일찍 태어났기 때문에 몇 가지 문제가 있기 때문에 말하는 것은 그에게 하나의 과정이었습니다. 나는 그가 냄새로 물체를 식별할 수 있다는 것이 너무 자랑스러웠습니다.	내 아이가 냄새를 맡았을 때 무작위로 '튀김'을 큰 소리로 말할 때###그가 냄새로 물체를 식별할 수 있다는 것이
hit:794_conv:1588	impressed	감명받은	A friend of mine struggled with getting good at a video game. It really made me in awe when he finally learned the game mechanics and got good with the game months later.	내 친구는 비디오 게임을 잘하는 데 어려움을 겪었습니다. 그가 마침내 게임 역학을 배우고 몇 달 후에 게임에 익숙해졌을 때 정말 경외감이 들었습니다.	그가 마침내 게임 역학을 배우고 몇 달 후에 게임에 익숙해졌을 때
hit:794_conv:1589	lonely	외로운	My husband cheated on me with his high school girlfirnd.	남편이 여고생과 바람을 피웠습니다.	남편이 여고생과 바람을 피웠습니다.
hit:795_conv:1590	joyful	즐거운	The birth of my nieces were some of the best times of my life. I have four.	내 조카들의 탄생은 내 인생에서 최고의 순간들 중 일부였다. 4개가 있습니다.	내 조카들의 탄생은
hit:801_conv:1602	afraid	두려워하는	The kids are going bac to school next week. I can't wait!	그 아이들은 다음 주에 학교에 다닐 것이다 기다릴 수가 없어!	그 아이들은 다음 주에 학교에 다닐 것이다
hit:802_conv:1604	sentimental	감상적인	I love listening to old school hip hop music. It reminds me of when I was younger.	나는 올드 스쿨 힙합 음악을 듣는 것을 좋아합니다. 어렸을때 생각나네요.	올드 스쿨 힙합 음악을 듣는 것을
hit:803_conv:1606	embarrassed	당황스러운	One time i threw a vase down the stairs. The vase broke and i blamed it on the dog. It didn't feel right after doing that.	한 번은 계단 아래로 꽃병을 던졌습니다. 꽃병이 부러졌고 나는 그것을 개 탓으로 돌렸다. 하고 나면 기분이 좋지 않았다.	꽃병이 부러졌고 나는 그것을 개 탓으로 돌렸다.
hit:803_conv:1607	embarrassed	당황스러운	I once was walking down the stairs (not paying attention) and ran into a glass wall right in front of everyone	한 번은 계단을 내려가다가 (주의를 기울이지 않고) 모두 앞에서 유리벽에 부딪쳤습니다.	모두 앞에서 유리벽에 부딪쳤습니다.
hit:804_conv:1608	content	만족하는	On my birthday, I was able to kick back and have a couple beers with my family and friends. It was a good birthday.	내 생일에 나는 긴장을 풀고 가족과 친구들과 맥주 두 잔을 마실 수 있었습니다. 좋은 생일이었다.	가족과 친구들과 맥주 두 잔을 마실 수
hit:804_conv:1609	embarrassed	당황스러운	One time I wore my pants backwards to work.	한번은 직장에 바지를 거꾸로 입었다.	바지를 거꾸로 입었다.
hit:805_conv:1610	lonely	외로운	there was a time when I lived in another state with no family around.	가족이 없는 다른 나라에서 살던 시절이 있었다.	가족이 없는 다른 나라에서 살던 시절이 있었다.
hit:806_conv:1613	hopeful	희망에 찬	Recently my son got very good news from his cardiologist. We can finally start planning for his future.	최근에 제 아들이 심장 전문의로부터 아주 좋은 소식을 들었습니다. 마침내 그의 미래에 대한 계획을 시작할 수 있습니다.	제 아들이 심장 전문의로부터 아주 좋은 소식을###미래에 대한 계획을 시작할 수
hit:807_conv:1614	surprised	놀란	Once i was going to a friend's house a couple of days after my birthday. When i got to my friend's house everyone i knew was there and yelled surprise! never had a surprise party before.	한 번은 생일이 끝난 지 며칠 후 친구 집에 가려고 했다. 친구 집에 도착했을 때 내가 알고 있던 모든 사람들이 거기 있었고 깜짝 놀랐다! 전에는 깜짝 파티를 한 적이 없었다	내가 알고 있던 모든 사람들이 거기 있었고###깜짝 파티
hit:808_conv:1616	afraid	두려워하는	While working at a restaurant I was robbed	식당에서 일하다가 강도를 당했다	강도를 당했다
hit:809_conv:1618	afraid	두려워하는	I was unsure how I was going to argue a case in front of my boss.	나는 상사 앞에서 어떻게 소송을 제기해야 할지 확신이 서지 않았다.	어떻게 소송을 제기해야 할지
hit:810_conv:1620	angry	화난	One time my brother stole my Nintendo 64. I was so mad at him i went into his room and beat him up.	한번은 내 동생이 내 닌텐도 64를 훔쳤습니다. 나는 그에게 너무 화가 나서 그의 방에 들어가서 그를 때렸습니다.	한번은 내 동생이 내 닌텐도 64를 훔쳤습니다.
hit:810_conv:1621	proud	자랑스러운	I used to smoke cigarette but for 1 year now I have not and I am very happy that I am different now	담배를 피우던 적이 있었지만 지금은 1년 동안 피우지 않았고 지금과 달라진 것이 매우 행복합니다.	1년 동안 피우지 않았고 지금과 달라진 것이
hit:811_conv:1622	sentimental	감상적인	The first time someone gave me flowers made me feel so special.	누군가 나에게 처음으로 꽃을 주었을 때 나는 매우 특별하다고 느꼈다.	누군가 나에게 처음으로 꽃을 주었을 때
hit:811_conv:1623	sentimental	감상적인	I always get emotional when I think about my niece when she was born. It was one of the happiest moments in my life.	조카가 태어났을 때를 생각하면 항상 감정이 북받쳐요. 내 인생에서 가장 행복한 순간 중 하나였습니다.	조카가 태어났을 때를 생각하면
hit:812_conv:1624	prepared	준비된	I stayed up all night studying for my final.	나는 기말고사를 위해 밤새도록 공부했다.	기말고사를
hit:813_conv:1626	prepared	준비된	The weatherman said that we would have a snow event so I was ready.	기상캐스터가 눈 행사가 있을 거라고 해서 준비했습니다.	눈 행사가 있을 거라고
hit:814_conv:1628	joyful	즐거운	When i moved out of my parents house i was so happy. No more rules from them and i owned a place to myself was freedom at last.	부모님 집에서 이사를 나갔을 때 정말 행복했다. 그들의 규칙이 더 이상 없었고, 나 혼자 있는 곳은 결국 자유였다.	부모님 집에서 이사를 나갔을 때###그들의 규칙이 더 이상 없었고
hit:815_conv:1630	surprised	놀란	My friend shocked me by coming back from her months long trip early!	내 친구는 몇 달 간의 긴 여행에서 일찍 돌아와서 나를 놀라게했습니다!	몇 달 간의 긴 여행에서 일찍 돌아와서
hit:815_conv:1631	content	만족하는	I finally got an interview! I have been applying for jobs for months!	드디어 면접을 봤습니다! 나는 몇 달 동안 일자리를 신청했습니다!	드디어 면접을 봤습니다!
hit:816_conv:1632	embarrassed	당황스러운	So I was at a friends house and our kids were running around playing games. While chasing eachother my small child bumped into a vase that fell over and broke! My friend was so understanding but I still felt really bad! I helped clean it up with her.	그래서 나는 친구 집에 있었고 우리 아이들은 게임을하며 뛰어 다니고있었습니다. 서로 쫓던 중 작은 아이가 꽃병에 부딪혀 부러졌습니다! 내 친구는 너무 이해했지만 여전히 기분이 나빴습니다! 나는 그녀와 함께 청소하는 것을 도왔습니다.	서로 쫓던 중 작은 아이가 꽃병에 부딪혀 부러졌습니다!
hit:817_conv:1634	afraid	두려워하는	I was driving and it began to rain so hard that I could see nothing in front of me.	운전을 하고 있었는데 비가 너무 심하게 오기 시작해서 앞에서 아무것도 볼 수 없었다.	운전을 하고 있었는데 비가 너무 심하게 오기 시작해서 앞에서 아무것도 볼 수 없었다.
hit:817_conv:1635	angry	화난	My son drew all over my car with permanent marker!	내 아들은 영구 마커로 내 차 전체를 그렸습니다!	내 아들은 영구 마커로 내 차 전체를 그렸습니다!
hit:818_conv:1636	impressed	감명받은	I am very surprised by the performances of the French soccer Team in the world cup.	나는 월드컵에서 프랑스 축구 대표팀의 활약에 매우 놀랐다.	월드컵에서 프랑스 축구 대표팀의 활약에
hit:818_conv:1637	impressed	감명받은	While at my nieces kindergarten field day she figured out how to win the 3 legged race with a partner who could not run well.	조카는 유치원 운동회 때 잘 달리지 못하는 짝과 함께 3다리 경주에서 이기는 방법을 알아냈습니다.	잘 달리지 못하는 짝과 함께 3다리 경주에서 이기는 방법을 알아냈습니다.
hit:824_conv:1649	disappointed	실망한	I was looking to adopt a dog and found one that I loved. By the time I was ready to adopt and get to the rescue shelter, somehow else had adopted the dog.	강아지를 입양하려고 하다가 마음에 드는 강아지를 찾았습니다. 내가 입양하고 구조 대피소에 갈 준비가 되었을 때 다른 사람이 그 개를 입양했습니다.	다른 사람이 그 개를 입양했습니다.
hit:825_conv:1650	angry	화난	I got my promotion results back the other day and I didn't get selected. I was so angry!	요전에 승급 결과를 받았는데 선정되지 않았습니다. 너무 화가 났어요!	승급 결과를 받았는데 선정되지 않았습니다.
hit:826_conv:1652	impressed	감명받은	Yesterday, my dog managed to perform a trick I have been trying to teach her for months. I was so proud that she did it!	어제, 제 강아지는 제가 몇 달 동안 가르치려고 했던 트릭을 해냈습니다. 그녀가 해냈다는 것이 너무 자랑스러웠습니다!	제 강아지는 제가 몇 달 동안 가르치려고 했던 트릭을 해냈습니다.
hit:831_conv:1662	sad	슬픈	Yesterday I saw that bugs had eaten my dandelions in the garden. I had spent so much time watering and taking care of them. I was devastated.	어제 나는 벌레가 정원에서 내 민들레를 잡아먹는 것을 보았다. 나는 그들에게 물을 주고 돌보는 데 너무 많은 시간을 보냈다. 나는 황폐했다.	나는 그들에게 물을 주고 돌보는 데 너무 많은 시간을 보냈다.
hit:832_conv:1665	embarrassed	당황스러운	I misspoke some words out in public and lots of people heard.	나는 공개적으로 몇 가지 단어를 잘못 말했고 많은 사람들이 들었습니다.	몇 가지 단어를 잘못 말했고 많은 사람들이 들었습니다.
hit:870_conv:1741	prepared	준비된	I was hiking in the woods a week ago and I sprained my ankle. Luckily I had supplies.	나는 일주일 전에 숲에서 하이킹을 하다가 발목을 삐었습니다. 다행히 물품이 있었습니다.	물품이
hit:871_conv:1742	caring	돌보는	I just waiting to carry my little boy. The love towards my wife is become more and it tends to uncountable now!	나는 단지 내 어린 소년을 데려가기만을 기다리고 있습니다. 아내에 대한 사랑은 더욱 커져서 이제 셀 수 없을 정도입니다!	내 어린 소년을
hit:871_conv:1743	prepared	준비된	I am getting my stuff together for a trip. I am going to Vegas.	여행을 위해 짐을 정리하고 있습니다. 나는 베가스에 갈거야.	여행을 위해 짐을
hit:872_conv:1744	caring	돌보는	when i took my daughter to get her shots, i made sure she had her doll.	내 딸이 사진을 찍기 위해 데려갔을 때 나는 그녀의 인형을 가지고 있는지 확인했습니다.	그녀의 인형을 가지고 있는지
hit:872_conv:1745	disgusted	역겨운	There were black olives on the pizza I ordered yesterday. YUCK	어제 주문한 피자에 블랙 올리브가 있었어요. 왝	블랙 올리브가
hit:873_conv:1746	hopeful	희망에 찬	heres to wishing i get a promo at work	직장에서 승진하기를 바랍니다.	직장에서 승진하기를
hit:874_conv:1748	trusting	신뢰하는	I asked my friend to get some stuff for a party, I knew he would pull through though.	나는 내 친구에게 파티를 위한 몇 가지 재료를 구해달라고 부탁했지만 그가 해낼 것이라는 것을 알고 있었습니다.	내 친구에게 파티를 위한 몇 가지 재료를 구해달라고 부탁했지만
hit:874_conv:1749	angry	화난	I really hate when people play their music really loud during the week at 3 am	나는 사람들이 주중에 새벽 3시에 음악을 크게 틀 때 정말 싫어	새벽 3시에 음악을 크게 틀 때
hit:875_conv:1750	sad	슬픈	I was unable to help my friend who's in need. But I tried my level best to help her to solve the issue. She understand and get the issue solved through our another colleague.	도움이 필요한 친구를 도울 수 없었습니다. 그러나 나는 그녀가 문제를 해결하도록 돕기 위해 최선을 다했습니다. 그녀는 문제를 이해하고 다른 동료를 통해 문제를 해결합니다.	도움이 필요한 친구를 도울 수 없었습니다.
hit:875_conv:1751	lonely	외로운	I kind of miss my ex boyfirend. We broke up a year ago.	전 남자친구가 그리워요. 우리는 1년 전에 헤어졌다.	우리는 1년 전에 헤어졌다.
hit:876_conv:1752	angry	화난	My daughter is being bullied at school and her teachers aren't doing a thing about it.	제 딸은 학교에서 왕따를 당하고 있고 선생님들은 그것에 대해 아무 일도 하지 않습니다.	제 딸은 학교에서 왕따를 당하고 있고 선생님들은 그것에 대해 아무 일도 하지 않습니다.
hit:876_conv:1753	disappointed	실망한	I am so upset. I found out today that I did not get the job.	나는 너무 화가 났다 나는 오늘 그 일자리를 얻지 못했다는 것을 알았다	그 일자리를 얻지 못했다는 것
hit:877_conv:1754	angry	화난	I ordered chicken the other day and it was still pink on the inside.	저번에 치킨을 주문했는데 속은 여전히 ​​핑크빛이었어요.	치킨을 주문했는데 속은 여전히 ​​핑크빛이었어요.
hit:877_conv:1755	joyful	즐거운	I got a new job!	새 직장을 얻었어!	새 직장
hit:878_conv:1756	angry	화난	I stepped in gum someone spit on the side walk	옆길에 누가 뱉은 껌을 밟았어	누가 뱉은 껌을 밟았어
hit:878_conv:1757	sad	슬픈	I'm a bit unhappy with Summer being almost over.	여름이 거의 끝나가니 조금 아쉽네요.	여름이 거의 끝나가니
hit:880_conv:1760	afraid	두려워하는	One time I had to take a trip away from home for three weeks, it made me very nervous.	한번은 3주 동안 집을 비워야 하는 일이 있어서 많이 긴장했습니다.	3주 동안 집을 비워야 하는 일이 있어서
hit:881_conv:1763	afraid	두려워하는	last night I saw a ghost in my bedroom. It scared me to death!	어젯밤 나는 침실에서 귀신을 보았다 무서워서 죽겠다!	귀신을 보았다
hit:882_conv:1764	sad	슬픈	I just celebrted my first birthday without my grandmother.	나는 할머니 없이 첫 번째 생일을 축하했다.	할머니 없이
hit:882_conv:1765	surprised	놀란	I had a birthday party recently, it was great	얼마전에 생일파티를 했는데 너무 좋았어요	생일파티를
hit:884_conv:1768	trusting	신뢰하는	I was able to have a very heartfelt conversation with my boss.	사장님과 진심 어린 대화를 나눌 수 있었습니다.	사장님과
hit:885_conv:1770	confident	확신하는	i felt confident going into a job interview	면접에 자신감을 느꼈다	면접에
hit:886_conv:1772	afraid	두려워하는	The other day I was getting my mail and my neighbors little grandson accidentally let the little devil chihuahua out! I dont think I have ever run so fast in my life! What an adrenaline rush.	요전날 우편물을 받고 있는데 이웃집 작은 손자가 실수로 작은 악마 치와와를 풀어주었습니다! 내 인생에서 이렇게 빨리 달린 적이 없는 것 같아요! 얼마나 아드레날린이 솟구치는지.	이웃집 작은 손자가 실수로 작은 악마 치와와를 풀어주었습니다!
hit:886_conv:1773	afraid	두려워하는	I feel very nervous during interviews	면접때 많이 떨린다	면접때
hit:887_conv:1775	jealous	질투하는	I felt really left out when my friends went to a theme park without me. It really bothers me that they didn't even tell me they were going. I really wish I could have gone	친구들이 나 없이 테마파크에 갔을 때 정말 소외감을 느꼈다. 그들이 간다는 말조차 하지 않았다는 사실이 저를 괴롭힙니다. 정말 갔으면 좋았을텐데	친구들이 나 없이 테마파크에 갔을 때###간다는 말조차 하지 않았다는 사실이
hit:888_conv:1776	angry	화난	usps lost my mail	usps가 내 메일을 분실했습니다	내 메일을 분실했습니다
hit:890_conv:1780	disappointed	실망한	I was at work, and i came home to my wife cheating on me with another man.	나는 직장에 있었고 집에 와서 아내가 다른 남자와 바람을 피웠다.	아내가 다른 남자와 바람을 피웠다.
hit:891_conv:1783	trusting	신뢰하는	I just really trust people	난 그냥 사람을 정말 믿어	사람을
hit:892_conv:1784	sad	슬픈	I lost my dog a few days ago. It was really sudden.	며칠 전에 강아지를 잃었습니다. 정말 갑작스러웠다.	강아지를 잃었습니다.
hit:895_conv:1791	trusting	신뢰하는	I was standing in a long line at a store on black friday. I had to use the restroom really bad. The person behind me offered to watch my items and hold my place, but when I came back they had taken some of my items to purchase themselves and left my other stuff sitting in an aisle.	블랙프라이데이에 매장에 긴 줄을 서 있었습니다. 나는 화장실을 정말 나쁘게 사용해야만 했다. 내 뒤에 있던 사람이 내 물건을 지켜보고 자리를 지키겠다고 제안했지만 내가 돌아왔을 때 그들은 내 물건 중 일부를 가져와 스스로 구입하고 다른 물건은 통로에 놔두었습니다.	내 뒤에 있던 사람이 내 물건을 지켜보고 자리를 지키겠다고 제안했지만
hit:897_conv:1794	trusting	신뢰하는	Last week I saw this big pizza in the breakroom and I chose to stick to my diet.	지난 주에 나는 휴게실에서 이 큰 피자를 보았고 나는 내 식단을 고수하기로 결정했습니다.	내 식단을 고수하기로 결정했습니다.
hit:897_conv:1795	excited	흥분한	I bought a new car a few days ago. It's really sleek and fun to drive	며칠 전에 새 차를 샀습니다. 정말 날렵하고 운전이 재미있습니다	새 차를 샀습니다.
hit:901_conv:1802	angry	화난	Earlier this week, I was in the middle of an email, and my computer shut down randomly. It took nearly an hour to reboot, and then was super slow.	이번 주 초에 이메일을 보던 중 컴퓨터가 무작위로 꺼졌습니다. 재부팅하는 데 거의 1시간이 걸렸고 그 다음은 매우 느렸습니다.	컴퓨터가 무작위로 꺼졌습니다. 재부팅하는 데 거의 1시간이 걸렸고 그 다음은 매우 느렸습니다.
hit:903_conv:1806	afraid	두려워하는	I went to the circus once, and the clowns were there. I am terrified of clowns.	한 번 서커스에 갔더니 광대들이 있었다. 나는 광대들을 무서워한다	광대들을
hit:909_conv:1819	surprised	놀란	I was shocked when the Eagles won the Super Bowl.	Eagles가 슈퍼볼에서 우승했을 때 나는 충격을 받았습니다.	Eagles가 슈퍼볼에서 우승했을 때
hit:910_conv:1820	lonely	외로운	My wife went out of town and I was alone for a whole week.	아내는 외출을 했고 나는 일주일 내내 혼자였다.	아내는 외출을 했고
hit:913_conv:1826	afraid	두려워하는	I was deep in sleep last night and I heard this loud bang on the side of my house and woke right up wondering what was going on.	어젯밤 잠이 깊었는데 집 옆에서 이 큰 소리가 들렸고, 무슨 일이 벌어지고 있는지 궁금해서 바로 깨어났다.	집 옆에서 이 큰 소리가 들렸고
hit:916_conv:1832	lonely	외로운	When I went to Texas for some office work. I was alone for almost two months. In that period of my life, I felt a lot lonely. No, one was there with me, not even my friends.	사무실 일을 위해 텍사스에 갔을 때. 나는 거의 두 달 동안 혼자였다. 그 기간 동안 나는 많이 외로웠다. 아니, 나와 함께 한 사람은 없었고 심지어 내 친구도 없었습니다.	사무실 일을 위해 텍사스에 갔을 때. 나는 거의 두 달 동안 혼자였다.
hit:916_conv:1833	afraid	두려워하는	I was playing with my toddler and there was this HUGE spider on his play tent. This spider was seriously so big. I called my boyfriend and he told me to spray it with hairspray and use one of his shoes to smash it.	나는 내 유아와 놀고 있었고 그의 놀이 텐트에는이 거대한 거미가있었습니다. 이 거미는 심각하게 너무 컸습니다. 남자친구에게 전화를 걸어 헤어스프레이를 뿌리고 신발로 부수라고 했습니다.	거대한 거미가있었습니다. 이 거미는 심각하게 너무 컸습니다.
hit:918_conv:1836	sentimental	감상적인	I remember being a kid in the summer. It was awesome	나는 여름에 어린 시절을 기억한다 멋진 일이었다	여름에 어린 시절을
hit:920_conv:1840	sentimental	감상적인	Sometimes I just sit home and look at my kids baby pictures	가끔은 집에 앉아서 아기 사진을 보기도 한다	아기 사진을 보기도
hit:920_conv:1841	disappointed	실망한	When my aunt passed away, it was just bad. It was the worst thing to happen to me at that point	이모가 돌아가셨을 때, 그것은 단지 나빴습니다. 그 시점에서 나에게 일어난 최악의 일은	이모가 돌아가셨을 때,
hit:921_conv:1842	embarrassed	당황스러운	I went grocery shopping he other day. I didn't realize I had left my wallet until it was time to pay.	나는 요전에 그에게 식료품을 사러 갔다. 지불할 시간이 될 때까지 지갑을 두고 온 줄도 몰랐습니다.	지갑을 두고 온 줄도 몰랐습니다.
hit:921_conv:1843	proud	자랑스러운	I was proud of my brother when he finished college. He worked so hard at it	나는 형이 대학을 졸업했을 때 자랑스러웠다. 그는 그것을 위해 열심히 일했다	형이 대학을 졸업했을 때
hit:922_conv:1844	angry	화난	I worked so hard on a project, and someone stole it and presented it as their own.	나는 프로젝트를 열심히 했고 누군가가 그것을 훔쳐 자신의 것으로 내세웠다.	누군가가 그것을 훔쳐 자신의 것으로 내세웠다.
hit:923_conv:1847	excited	흥분한	I applied for a promotion. I hope I get it.	프로모션 신청했습니다. 내가 그것을 얻을 수 있기를 바랍니다.	프로모션 신청했습니다.
hit:925_conv:1851	afraid	두려워하는	My department just got shut down.	내 부서는 막 폐쇄되었다	내 부서는 막 폐쇄되었다
hit:926_conv:1852	prepared	준비된	Almost time for school and we have everything we need! I can't wait	거의 학교에 갈 시간이고 우리는 필요한 모든 것을 갖추고 있습니다! 기다릴 수 없어	필요한 모든 것을
hit:929_conv:1858	sad	슬픈	My best friend just left for Europe. She'll be gone for 4 years.	내 가장 친한 친구가 유럽으로 막 떠났습니다. 그녀는 4년 동안 떠날 것입니다.	가장 친한 친구가 유럽으로 막 떠났습니다.
hit:929_conv:1859	angry	화난	My nephew told me once of something really stupid that he would do if the situation arose.	한번은 조카가 상황이 닥치면 하겠다고 하는 정말 어리석은 일에 대해 말했습니다.	조카가 상황이 닥치면 하겠다고 하는 정말 어리석은 일에 대해 말했습니다.
hit:931_conv:1862	disgusted	역겨운	I ordered a hamburger from a restaurant and it was raw in the middle.	레스토랑에서 햄버거를 주문했는데 가운데가 생고기였어요.	가운데가 생고기였어요.
hit:932_conv:1864	content	만족하는	Paid off all my debt. Took 10 years.	내 빚을 모두 갚았다 10년이 걸렸다	빚을 모두 갚았다
hit:932_conv:1865	excited	흥분한	Last weekend I took my daughter to Catalina for the first time. I was so elated to take her camping and see the experience through her eyes. I bought all of the items for smores and a cute pink coleman sleeping bag. I told her about campling and showed her a couple cartoons. I obesessed and planned out everything we would do.	지난 주말에 나는 딸을 처음으로 Catalina에 데려갔습니다. 나는 그녀의 캠핑을 데려가 그녀의 눈을 통해 그 경험을 볼 수 있어서 너무 기뻤습니다. 스모어용 아이템과 귀여운 핑크 콜맨 침낭을 모두 구매했습니다. 나는 그녀에게 캠핑에 대해 이야기하고 몇 개의 만화를 보여주었다. 나는 집착하고 우리가 할 모든 것을 계획했습니다.	딸을 처음으로 Catalina에 데려갔습니다.###캠핑을 데려가 그녀의 눈을 통해 그 경험을 볼 수 있어서
hit:933_conv:1866	disappointed	실망한	My neighbor's house burn down. We can't find where the cats went.	이웃집이 불타버렸습니다. 고양이가 어디로 갔는지 찾을 수 없습니다.	이웃집이 불타버렸습니다.
hit:933_conv:1867	sentimental	감상적인	I found a ring I thought I had lost recently when I was cleaning out my closet. It had belonged to my grandfather and it was very special to me.	최근에 옷장을 정리하다가 잃어버린 줄 알았던 반지를 찾았습니다. 그것은 할아버지의 소유였으며 나에게는 매우 특별했습니다.	잃어버린 줄 알았던 반지를 찾았습니다.
hit:934_conv:1868	surprised	놀란	I won a 500 gift card for answering a question at the site on a vendor we use at work	직장에서 사용하는 공급업체의 사이트에서 질문에 답변하여 500 기프트 카드를 받았습니다.	기프트 카드를 받았습니다.
hit:934_conv:1869	hopeful	희망에 찬	My friend lost her cat on Monday. We called the shelter, and they say they might have a cat that matches our description.	내 친구는 월요일에 고양이를 잃었다. 우리는 보호소에 전화했고 그들은 그들이 우리의 설명과 일치하는 고양이가있을 수 있다고 말했습니다.	우리의 설명과 일치하는 고양이가있을 수 있다고 말했습니다.
hit:936_conv:1873	surprised	놀란	I found $20 on the side walk today	오늘 옆 산책로에서 20달러를 발견했습니다	20달러를 발견했습니다
hit:937_conv:1874	angry	화난	I put in vacation request since January for next week. And now they're telling me they're too busy to let me go.	1월부터 다음주 휴가신청을 넣었습니다. 그리고 지금 그들은 너무 바빠서 나를 보낼 수 없다고 말합니다.	너무 바빠서 나를 보낼 수 없다고 말합니다.
hit:939_conv:1878	afraid	두려워하는	I was home alone and someone was in the carport looking in a window	나는 집에 혼자 있었고 누군가가 차창에서 창문을보고있었습니다	집에 혼자 있었고 누군가가 차창에서 창문을보고있었습니다
hit:940_conv:1880	afraid	두려워하는	I got a job offer but, i'm not sure if I should take it.	취업 제안을 받았지만 받아들여야 할지 잘 모르겠습니다.	취업 제안을 받았지만 받아들여야 할지
hit:941_conv:1882	grateful	고마워하는	My husband was in an accident 2 years ago and broke his back. I was trying to take care of him and 4 kids. The church brought us meals every night for 2 weeks after we came home. It was great.	남편은 2년 전 교통사고를 당해 허리가 부러졌습니다. 나는 그와 4명의 아이들을 돌보기 위해 노력했습니다. 교회는 우리가 집에 돌아온 후 2주 동안 매일 저녁 식사를 가져다주었습니다. 그것은 훌륭했다.	교회는 우리가 집에 돌아온 후 2주 동안 매일 저녁 식사를 가져다주었습니다.
hit:941_conv:1883	anticipating	기대하는	Been waiting to hear back from my wife. She's at the doctor getting checked, and we've been trying for a baby for a long time.	아내에게서 소식을 듣기를 기다리고 있었다 그녀는 의사에게 진찰을 받고 있는데, 우리는 오랫동안 아기를 위해 노력해 왔다	아내에게서 소식을 듣기를###오랫동안 아기를 위해 노력해 왔다
hit:943_conv:1886	embarrassed	당황스러운	I'm sitting my friend's house while she's on vacation. While mowing her lawn, a rock hit her window. I feel so bad.	나는 친구가 휴가를 가는 동안 집에 앉아 있다. 그녀의 잔디를 깎는 동안 돌이 그녀의 창문에 부딪쳤습니다. 기분이 너무 나쁩니다.	돌이 그녀의 창문에 부딪쳤습니다.
hit:943_conv:1887	sentimental	감상적인	I spent an evening recently with my Mom looking through old pictures.	나는 최근 엄마와 오래된 사진을 보며 저녁을 보냈다	오래된 사진을
hit:944_conv:1888	jealous	질투하는	My friend just got a job paying 20k more than me. I've got more experience.	제 친구가 저보다 2만불 더 버는 직장에 취직했습니다. 더 많은 경험이 있습니다.	제 친구가 저보다 2만불 더 버는 직장에 취직했습니다.
hit:944_conv:1889	sad	슬픈	My sister had a miscarriage	언니가 유산했어요	언니가 유산했어요
hit:945_conv:1891	embarrassed	당황스러운	I cheated on my girlfriend.	나는 여자친구를 속였다	여자친구를 속였다
hit:947_conv:1894	hopeful	희망에 찬	There is an award at work that I really wanted my coworker to win	직장 동료가 꼭 받았으면 하는 상이 있다	꼭 받았으면 하는 상이 있다
hit:948_conv:1896	hopeful	희망에 찬	My friend's at the hospital after a pretty bad car accident. We finally got news she's woken up after being asleep for 6 days.	내 친구가 꽤 큰 교통사고를 당해 병원에 있어요. 드디어 6일 동안 잠을 자다가 깨어났다는 소식을 들었습니다.	6일 동안 잠을 자다가 깨어났다는 소식을 들었습니다.
hit:949_conv:1898	disgusted	역겨운	Went to a restaurant and saw people eating live squid.	식당에 갔는데 살아있는 오징어를 먹는 사람들을 보았습니다.	살아있는 오징어를 먹는 사람들을
hit:949_conv:1899	disgusted	역겨운	i saw a dog pee in front of my door. yak	나는 내 집 앞에서 개가 오줌 누는 것을 보았다. 야크	내 집 앞에서 개가 오줌 누는 것을 보았다.
hit:951_conv:1903	disappointed	실망한	I accidentally left a very important document at home that I needed. It made me look bad in front of my boss	나는 내가 필요로 하는 매우 중요한 문서를 실수로 집에 두고 왔다. 내 상사 앞에서 나를 나쁘게 만들었어	매우 중요한 문서를 실수로 집에 두고 왔다.
hit:952_conv:1904	lonely	외로운	I had to leave my dog at the vet for a week since I was traveling. It's quite silent and weird	여행을 다녀온 이후로 일주일 동안 강아지를 동물병원에 맡겨야 했습니다. 상당히 조용하고 이상하다.	일주일 동안 강아지를 동물병원에 맡겨야 했습니다.
hit:953_conv:1907	angry	화난	One Christmas when I was thirteen years old, I did not get the play station that I wanted.	13살이던 어느 크리스마스, 원하는 플레이 스테이션을 얻지 못했습니다.	원하는 플레이 스테이션을 얻지 못했습니다.
hit:954_conv:1908	angry	화난	I am mad at my friend eric	내 친구 에릭에게 화났어	친구 에릭에게
hit:955_conv:1910	hopeful	희망에 찬	I love my wife	아내를 사랑한다	아내를 사랑한다
hit:960_conv:1920	embarrassed	당황스러운	I failed my test last week, I am disappointed.	지난 주에 시험에 떨어졌어요. 실망했어요.	시험에 떨어졌어요.
hit:962_conv:1924	confident	확신하는	I was putting together a puzzle and was certain that I could do it.	퍼즐을 맞추는 중이었고 할 수 있다는 확신이 들었습니다.	퍼즐을 맞추는 중이었고
hit:963_conv:1926	embarrassed	당황스러운	I farted in front of the school last week.	나는 지난 주에 학교 앞에서 방귀를 뀌었다.	학교 앞에서 방귀를 뀌었다.
hit:965_conv:1930	afraid	두려워하는	I saw a shark in the water last week.	나는 지난 주에 물 속에서 상어를 보았다.	상어를 보았다.
hit:965_conv:1931	disappointed	실망한	My father died after an illness and I felt as if I could not go on.	아버지는 병으로 돌아가셨고 나는 더 이상 살아갈 수 없을 것 같았습니다.	아버지는 병으로 돌아가셨고
hit:966_conv:1932	jealous	질투하는	My brother won the lottery last month.	지난 달에 형이 복권에 당첨되었습니다.	형이 복권에 당첨되었습니다.
hit:966_conv:1933	trusting	신뢰하는	Every time I go to church, I know the lord is taking care of me.	내가 교회에 갈 때마다 주님이 나를 돌보고 계시다는 것을 압니다.	주님이 나를 돌보고 계시다는 것을
hit:967_conv:1934	angry	화난	My brother was bothering me on the road trip last week.	지난주에 형이 여행 중에 나를 귀찮게 했다.	형이###나를 귀찮게 했다.
hit:967_conv:1935	sad	슬픈	My dog died. She was 20 years old.	우리 개가 죽었다 그녀는 스무 살이었다	개가 죽었다
hit:968_conv:1936	joyful	즐거운	I won the lottery last week. I was so happy.	나는 지난 주에 복권에 당첨되었습니다. 나는 매우 행복했다.	복권에 당첨되었습니다.
hit:968_conv:1937	trusting	신뢰하는	I will always be married to my wife.	나는 항상 아내와 결혼할 것이다	아내와
hit:969_conv:1938	hopeful	희망에 찬	I thought just maybe I would of got the promotion.	승진할 수 있을지도 모른다는 생각이 들었다.	승진할
hit:972_conv:1944	sad	슬픈	My best friend moved away, I am not happy.	내 가장 친한 친구가 이사를 갔고, 나는 행복하지 않습니다.	가장 친한 친구가 이사를 갔고,
hit:973_conv:1946	afraid	두려워하는	I went to the beach, I hate the water.	나는 해변에 갔는데, 물이 싫어	물이
hit:973_conv:1947	surprised	놀란	I didn't expect any free movie tickets when I went to the movies yesterday, it definitely caught me off guard.	어제 영화관에 갔을 때 무료 영화표를 기대하지 않았는데, 확실히 당황스러웠습니다.	무료 영화표를
hit:974_conv:1949	disappointed	실망한	A tree branch broke off the tree in our backyard yesterday during the storm. It hit our roof and I am just lost for words.	어제 폭풍우 동안 나뭇가지가 우리 뒤뜰의 나무에서 부러졌습니다. 그것은 우리의 지붕을 쳤고 나는 할 말을 잃었습니다.	그것은 우리의 지붕을 쳤고
hit:975_conv:1951	anticipating	기대하는	When playing video games, I always worry and think about if i can win or not.	비디오 게임을 할 때 나는 항상 내가 이길 수 있을지 걱정하고 생각한다.	내가 이길 수 있을지
hit:976_conv:1952	grateful	고마워하는	I got a promotion last month, thank god.	지난 달에 승진했습니다. 감사합니다.	승진했습니다.
hit:977_conv:1954	excited	흥분한	I love dogs and yesterday I got to watch a friend's puppy for a week while they were on vacation. He was adorable.	저는 개를 좋아해서 어제 친구가 휴가를 갔을 때 일주일 동안 친구의 강아지를 지켜보게 되었습니다. 그는 사랑스러웠다.	개를 좋아해서###일주일 동안 친구의 강아지를 지켜보게 되었습니다.
hit:977_conv:1955	confident	확신하는	I've recently started playing dirt rally. It was hard at first, but now that I am getting better I am having more fun than ever!	최근에 더트 랠리를 시작했습니다. 처음에는 힘들었지만 지금은 실력이 좋아지고 있어 그 어느 때보다 즐겁게 지내고 있습니다!	처음에는 힘들었지만 지금은 실력이 좋아지고 있어
hit:978_conv:1957	surprised	놀란	I was at home and at the last minute my father took me to the Yankee game.	나는 집에 있었고 마지막 순간에 아버지가 나를 양키스 경기에 데려갔습니다.	나를 양키스 경기에 데려갔습니다.
hit:980_conv:1960	angry	화난	I go grocery shopping on Saturday morning, and my adult son has the weekend off and he proceeds to sit around all weekend eating all the food with zero self control.	저는 토요일 아침에 장보기를 하고, 제 성인 아들은 주말에 쉬고 주말 내내 앉아서 자제력 없이 모든 음식을 먹습니다.	아들은 주말에 쉬고 주말 내내 앉아서 자제력 없이 모든 음식을 먹습니다.
hit:982_conv:1964	hopeful	희망에 찬	I was in college taking exams, and I was trying my best to get an A	나는 대학에서 시험을 치르고 있었고 A를 받기 위해 최선을 다했다.	A를 받기 위해
hit:982_conv:1965	afraid	두려워하는	I was driving through flood waters and my car stalled out.	나는 홍수로 인해 운전을 하고 있었고 내 차는 멈췄습니다.	홍수로 인해###내 차는 멈췄습니다.
hit:983_conv:1967	proud	자랑스러운	My team, the Yankees won last night.	우리 팀인 양키스가 어젯밤에 이겼습니다.	양키스가 어젯밤에 이겼습니다.
hit:984_conv:1968	embarrassed	당황스러운	I lied to my girlfriend about how much education I had	나는 내 여자 친구에게 내가 얼마나 많은 교육을 받았는지에 대해 거짓말을했습니다.	여자 친구에게###거짓말을했습니다.
hit:984_conv:1969	impressed	감명받은	I was impressed on my first day of my senior year in high school. The new science teacher was talking about things I liked	나는 고등학교 3학년 첫 날에 깊은 인상을 받았습니다. 새로운 과학 선생님은 내가 좋아하는 것들에 대해 이야기하고 있었다	새로운 과학 선생님은 내가 좋아하는 것들에 대해 이야기하고
hit:985_conv:1970	lonely	외로운	I miss my family. everyday	나는 가족이 그립다. 매일	가족이
hit:987_conv:1974	grateful	고마워하는	i did not have enough money for grocery so i went to the foodbank and they gave me some good meat and can food	나는 식료품을 살 돈이 충분하지 않아서 푸드뱅크에 갔고 그들은 나에게 좋은 고기와 캔 음식을 주었다	그들은 나에게 좋은 고기와 캔 음식을 주었다
hit:988_conv:1976	content	만족하는	Just got finished jogging and I'm feeling really tired, but I have a sense of achievement, too.	조깅을 끝내고 정말 피곤하지만 성취감도 있어요.	조깅을 끝내고
hit:989_conv:1978	sad	슬픈	My dog passed away and I cried.	개가 죽어서 나는 울었다.	개가 죽어서
hit:989_conv:1979	afraid	두려워하는	I was approached by a man that I did not know while walking in the park.	공원을 걷던 중 모르는 남자가 다가왔다.	모르는 남자가 다가왔다.
hit:990_conv:1980	disappointed	실망한	my friend did something bad to me	내 친구가 나에게 나쁜 짓을 했다	내 친구가 나에게 나쁜 짓을 했다
hit:990_conv:1981	surprised	놀란	Found out my roommate got a cat while I was gone, which was a little shocking	내가 없는 동안 룸메이트가 고양이를 키웠다는 사실을 알게 되어 조금 충격적이었습니다.	내가 없는 동안 룸메이트가 고양이를 키웠다는 사실을
hit:991_conv:1982	afraid	두려워하는	I went to a new school my sophomore year. I was just leary about the whole thing	나는 2학년 때 새 학교에 갔다. 나는 모든 것에 대해 막연했다	새 학교에 갔다.###모든 것에
hit:991_conv:1983	embarrassed	당황스러운	I walked into the wrong class on the first day of college	나는 대학 첫날 잘못된 수업에 들어갔다	잘못된 수업에 들어갔다
hit:992_conv:1984	proud	자랑스러운	My son finally passed his swim class.	아들이 마침내 수영 수업을 통과했다	아들이###수영 수업을 통과했다
hit:993_conv:1986	joyful	즐거운	I had a baby last month, so happy.	지난달에 아이를 낳고 너무 행복했습니다.	아이를 낳고
hit:993_conv:1987	sad	슬픈	I was reading the news and came across a story about children being killed in a fire. It hurt my heart to think about it.	뉴스를 보다가 아이들이 화재로 죽었다는 이야기를 접했습니다. 생각하니 마음이 아팠다.	아이들이 화재로 죽었다는 이야기를
hit:994_conv:1988	proud	자랑스러운	i got a dream house!	나는 꿈의 집을 얻었다!	꿈의 집을 얻었다!
hit:994_conv:1989	sentimental	감상적인	Seeing pictures from my summer vacation a month ago with my long distance girlfriend, makes me feel both happy and sad	한 달 전 장거리 여자친구와 여름방학 때 찍은 사진을 보니 기쁘기도 하고 슬프기도 하다.	여자친구와 여름방학 때 찍은 사진을
hit:995_conv:1990	excited	흥분한	I was excited when I was accepted into graduate school	나는 대학원에 합격했을 때 신이 났다.	대학원에 합격했을 때
hit:995_conv:1991	disappointed	실망한	I failed a science test early on in high school. I was just ashamed at how I did	나는 고등학교 초기에 과학 시험에 떨어졌다. 내가 하는 방식이 부끄러웠을 뿐이야	과학 시험에 떨어졌다.
hit:996_conv:1992	afraid	두려워하는	I was hit by a tornado in the middle of the night and now I can't stand big storms.	나는 한밤중에 토네이도를 맞았고 지금은 큰 폭풍을 견딜 수 없습니다.	토네이도를 맞았고###큰 폭풍을
hit:996_conv:1993	angry	화난	I was driving through the parking lot the other day and someone backed into my new SUV!	나는 전날 주차장을 통과하고 있었고, 누군가가 새 SUV를 들이받았다!	누군가가 새 SUV를 들이받았다!
hit:997_conv:1995	grateful	고마워하는	I had a flat tire while driving on the interstate. A nice man stopped to help me.	고속도로에서 운전하다가 타이어 펑크가 났어요. 좋은 사람이 나를 도우려고 멈췄습니다.	좋은 사람이 나를 도우려고 멈췄습니다.
hit:998_conv:1996	afraid	두려워하는	Riding a big roller coaster for the first time while having a fear of heights, I was kind of worried how I would do	큰 롤러코스터는 처음 타보는데 고소공포증이 있어서 어떻게 하면 좋을지 걱정이 되었어요	큰 롤러코스터는###고소공포증이 있어서
hit:998_conv:1997	afraid	두려워하는	almost having a car crash	거의 교통사고를 당할 뻔	교통사고를
hit:999_conv:1998	confident	확신하는	I recently took the Law School Admissions Test.	저는 최근에 로스쿨 입학 시험을 봤습니다.	로스쿨 입학 시험을
hit:1000_conv:2001	sentimental	감상적인	When I think about a certain even with my parents that involved a dinner party, I get very nostalgic. I just think it was a fun time and I miss it	부모님과 함께 만찬을 함께 했던 어떤 것을 생각하면 무척 그리워집니다. 즐거웠던 시간이었던 것 같은데 그리워요	부모님과 함께 만찬을 함께 했던
hit:1001_conv:2002	joyful	즐거운	I won then lottery, I never have to work again.	나는 복권에 당첨되었고 다시는 일할 필요가 없습니다.	복권에 당첨되었고
hit:1001_conv:2003	disappointed	실망한	I am heartbroken that Lebron left for LA	르브론이 LA로 떠났다는 사실에 가슴이 아프다	르브론이 LA로 떠났다는
hit:1002_conv:2004	surprised	놀란	My husband has never planned a date on his own since we were married. This weekend he is taking me on a trip, I'm so excited.	남편은 결혼한 이후로 단 한 번도 데이트를 계획한 적이 없습니다. 이번 주말에 그는 나를 여행에 데려갈 것입니다. 나는 매우 흥분됩니다.	남편은###이번 주말에 그는 나를 여행에 데려갈 것입니다.
hit:1003_conv:2007	confident	확신하는	When I studied all night for a test in science in high school, I felt confident. I just knew I was going to do well	고등학교에서 과학 시험을 위해 밤새도록 공부했을 때 자신감이 생겼습니다. 잘할 줄만 알았어	과학 시험을 위해 밤새도록 공부했을 때
hit:1004_conv:2008	surprised	놀란	I got my paycheck and there was more money than I was expecting.	나는 월급을 받았고 생각보다 많은 돈이 있었다.	생각보다 많은 돈이
hit:1004_conv:2009	lonely	외로운	Before I met my girlfriend I felt lonely very often, I am glad that is better now	여친 만나기 전에는 외로울 때가 많았는데 지금은 괜찮아져서 다행이야	여친 만나기 전에는
hit:1005_conv:2010	afraid	두려워하는	I am nervous about going to law school soon	곧 로스쿨에 가는 것에 신경이 곤두서요	로스쿨에 가는 것
hit:1006_conv:2012	angry	화난	Asked a relative to care for our pet while we were gone and the dog ended up missing.	우리가 없는 동안 친척이 애완 동물을 돌봐달라고 요청했고 개가 실종되었습니다.	개가 실종되었습니다.
hit:1006_conv:2013	anticipating	기대하는	I'm going on my first trip to Disney World in a few weeks. I can't wait!	몇 주 후에 디즈니 월드에 첫 여행을 갑니다. 기다릴 수 없어!	디즈니 월드에 첫 여행을
hit:1007_conv:2014	proud	자랑스러운	My last year of high school I worked really hard and got A's all year long.	고등학교 마지막 해에 저는 정말 열심히 일했고 일년 내내 A를 받았습니다.	일년 내내 A를 받았습니다.
hit:1007_conv:2015	afraid	두려워하는	I was not sure if I needed to accept this new job offer. I just did not know anyone there	이 새로운 일자리 제안을 받아들여야 하는지 확신이 서지 않았습니다. 나는 거기에 아는 사람이 없었을 뿐이야	새로운 일자리 제안을 받아들여야 하는지
hit:1009_conv:2018	embarrassed	당황스러운	My friend and I got into an awful fight, she won't forgive me.	내 친구와 나는 끔찍한 싸움을 했고 그녀는 나를 용서하지 않을 것입니다.	친구와 나는 끔찍한 싸움을 했고
hit:1009_conv:2019	hopeful	희망에 찬	I was hoping to get a new pet this year!	나는 올해 새로운 애완 동물을 얻을 수 있기를 바랐습니다!	새로운 애완 동물을
hit:1010_conv:2020	trusting	신뢰하는	I have always been faithful to my grilfriend of 2.5 years	2.5년 사귄 여자친구에게 항상 충실했다	여자친구에게
hit:1010_conv:2021	sentimental	감상적인	I miss being a kid. Adulting is terrible	나는 어린 시절이 그립다 성인은 끔찍하다	어린 시절이
hit:1011_conv:2022	sentimental	감상적인	I get nostalgic thinking about all the games I used to lpay with my friends on our street	우리 거리에서 친구들과 함께 즐기던 모든 게임에 대해 향수를 느낀다	거리에서 친구들과 함께 즐기던 모든 게임에
hit:1012_conv:2024	surprised	놀란	was surprised when my parents gave me a car as my graduation present from college	부모님이 대학 졸업 선물로 차를 주셨을 때 놀랐다	졸업 선물로 차를
hit:1014_conv:2028	angry	화난	All my neighbors constantly want to get together to gossip and talk bad about the people who live across the street. I'm sick of it!	내 모든 이웃은 끊임없이 모여서 길 건너에 사는 사람들에 대해 험담하고 나쁜 이야기를 하고 싶어합니다. 싫다!	내 모든 이웃은###험담하고 나쁜 이야기를 하고
hit:1014_conv:2029	caring	돌보는	When my dad got sick randomly, I went into care mode. I made sure he was going to get all the help he needed	아빠가 갑자기 아팠을 때 나는 돌봄 모드에 들어갔다. 나는 그가 필요한 모든 도움을 받을 것이라고 확신했습니다	아빠가 갑자기 아팠을 때
hit:1015_conv:2030	surprised	놀란	I can't believe my electric is bill is so high this onth.	내 전기 요금이 이번만큼 높다는 것이 믿기지 않습니다.	전기 요금이 이번만큼 높다는
hit:1016_conv:2032	angry	화난	Sometimes I get annoyed by my parents, there seems to be such a generational gap between us sometimes	때론 부모님에게 짜증이 날 때도 있고, 때론 그런 세대차이가 있는 것 같다.	부모님에게###세대차이가
hit:1016_conv:2033	sentimental	감상적인	I miss my old boyfriend. He is no good though.	옛 남자친구가 그리워요. 하지만 그는 좋지 않다.	옛 남자친구가
hit:1017_conv:2034	disappointed	실망한	when i didnt paint the house the right color	내가 집을 올바른 색으로 칠하지 않았을 때	내가 집을 올바른 색으로 칠하지 않았을 때
hit:1017_conv:2035	disgusted	역겨운	I was disgusted when I saw a fight in high school that ended with someone cracking their skull open a bit	나는 고등학교 때 누군가가 두개골을 살짝 깨뜨리는 것으로 끝나는 싸움을 보았을 때 역겨웠다.	두개골을 살짝 깨뜨리는 것으로 끝나는 싸움을
hit:1019_conv:2038	joyful	즐거운	I have plans to go meet my best friend who I haven't seen in 10 years.	10년 만에 보지 못한 절친을 만나러 갈 계획이다.	절친을 만나러 갈 계획이다.
hit:1020_conv:2040	angry	화난	Somebody said something about me that was not true.	누군가 나에 대해 사실이 아닌 말을 했습니다.	나에 대해 사실이 아닌 말을
hit:1021_conv:2042	afraid	두려워하는	I was so scared when my dad used to scare me as a kid	어렸을 때 아빠가 나를 겁주곤 했을 때 나는 너무 무서웠다.	아빠가
hit:1021_conv:2043	sentimental	감상적인	I wish I could go back to the first date my girlfriend and I had	나는 내 여자친구와 내가 했던 첫 데이트로 돌아갈 수 있기를 바란다.	여자친구와 내가 했던 첫 데이트로
hit:1022_conv:2044	sentimental	감상적인	I miss being a kid and all the stupidity that came with it, I wish I was young again	어린 시절이 그립고 그에 따른 모든 어리석음이 그립습니다. 다시 젊어졌으면 좋겠어요	어린 시절이###모든 어리석음이
hit:1022_conv:2045	afraid	두려워하는	I am afraid of who will move in next door to me.	내 옆집에 누가 이사 올지 두렵다.	누가 이사 올지
hit:1023_conv:2046	embarrassed	당황스러운	The first time I went on a date made me feel very awkward	처음 데이트를 했을 때 많이 어색했어요	처음 데이트를
hit:1024_conv:2048	caring	돌보는	When my son was born.	내 아들이 태어났을 때	내 아들이
hit:1025_conv:2050	sad	슬픈	I was upset when the spurs traded away Khawi Leonard	나는 토트넘이 카위 레너드를 트레이드했을 때 화가 났다.	카위 레너드를 트레이드했을 때
hit:1025_conv:2051	disappointed	실망한	I was disappointed when I saw how much the Eagles tickets cost for their opener, I really wanted to go	이글스의 개막전 티켓 가격을 보고 실망했습니다. 정말 가고 싶었습니다.	개막전 티켓 가격을
hit:1026_conv:2052	disappointed	실망한	I was looking forward to one of my favorite shows coming back on and it was cancelled.	내가 가장 좋아하는 쇼 중 하나가 다시 시작되기를 고대하고 있었는데 취소되었습니다.	가장 좋아하는 쇼###취소되었습니다.
hit:1026_conv:2053	caring	돌보는	I feel bad for the kids in my neighborhood. Their parents are trash.	우리 동네 아이들에게 미안한 마음이 든다. 그들의 부모는 쓰레기입니다.	우리 동네 아이들에게
hit:1028_conv:2056	embarrassed	당황스러운	I felt guilty when I broke our house window with a football	축구공으로 집 유리창 깨고 죄책감 느꼈어	집 유리창 깨고
hit:1028_conv:2057	sentimental	감상적인	when i came across an old diary	오래된 일기장을 만났을 때	오래된 일기장을
hit:1029_conv:2058	hopeful	희망에 찬	I've written a competitive exam last week. The result will be announced tomorrow. I hope to get a good rank in it.	나는 지난주에 경쟁시험을 치렀다 그 결과는 내일 발표될 것이다 좋은 순위를 차지하길 바란다	경쟁시험을###좋은 순위를
hit:1030_conv:2060	embarrassed	당황스러운	Sometimes even though I have a girlfriend, I wonder what it'd be like to be with someone else.	가끔은 여자친구가 있는데도 다른 사람과 함께 있는 게 어떤 느낌일까 궁금해진다.	여자친구가 있는데도 다른 사람과 함께 있는 게 어떤 느낌일까 궁금해진다.
hit:1030_conv:2061	angry	화난	I got mad when I lost my dog	개를 잃었을 때 화가 났다	개를 잃었을 때
hit:1031_conv:2062	impressed	감명받은	My brother graduated college and has already gotten a job, I feel pretty happy for him	동생이 대학을 졸업하고 벌써 일자리를 얻었는데, 나는 그에게 상당히 기뻐하고 있다	동생이 대학을 졸업하고 벌써 일자리를 얻었는데,
hit:1032_conv:2064	excited	흥분한	I was excited when my parents got me a car as a graduation gift	부모님이 졸업선물로 차를 사주셨을 때 신이 났어요	졸업선물로 차를 사주셨을 때
hit:1032_conv:2065	disgusted	역겨운	I once was at a party and I saw a person throw up all over another person. It was so gross!	나는 한 번 파티에 갔을 때 한 사람이 다른 사람에게 토하는 것을 보았습니다. 너무 심했어!	토하는 것을 보았습니다.
hit:1033_conv:2067	disgusted	역겨운	I was disgusted when I saw someone bleeding during a fight, their head had been cracked	나는 싸우는 동안 누군가가 피를 흘리는 것을 보았을 때 역겨웠다. 그들의 머리는 금이 갔다.	피를 흘리는 것을 보았을 때
hit:1034_conv:2069	sad	슬픈	had to leave my long distance girlfriend to go back home, after I had spent a month of time with her	나는 그녀와 한 달 동안 시간을 ​​보낸 후 집으로 돌아가기 위해 장거리 여자 친구를 떠나야 했습니다.	여자 친구를 떠나야 했습니다.
hit:1035_conv:2070	embarrassed	당황스러운	Last week was my friend's birthday. I always take her to dinner for her birthday and buy her a drink. I totally forgot about her birthday.	지난 주는 내 친구의 생일이었다. 나는 항상 그녀의 생일에 그녀를 저녁 식사에 데려가서 그녀에게 음료수를 사줍니다. 나는 그녀의 생일을 완전히 잊어 버렸습니다.	그녀의 생일을 완전히 잊어 버렸습니다.
hit:1035_conv:2071	angry	화난	I was upset when my dog ran away	강아지가 도망갔을 때 속상했어요	강아지가 도망갔을
hit:1037_conv:2074	joyful	즐거운	I recently received my teaching certificate	최근 교육 자격증을 받았다	교육 자격증을 받았다
hit:1038_conv:2076	surprised	놀란	I can't believe Matt Ryan got 30 million a year.	Matt Ryan이 1년에 3천만 달러를 벌었다는 것이 믿기지 않습니다.	Matt Ryan이 1년에 3천만 달러를 벌었다는 것이
hit:1039_conv:2079	hopeful	희망에 찬	If my plans work out, Ill be moving to France in the winter.	내 계획이 성공하면 겨울에 프랑스로 이사할 거예요.	내 계획이###프랑스로 이사할
hit:1040_conv:2081	disappointed	실망한	the day i lost my father	아버지를 잃은 날	아버지를 잃은 날
hit:1041_conv:2083	disgusted	역겨운	I was disgusted when I saw someone get their head cracked open during a fight	나는 싸우는 동안 누군가가 머리를 깨는 것을 보았을 때 역겨웠다.	싸우는 동안 누군가가 머리를 깨는 것을 보았을 때
hit:1042_conv:2084	disappointed	실망한	My 23 year old cat is missing. I have had her since I was a little kid. She has been gone for a week.	23살 고양이가 사라졌습니다. 나는 어렸을 때부터 그녀를 가졌습니다. 그녀는 일주일 동안 갔다.	고양이가 사라졌습니다
hit:1042_conv:2085	caring	돌보는	I was at a retail store and encountered a lost child.	나는 소매점에서 길을 잃은 아이를 만났습니다.	길을 잃은 아이를
hit:1043_conv:2086	trusting	신뢰하는	when i loaned my friend money	내가 친구에게 돈을 빌렸을 때	친구에게
hit:1043_conv:2087	afraid	두려워하는	My dog got into some grapes the other day when my toddler had hid them in a toy and the dog found them. I know grapes are not good for dogs! It made me so nervous!	얼마 전 내 아이가 장난감에 포도를 숨겨 놓았을 때 강아지가 포도를 발견했을 때 강아지가 포도에 빠졌습니다. 나는 포도가 개에게 좋지 않다는 것을 알고 있습니다! 나를 너무 긴장하게 만들었다!	강아지가 포도에 빠졌습니다. 나는 포도가 개에게 좋지 않다는 것을 알고 있습니다!
hit:1044_conv:2088	afraid	두려워하는	I have to take a foreign language class for college, and I'm not sure how well I'll do	대학에 외국어 수업을 들어야 하는데 얼마나 잘할지 모르겠다	외국어 수업을
hit:1045_conv:2090	disappointed	실망한	My cat is sick, I don't know what to do.	고양이가 아파서 어떻게 해야할지 모르겠습니다.	고양이가 아파서
hit:1045_conv:2091	embarrassed	당황스러운	when i lied to my dad	아빠에게 거짓말을 했을 때	아빠에게 거짓말을 했을 때
hit:1046_conv:2092	joyful	즐거운	Recently, I just received an unexpected bonus at work. It was given to me for working extra hard on a project!	얼마 전 직장에서 뜻밖의 상여금을 받았습니다. 프로젝트를 위해 더 열심히 일한 저에게 주어졌습니다!	상여금을 받았습니다.
hit:1046_conv:2093	afraid	두려워하는	I saw a spider and i got scared.	나는 거미를 보고 무서웠다.	거미를
hit:1048_conv:2096	afraid	두려워하는	I really don't want to drive on this long trip, a lot of things could go bad.	나는 이 긴 여행에서 운전하고 싶지 않습니다. 많은 일이 나빠질 수 있습니다.	긴 여행에서 운전하고
hit:1048_conv:2097	grateful	고마워하는	I felt grateful when my dad helped me get a new car. He was there with me the whole time	아버지가 새 차를 사도록 도와주셨을 때 감사함을 느꼈습니다. 그는 내내 나와 함께 있었다	아버지가 새 차를 사도록 도와주셨을 때
hit:1049_conv:2098	grateful	고마워하는	I am happy I survived the weekend.	나는 주말에 살아남아서 행복하다	주말에 살아남아서
hit:1049_conv:2099	joyful	즐거운	I was very happy when I got accepted into graduate school	나는 대학원에 합격했을 때 매우 기뻤다.	대학원에 합격했을 때
hit:1050_conv:2100	afraid	두려워하는	I was anxious when I applied for grad schol, I did not know if I would get in	대학원에 지원할 때 불안했는데, 들어갈지 몰라서	대학원에 지원할 때
hit:1051_conv:2102	embarrassed	당황스러운	I was ashamed wehn I failed my first test in college, I thought I was doing well	대학에서 첫 시험에 떨어졌을 때 부끄러웠고 잘하고 있다고 생각했다	첫 시험에 떨어졌을 때
hit:1052_conv:2104	trusting	신뢰하는	Stressful events are going on but I trust that things will work themselves out.	스트레스가 많은 일들이 일어나고 있지만 일이 저절로 해결될 것이라고 믿습니다.	일이 저절로 해결될 것이라고
hit:1053_conv:2106	jealous	질투하는	I wish I was Dwayne Johnson.	나는 드웨인 존슨이었으면 좋겠다	드웨인 존슨이었으면
hit:1053_conv:2107	surprised	놀란	my daughter remembered my bday	딸은 내 생일을 기억했다	딸은 내 생일을 기억했다
hit:1055_conv:2110	trusting	신뢰하는	When my dad wanted to help me get a car, I trusted him. I knew he would help me a lot	아버지가 내가 차를 사도록 도와주고 싶을 때 나는 아버지를 믿었습니다. 나는 그가 나에게 많은 도움을 줄 것이라는 것을 알았다.	아버지가###나는 그가 나에게 많은 도움을 줄 것이라는 것을 알았다.
hit:1055_conv:2111	grateful	고마워하는	I am grateful for my parents, they help me out with so much	부모님이 많이 도와주셔서 감사합니다	부모님이
hit:1056_conv:2112	joyful	즐거운	I am so happy it's summertime.	여름이 되어서 정말 기뻐요.	여름이 되어서
hit:1057_conv:2114	embarrassed	당황스러운	I think I sometimes enjoy it too much when my kids leave for the weekend.	아이들이 주말에 떠날 때 가끔 너무 즐긴 것 같아요.	가끔 너무 즐긴 것 같아요.
hit:1059_conv:2118	lonely	외로운	My wife is off to her mom's, stuck alone at my home!!	우리 아내는 엄마 집에 혼자 있어! !	우리 아내는 엄마 집에 혼자 있어! !
hit:1060_conv:2120	disgusted	역겨운	My new SUV was hit in the parking lot yesterday	내 새 SUV가 어제 주차장에서 치였습니다.	내 새 SUV가###치였습니다.
hit:1060_conv:2121	excited	흥분한	very recently i got back into cooking. i've always loved it and it makes me so happy. i recently made some jerk chick philly cheesesteaks and seeing an idea come to life right in front of my eyes was so exhilarating.	아주 최근에 나는 다시 요리에 빠졌다. 나는 항상 그것을 사랑했고 그것은 나를 너무 행복하게 만듭니다. 나는 최근에 얼간이 병아리 필라델피아 치즈 스테이크를 만들었는데 내 눈 앞에서 아이디어가 실현되는 것을 보는 것은 너무 짜릿했습니다.	요리에###필라델피아 치즈 스테이크를
hit:1063_conv:2126	excited	흥분한	I get to visit my long distance girlfriend in less than a week!	일주일도 안되어 장거리 여자친구를 만나러 갑니다!	여자친구를 만나러
hit:1063_conv:2127	joyful	즐거운	I felt so much wonder and awe when I went to the beach. I was surrounded by such profound beauty, and I spent my entire day swimming, sunbathing, and laughing with my partner. It made me so happy.	나는 해변에 갔을 때 너무나 놀라움과 경외심을 느꼈다. 나는 그런 심오한 아름다움에 둘러싸여 하루 종일 수영하고 일광욕을하고 파트너와 함께 웃었습니다. 정말 행복했습니다.	수영하고 일광욕을하고 파트너와 함께 웃었습니다.
hit:1066_conv:2132	content	만족하는	Doing pretty good at work today. Feeling like things are going my way.	오늘 직장에서 꽤 잘하고 있습니다. 일이 내 뜻대로 흘러가는 느낌.	일이 내 뜻대로 흘러가는 느낌.
hit:1066_conv:2133	hopeful	희망에 찬	that i will find love	내가 사랑을 찾을 거라고	사랑을 찾을
hit:1067_conv:2134	lonely	외로운	My girlfriend and I are in a long distance relationship. It's rough sometimes not always having the person you love the most around	여자친구와 저는 장거리 연애를 하고 있습니다. 가장 사랑하는 사람이 항상 곁에 있지는 않다는 것이 때로는 험난하다.	사랑하는 사람이 항상 곁에 있지는 않다는 것이
hit:1067_conv:2135	angry	화난	my child lied to me	아이가 나에게 거짓말을 했다	아이가###거짓말을
hit:1068_conv:2136	confident	확신하는	Looking forward to the start of the college semester. It's my senior year and I feel like I have a grip on things.	대학 학기의 시작이 기대됩니다. 1학년이 되었고 뭔가를 잘 잡고 있는 것 같은 느낌이 듭니다.	대학 학기의 시작이
hit:1126_conv:2252	angry	화난	My light bill was super high	내 라이트 요금이 엄청나게 높았습니다.	요금이 엄청나게 높았습니다.
hit:1126_conv:2253	sentimental	감상적인	I felt bad for a family member when they were going through hard times. I just made me care for them more	가족들이 힘든 시기를 겪을 때 안타까운 마음이 들었습니다. 내가 그들을 더 돌보게 했을 뿐이야	가족들이 힘든 시기를 겪을 때
hit:1129_conv:2258	angry	화난	I am never late for anything, but now I am always late for work or barely on time. It's driving me nuts. And it all started now that I have to carpool.	나는 어떤 일에도 늦지 않았지만 지금은 항상 일에 늦거나 거의 정시에 늦습니다. 그것은 나를 미치게 만든다. 그리고 내가 카풀을 해야 하는 지금 모든 것이 시작되었습니다.	지금은 항상 일에 늦거나 거의 정시에 늦습니다.
hit:1130_conv:2260	prepared	준비된	After taking my test, completing the application and getting letters of recommendation, I am ready to submit my law school application for the fall.	시험을 보고 지원서를 작성하고 추천서를 받은 후 가을 로스쿨 지원서를 제출할 준비가 되었습니다.	로스쿨 지원서를
hit:1130_conv:2261	joyful	즐거운	I feel very happy when my children are happy!	아이들이 행복해 하면 기분이 너무 좋아요!	아이들이 행복해
hit:1131_conv:2262	prepared	준비된	We are expecting bad weather here over the next few days so I stocked up on essentials.	우리는 앞으로 며칠 동안 이곳에서 악천후를 예상하고 있으므로 필수품을 비축했습니다.	필수품을
hit:1132_conv:2265	embarrassed	당황스러운	I was happy my sister was fired from her job. Thats bad.	나는 여동생이 직장에서 해고되어 행복했다 그거 안 좋아.	나는 여동생이 직장에서 해고되어 행복했다
hit:1133_conv:2267	grateful	고마워하는	I was happy when I found my dog	개를 찾았을 때 행복했다	개를 찾았을 때
hit:1134_conv:2269	joyful	즐거운	I recently got promoted at my job. It was something I had been trying to obtain for a long time.	나는 최근에 내 직장에서 승진했습니다. 그것은 내가 오랫동안 얻으려고 노력했던 것입니다.	승진했습니다.
hit:1135_conv:2271	sentimental	감상적인	Double Dare coming back has taken me right back to my childhood.	Double Dare의 컴백은 저를 어린 시절로 데려갔습니다.	Double Dare의 컴백은
hit:1136_conv:2272	surprised	놀란	Last Monday was my birthday, and when I arrived home at night my family and friends had gathered at home for celebrate. I wasn't expecting them	지난 월요일은 내 생일이었고 내가 밤에 집에 도착했을 때 가족과 친구들은 축하하기 위해 집에 모였습니다. 나는 그들을 기대하지 않았다	가족과 친구들은 축하하기 위해 집에 모였습니다.
hit:1136_conv:2273	lonely	외로운	I used to hang out with my best friend every day, but now she moved. I have no other friends nearby and have nothing to do.	나는 나의 가장 친한 친구와 매일 어울리곤 했지만 지금은 이사를 했습니다. 주변에 다른 친구도 없고 할 일도 없습니다.	주변에 다른 친구도 없고 할 일도 없습니다.
hit:1137_conv:2274	impressed	감명받은	Lakers getting Lebron was impressive	르브론을 영입한 레이커스는 인상적이었다.	레이커스는
hit:1137_conv:2275	hopeful	희망에 찬	I feel like my children will grow up to be very compassianate human beings	나는 내 아이들이 매우 동정심 많은 인간으로 자랄 것 같은 느낌이 든다.	내 아이들이 매우 동정심 많은 인간으로 자랄
hit:1138_conv:2276	grateful	고마워하는	I feel like these days my life keeps just getting better and better. I'm a beginning entrepreneur and for the first time paid my full rent with 100% self-employment cash.	요즘 제 삶이 점점 더 나아지는 것 같아요. 저는 초기 기업가이며 처음으로 100% 자영업 현금으로 임대료 전액을 지불했습니다.	처음으로 100% 자영업 현금으로 임대료 전액을 지불했습니다.
hit:1140_conv:2280	impressed	감명받은	I was watching a YouTube video yesterday of some Asian guy chopping down a full grown banana tree with just Muay Thai kicks...it was pretty awesome	나는 어제 무에타이 발차기로 완전히 자란 바나나 나무를 자르는 아시아 사람의 YouTube 비디오를보고있었습니다 ... 꽤 굉장했습니다.	무에타이 발차기로 완전히 자란 바나나 나무를 자르는 아시아 사람의
hit:1140_conv:2281	grateful	고마워하는	I was feeling rather hungry and then my friend gave me some food!	배가 좀 고파서 친구가 밥을 줬어요!	친구가 밥을 줬어요!
hit:1142_conv:2284	hopeful	희망에 찬	When i finished my final exams one semester i knew i did well in all my classes. For once i felt like i didn't have to panic about what the final grade would become.	한 학기에 기말 시험을 마치자 모든 수업을 잘했다는 것을 알았습니다. 일단 최종 학점이 어떻게 될지 걱정할 필요가 없다고 느꼈습니다.	최종 학점이
hit:1142_conv:2285	sad	슬픈	My girlfriend of 10 years broke up with me yesterday.	10년 사귄 여자친구가 어제 헤어졌습니다.	헤어졌습니다.
hit:1145_conv:2290	impressed	감명받은	Saw a guy and girl racing each other. The girl was way ahead.	한 남자와 여자가 ​​서로 경주하는 것을 보았습니다. 그 소녀는 훨씬 앞서 있었다.	그 소녀는 훨씬 앞서 있었다.
hit:1145_conv:2291	embarrassed	당황스러운	I did mistake in my work. My manager corrected me but he didn't scold me. Though he didn't say anything I feel ashamed about it.	나는 내 일에 실수를 했다. 내 매니저는 나를 시정했지만 그는 나를 꾸짖지 않았다. 그는 아무 말도 하지 않았지만 나는 그것에 대해 부끄럽다.	나는 내 일에 실수를 했다.
hit:1146_conv:2292	grateful	고마워하는	I was having such a hard day and I was so thankful for my husband coming home to help out with the kids.	그렇게 힘든 하루를 보내고 있었는데 남편이 아이들을 돕기 위해 집에 와줘서 정말 고마웠다.	남편이 아이들을 돕기 위해 집에 와줘서
hit:1146_conv:2293	sentimental	감상적인	When i was browsing the internet i suddenly remembered a old game i played when i was a kid. I found the game on the internet and then played it. I had such a crazy time remembering all of it.	인터넷 검색을 하다가 갑자기 어렸을 때 하던 게임이 생각났습니다. 인터넷에서 게임을 찾아서 플레이했습니다. 나는 그것을 모두 기억하는 미친 시간을 보냈습니다.	어렸을 때 하던 게임이
hit:1147_conv:2294	lonely	외로운	All of my friends aren't speaking to me and I don't know why.	내 친구들은 모두 나에게 말을 하지 않았고 나도 그 이유를 모르겠다.	모두 나에게 말을 하지 않았고
hit:1149_conv:2299	sentimental	감상적인	My niece will soon turn 20 and as she was discussing her birthday plans all I could think of was a time when she was small.	내 조카가 곧 20살이 되고 생일 계획에 대해 이야기할 때 내가 생각할 수 있었던 것은 그녀가 어렸을 때뿐이었습니다.	그녀가 어렸을 때뿐이었습니다.
hit:1150_conv:2300	angry	화난	When i found out my roommate hadn't paid rent for 2 months i got really mad. He had wasted all my money for rent on other stuff for himself.	룸메이트가 2개월 동안 집세를 내지 않았다는 것을 알았을 때 나는 정말 화가 났습니다. 그는 임대를 위해 내 모든 돈을 다른 물건에 낭비했습니다.	룸메이트가 2개월 동안 집세를 내지 않았다는
hit:1150_conv:2301	disappointed	실망한	I lost over $10,000 in an investment.	나는 투자에서 1만 달러가 넘는 돈을 잃었다	1만 달러가 넘는 돈을 잃었다
hit:1151_conv:2302	sentimental	감상적인	Finding my mother's picture.	어머니의 사진을 찾아보세요.	어머니의 사진을
hit:1151_conv:2303	joyful	즐거운	work is going good	일이 잘 되고 있다	일이 잘 되고 있다
hit:1152_conv:2304	proud	자랑스러운	My son scored "Advanced" in every subject on his SAT test. It made me feel very proud.	제 아들은 SAT 시험의 모든 과목에서 "Advanced"를 받았습니다. 그것은 나를 매우 자랑스럽게 생각하게 했다.	아들은 SAT 시험의 모든 과목에서 "Advanced"를 받았습니다.
hit:1152_conv:2305	confident	확신하는	Over the years I've figured out the best way to love and myself is to work at some new skill everyday and become the best at it until haters become fans	수년에 걸쳐 나는 나를 사랑하는 가장 좋은 방법은 매일 새로운 기술을 연구하고 증오하는 사람들이 팬이 될 때까지 그 분야에서 최고가 되는 것임을 알아냈습니다.	나를 사랑하는 가장 좋은 방법은
hit:1153_conv:2307	trusting	신뢰하는	when my friend said she would return my car	친구가 내 차를 돌려주겠다고 했을 때	친구가
hit:1155_conv:2311	excited	흥분한	The first time my brother was coming home from college really made me happy. I could hardly wait	동생이 대학에서 처음 집에 왔을 때 정말 기뻤습니다. 나는 거의 기다릴 수 없었다	동생이 대학에서 처음 집에 왔을 때
hit:1156_conv:2312	embarrassed	당황스러운	I yelled at my kid earlier because I had a headache.	나는 머리가 아파서 일찍 아이에게 소리쳤다.	아이에게 소리쳤다.
hit:1156_conv:2313	hopeful	희망에 찬	I have spent 3 years in my current position, done all the necessary on job training and I am looking forward to being promoted	나는 현재 위치에서 3년을 보냈고 직업 훈련에 필요한 모든 것을 수행했으며 승진하기를 고대하고 있습니다.	승진하기를
hit:1157_conv:2314	joyful	즐거운	when i had a good day and everything went awesome	내가 좋은 하루를 보내고 모든 것이 굉장했을 때	좋은 하루를
hit:1157_conv:2315	excited	흥분한	I got happy when my brother said we were going on a trip. I was happy	형이 우리가 여행을 간다고 했을 때 나는 기뻤다. 난 행복했다	우리가 여행을 간다고
hit:1160_conv:2320	angry	화난	I am so pissed of at President Trump	나는 트럼프 대통령에게 너무 화가 난다	트럼프 대통령에게
hit:1161_conv:2322	afraid	두려워하는	I was worried when I was deciding whether to put my schooling on hold	학업을 미룰까 말까 고민하다가	학업을 미룰까 말까
hit:1161_conv:2323	disappointed	실망한	I spent $60 on a new hyped up video game that I ended up hating.	나는 내가 싫어하게 된 새로운 과장된 비디오 게임에 60달러를 썼습니다.	비디오 게임에
hit:1163_conv:2326	afraid	두려워하는	One time when i was younger i saw a spooky face in my room. i never knew what it was after that night i am still kind of scared even today.	한번은 내가 어렸을 때 내 방에서 으스스한 얼굴을 보았다. 나는 밤 이후에 그것이 무엇인지 결코 알지 못했다. 나는 오늘도 여전히 약간 두렵다.	으스스한 얼굴을
hit:1164_conv:2328	sad	슬픈	My cousin moved to another state. I miss her so much	내 사촌이 다른 주로 이사했습니다. 나는 그녀가 너무 그리워	내 사촌이 다른 주로 이사했습니다.
hit:1164_conv:2329	afraid	두려워하는	I was worried when my dad was in the hospital. It just made me nervous	아빠가 병원에 ​​계실 때 걱정했어요. 그것은 나를 긴장하게 만들었다	아빠가 병원에 ​​계실 때
hit:1165_conv:2330	trusting	신뢰하는	I trust my wife with my life	내 인생에서 아내를 믿는다	아내를
hit:1165_conv:2331	embarrassed	당황스러운	i stole from the store as a child	나는 어릴 적 가게에서 훔쳤다	훔쳤다
hit:1167_conv:2334	caring	돌보는	One time i saw a puppy get dropped off at the side of the road. I picked him up and took him home. He's 13 now and a happy pup.	한번은 강아지가 길가에 떨어진 것을 본 적이 있습니다. 나는 그를 데리러 집으로 데려갔다. 그는 이제 13살이고 행복한 강아지입니다.	강아지가
hit:1167_conv:2335	angry	화난	I got really mad when I failed a final in college. I just did not try hard enough	대학에서 기말고사에 낙방했을 때 정말 화가 났습니다. 나는 단지 충분히 노력하지 않았다	기말고사에 낙방했을 때
hit:1168_conv:2336	sad	슬픈	I left my phone on the bus last night as I was coming home, I am still very upset,	어젯밤 집에 오면서 전화를 버스에 두고 왔는데 아직도 너무 화가 났다.	전화를 버스에 두고 왔는데
hit:1168_conv:2337	embarrassed	당황스러운	In elementary school, I forgot to do an assignment once. Instead of telling the teacher this I stole my friend's French assignment and erased his name and handed it in as my own.	초등학교 때 과제를 한 번 잊어버렸습니다. 나는 선생님에게 이것을 말하는 대신에 친구의 프랑스어 과제를 훔쳐 그의 이름을 지우고 내 이름으로 넘겨주었다.	친구의 프랑스어 과제를 훔쳐 그의 이름을 지우고 내 이름으로 넘겨주었다.
hit:1170_conv:2340	afraid	두려워하는	I am on the fence about pursuing a promotion opportunity at my work. I am nervous that I may not interview well.	나는 내 직장에서 승진 기회를 추구하는 것에 대해 경계하고 있습니다. 면접을 잘 못 볼까봐 불안해요.	면접을
hit:1170_conv:2341	excited	흥분한	I am positive about my next vacation.	나는 다음 휴가에 대해 긍정적이다	다음 휴가에
hit:1171_conv:2343	disappointed	실망한	I was sad to see Lebron go to the Lakers	르브론이 레이커스로 가는 걸 보고 슬펐다	르브론이 레이커스로 가는 걸 보고
hit:1172_conv:2344	anticipating	기대하는	I was excited my first day of college. I was excited about my next step in life	나는 대학의 첫 날에 흥분했다. 나는 내 인생의 다음 단계에 대해 흥분했다	내 인생의 다음 단계에
hit:1172_conv:2345	disappointed	실망한	I am so annoyed at president Trump.	나는 트럼프 대통령에게 너무 화가 난다.	트럼프 대통령에게
hit:1173_conv:2346	grateful	고마워하는	I am incredibly lucky to have a stranger return my new phone when I lost it on the bus.	버스에서 잃어버렸을 때 낯선 사람이 새 전화를 돌려주는 것은 믿을 수 없을 정도로 행운이다.	낯선 사람이 새 전화를 돌려주는 것은
hit:1173_conv:2347	lonely	외로운	Once my wife went with her family to the beach and left me at home by myself.	한번은 아내가 가족과 함께 해변에 갔다가 나를 집에 혼자 두고 떠났습니다.	나를 집에 혼자 두고 떠났습니다.
hit:1174_conv:2349	sentimental	감상적인	I felt bad when my mom got sick. I had to take care of her	엄마가 아프면 기분이 나빴다. 나는 그녀를 돌봐야 했다	엄마가 아프면
hit:1175_conv:2350	sad	슬픈	My girlfriend of 3 years broke up with me the day of going to college. I couldn't focus that day and i felt depressed.	3년 된 여자친구가 대학에 가는 날 나와 헤어졌다. 그날 집중할 수가 없어서 우울해졌다.	3년 된 여자친구가 대학에 가는 날 나와 헤어졌다.
hit:1176_conv:2352	afraid	두려워하는	I heard a storm was coming and I got really scared!	폭풍우가 온다는 소식을 듣고 정말 무서웠어요!	폭풍우가 온다는 소식을
hit:1177_conv:2354	lonely	외로운	I felt a lone one summer when my friends all went away. It just did not feel right	어느 여름날 친구들이 모두 떠났을 때 나는 외로웠습니다. 그냥 기분이 좋지 않았다	친구들이 모두 떠났을 때
hit:1178_conv:2357	proud	자랑스러운	The day that my son was born.	내 아들이 태어난 날이었다	아들이
hit:1180_conv:2360	content	만족하는	I think my life is going great now compared to before.	나는 지금 내 삶이 예전에 비해 훌륭하게 흘러가고 있다고 생각한다.	내 삶이
hit:1182_conv:2364	afraid	두려워하는	I was pretty scared when I wrecked my truck. I did not know if I was going to make it	나는 내 트럭을 부수었을 때 꽤 무서웠다. 하게 될 줄은 몰랐네	내 트럭을 부수었을 때
hit:1182_conv:2365	excited	흥분한	Next week I will be going on a road trip with my girlfriend. I can't wait!	다음주에는 여자친구와 함께 여행을 갑니다. 기다릴 수 없어!	여자친구와 함께 여행을
hit:1183_conv:2366	grateful	고마워하는	I was thankful when i found my dog!	강아지를 찾았을 때 감사했습니다!	강아지를 찾았을 때
hit:1184_conv:2368	disappointed	실망한	I was upset when my friend skipped my mothers funeral. He lied about it too	친구가 엄마 장례식을 놓치자 나는 화가 났다. 그도 거짓말을 했다	친구가 엄마 장례식을 놓치자
hit:1185_conv:2371	excited	흥분한	A new piece of workout equipment I ordered just came in. I'm really excited to try it out.	방금 주문한 새로운 운동 기구가 들어왔습니다. 사용해 보고 싶어 정말 기쁩니다.	새로운 운동 기구가 들어왔습니다.
hit:1186_conv:2372	excited	흥분한	I cant wait for the final season of game of thrones	왕좌의 게임 마지막 시즌이 기대된다	왕좌의 게임 마지막 시즌이
hit:1188_conv:2376	excited	흥분한	I was happy when my dog returned!	개가 돌아왔을 때 나는 행복했다!	개가 돌아왔을 때
hit:1188_conv:2377	embarrassed	당황스러운	Once i stole from my mother purse. I did this because i wanted to buy a video game. I got caught and i felt so bad after she got mad at me.	한 번은 어머니 지갑에서 훔친 적이 있습니다. 나는 비디오 게임을 사고 싶었기 때문에 이것을 했다. 나는 잡혔고 그녀가 나에게 화를 낸 후 기분이 너무 나빴습니다.	어머니 지갑에서 훔친 적이
hit:1189_conv:2379	afraid	두려워하는	I was scared when a tornado touched down close to my home. It was a sad feeling	집 근처에 토네이도가 닥쳤을 때 나는 무서웠다. 슬픈 감정이었다	근처에 토네이도가
hit:1190_conv:2380	hopeful	희망에 찬	I hope my dog returns home!	우리 강아지가 집에 돌아오기를 바랍니다!	강아지가 집에 돌아오기를
hit:1190_conv:2381	joyful	즐거운	When my brother got married back in April. I was a bridesmaid and it was a beautiful ceremony. At the reception we all danced and had fun.	4월에 동생이 결혼했을 때. 나는 신부 들러리였고 그것은 아름다운 예식이었다. 리셉션에서 우리는 모두 춤을 추며 즐겼습니다.	동생이 결혼했을 때###아름다운 예식이었다.
hit:1191_conv:2382	disappointed	실망한	Me and my sister were yelling at each other then my brother came up to us. He ended up telling us he found grandma dead on her bed downstairs.	저와 누나가 서로 화를 내고 있었는데 형이 우리에게 다가왔습니다. 그는 결국 아래층 침대에서 할머니가 죽은 것을 발견했다고 말했습니다.	할머니가 죽은 것을 발견했다고
hit:1192_conv:2385	afraid	두려워하는	I was scared the first time walking on ice. I did not want to fall in	얼음 위를 처음 걸을 때 무서웠다. 나는 빠져들고 싶지 않았다	얼음 위를 처음 걸을 때
hit:1193_conv:2387	sentimental	감상적인	I often think back to my younger days when I enjoyed playing baseball as a kid. Watching the All-Star game brought back such vivid memories of my youth.	나는 종종 어렸을 때 야구를 즐겼던 어린 시절을 회상한다. 올스타전을 보면서 어린 시절의 생생한 기억이 떠올랐다.	야구를 즐겼던 어린 시절을
hit:1195_conv:2391	trusting	신뢰하는	One day,e and a friend wanted to go get some snacks att the store. Problem was, it was a 2 mle way. We did rock, paper,scissors for would pay. So, I just had to trust when he got there he would pay.	어느 날 친구와 함께 가게에 간식을 사러 가자고 했습니다. 문제는 길이 2m였다. 우리는 바위, 종이, 가위를 지불했습니다. 그래서 나는 그가 거기에 도착했을 때 그가 지불할 것이라고 믿을 수밖에 없었습니다.	친구와###지불할 것이라고
hit:1196_conv:2392	embarrassed	당황스러운	I order food almost every day now. I will never get healthy	나는 지금 거의 매일 음식을 주문한다. 나는 결코 건강하지 않을 것이다	거의 매일 음식을 주문한다.
hit:1196_conv:2393	sad	슬픈	I was upset when my dog ricky went missing	개가 실종됐을 때 나는 화가 났다	개가 실종됐을 때
hit:1197_conv:2394	grateful	고마워하는	Once i was doing bad in a class then the professor gave me extra credit. He ended up giving me enough to pass the class.	내가 수업에서 나쁜 것을 하면 교수님이 가산점을 주셨다. 그는 결국 나에게 그 수업을 통과할 만큼 충분히 주었다.	교수님이 가산점을 주셨다
hit:1197_conv:2395	caring	돌보는	I always donate my change to charities at the store.	나는 항상 가게에서 내 잔돈을 자선 단체에 기부합니다.	내 잔돈을 자선 단체에 기부합니다.
hit:1198_conv:2396	afraid	두려워하는	I was passenger in a bad car crash and the car rolled! I thought I was going to die!	나는 심각한 교통 사고에서 승객이었고 차가 굴러갔습니다! 죽는 줄 알았어요!	심각한 교통 사고에서 승객이었고 차가 굴러갔습니다
hit:1198_conv:2397	jealous	질투하는	I felt jealous seeing a man look at my girlfriend at the restaurant last night	어젯밤 식당에서 남자가 여자친구를 바라보는 모습을 보고 질투를 느꼈다	남자가 여자친구를 바라보는 모습을 보고
hit:1199_conv:2398	disappointed	실망한	I was disappointed when I opened my lunchbox today. Not what I wanted to eat.	오늘 도시락을 열었을 때 실망했다 내가 먹고 싶은 것은 아니다.	내가 먹고 싶은 것은 아니다
hit:1199_conv:2399	proud	자랑스러운	I felt achieved when I graduated high school. I felt like I won	나는 고등학교를 졸업했을 때 달성했다 내가 이긴 것 같았다	고등학교를 졸업했을 때
hit:1200_conv:2400	disappointed	실망한	I was disappointed when I opened up my toybox today. Nothing to play with.	오늘 장난감 상자를 열었을 때 실망했습니다. 가지고 놀만한게 없습니다.	가지고 놀만한게 없습니다
hit:1200_conv:2401	angry	화난	I was upset when my dog ricky went missing	개가 실종됐을 때 나는 화가 났다	개가 실종됐을 때
hit:1201_conv:2402	afraid	두려워하는	I was scared when they said a big storm was coming!	그들이 큰 폭풍우가 오고 있다고 하자 나는 겁이 났다!	큰 폭풍우가 오고 있다고 하자
hit:1201_conv:2403	jealous	질투하는	Last night, a man was staring at my girlfriend at dinner.	어젯밤 한 남자가 내 여자친구를 만찬에 응시하고 있었다.	한 남자가 내 여자친구를 만찬에 응시하고 있었다.
hit:1202_conv:2404	sentimental	감상적인	I was happy when my brother got married. He deserved it	나는 형이 결혼했을 때 행복했다 그는 그럴 자격이 있었다	형이 결혼했을 때
hit:1202_conv:2405	hopeful	희망에 찬	I started my new job today. I am hoping for a raise soon.	나는 오늘 새로운 일을 시작했다 나는 곧 인상을 희망하고 있다	인상을
hit:1203_conv:2406	afraid	두려워하는	I used to be terrified when I went to sleep. Thought there was a monster under the bed.	나는 잠을 자러 갔을 때 겁이 났었다 침대 밑에 괴물이 있다고 생각했다	침대 밑에 괴물이 있다고 생각했다
hit:1203_conv:2407	jealous	질투하는	One of old coworkers is getting married. I never thought she would.	늙은 동료 중 한 명이 결혼하고 있다 나는 그녀가 그럴 줄은 전혀 몰랐다	늙은 동료 중 한 명이 결혼하고 있다
hit:1205_conv:2410	angry	화난	My coworker is always coming over to my desk and talking for long periods of time. It causes me to get behind sometimes.	동료가 항상 책상 위로 와서 오랫동안 이야기를 나누고 있다. 그것은 때때로 내가 뒤처지게 한다	동료가 항상 책상 위로 와서 오랫동안 이야기를 나누고 있다
hit:1205_conv:2411	surprised	놀란	I was happy to see my dog returned home	개가 집에 돌아오는 것을 보고 기뻤다	개가 집에 돌아오는 것을 보고
hit:1206_conv:2412	angry	화난	My dog pooped on the carpet yesterday.	어제 우리 강아지가 카펫에 똥을 쌌어요.	우리 강아지가 카펫에 똥을 쌌어요.
hit:1206_conv:2413	surprised	놀란	was happy to see my dog ricky return home	강아지가 집에 돌아오는 것을 보고 기뻤다	강아지가 집에 돌아오는 것을 보고
hit:1207_conv:2414	proud	자랑스러운	Went back to school at 40. Finally got a degree.	40에 다시 학교에 갔다. 마침내 학위를 받았다.	학위를 받았다
hit:1207_conv:2415	joyful	즐거운	was happy to see my dog return home!	내 개가 집에 돌아오는 걸 보니 기뻤어!	내 개가 집에 돌아오는 걸 보니
hit:1208_conv:2416	disappointed	실망한	Promotion results came out today and I wasn't chosen for the new job.	오늘 승진 결과가 나왔는데 새로운 일자리에 선택되지 않았다.	새로운 일자리에 선택되지 않았다.
hit:1209_conv:2418	disgusted	역겨운	My dog vomited on the carpet yesterday.	우리 개는 어제 카펫에 구토를 했다	우리 개는 어제 카펫에 구토를 했다
hit:1209_conv:2419	sentimental	감상적인	I miss having a summer holiday like when I was a kid. When I was a kid, during summer, I was meeting my cousins and we had a lot of fun.	어렸을 때처럼 여름 휴가를 보내는 것이 그립다. 어렸을 때, 여름 동안 사촌들을 만나고 있었는데 재미가 많았다.	어렸을 때처럼 여름 휴가를 보내는 것이
hit:1210_conv:2420	angry	화난	My neighbor keeps making noise at 2 in the morning.	내 이웃은 아침 2시에 계속 소음을 지른다	내 이웃은 아침 2시에 계속 소음을 지른다
hit:1211_conv:2422	sentimental	감상적인	I miss when my children were babies. They were the sweetest.	아이들이 아기였을 때가 그립습니다. 그들은 가장 달콤했습니다.	아이들이 아기였을 때가
hit:1211_conv:2423	lonely	외로운	I have severe social anxiety and don't have any friends.	나는 심각한 사회적 불안감이 있고 친구가 없다	친구가 없다
hit:1212_conv:2424	excited	흥분한	Yesterday, my girlfriend threw me a surprise party.	어제 내 여자친구가 깜짝 파티를 했다	여자친구가 깜짝 파티를 했다
hit:1212_conv:2425	joyful	즐거운	I just rescued a dog that was abused, overbred and starved. She is only a puppy. I am so happy that she is no longer suffering.	학대받고 과도하게 사육되고 굶어죽는 개를 구출했습니다. 그녀는 강아지일 뿐입니다. 그녀가 더 이상 고통받지 않아 너무 기쁩니다.	개를###더 이상 고통받지 않아
hit:1213_conv:2427	embarrassed	당황스러운	I once was caught making out with my girlfriend at a family dinner. I didn't think they would find us out.	가족 만찬에서 여자친구와 만나는 모습이 한때 적발됐다. 그들이 우리를 알게 될 줄은 몰랐다	가족 만찬에서 여자친구와 만나는 모습이 한때 적발됐다
hit:1214_conv:2428	afraid	두려워하는	There's been noise at my door every night at the same time. I check and there isn't anything.	매일 밤 같은 시간에 문에서 소음이 나고 있다. 확인해 보니 아무것도 없다.	매일 밤 같은 시간에 문에서 소음이 나고 있다.
hit:1214_conv:2429	embarrassed	당황스러운	I said that I was going to exercise more. I haven't done anything.	나는 더 운동을 할 거라고 말했다 나는 아무것도 하지 않았다	나는 아무것도 하지 않았다
hit:1215_conv:2431	embarrassed	당황스러운	I was in a group chat last night and forgot to turn off the cam, when I left the chatroom.	어젯밤 단체 대화를 하다가 대화방을 나왔을 때 카메라를 끄는 것을 잊었다.	카메라를 끄는 것을 잊었다.
hit:1216_conv:2432	disappointed	실망한	Last night, I tried cooking a salad. I was disappointed once I learned that salads weren't meant to be cooked.	어젯밤에 나는 샐러드를 요리해 보았습니다. 샐러드가 요리를 위한 것이 아니라는 것을 알았을 때 나는 실망했습니다.	샐러드가 요리를 위한 것이 아니라는 것을 알았을 때
hit:1216_conv:2433	surprised	놀란	Went to Texas, and it was raining pretty hard the whole time I was there.	텍사스에 갔는데 거기 있을 때 내내 비가 꽤 심하게 오고 있었다.	비가 꽤 심하게 오고 있었다
hit:1218_conv:2436	surprised	놀란	This past year I had to work on my birthday. When I arrived all of my coworkers decorated the place with balloons and got me a cake. I was not expecting that.	작년에 나는 내 생일에 일을 해야 했다. 내가 도착했을 때 나의 동료들은 모두 풍선으로 장소를 장식하고 나에게 케이크를 주었다. 나는 그것을 기대하지 않았다.	나의 동료들은 모두 풍선으로 장소를 장식하고 나에게 케이크를 주었다
hit:1218_conv:2437	sentimental	감상적인	The best radio station play older music. Its so much better.	최고의 라디오 방송국은 오래된 음악을 연주한다 너무 좋아.	오래된 음악을 연주한다
hit:1219_conv:2438	disappointed	실망한	I tried baking a pepperoni cheesecake last night. It tasted awful.	나는 어제 밤에 페퍼로니 치즈 케이크를 굽기 위해 노력했다. 맛이 끔찍했다.	페퍼로니 치즈 케이크를 굽기 위해
hit:1219_conv:2439	grateful	고마워하는	My friend lost her job, but she won one of those scratch off tickets for $5,000.	친구가 일자리를 잃었지만 그녀는 5,000달러짜리 티켓 중 하나를 따냈다	5,000달러짜리 티켓 중 하나를 따냈다
hit:1220_conv:2441	hopeful	희망에 찬	My online friend appiled to come to America. We're waiting for some good news.	내 온라인 친구가 미국에 오기 위해 발표했다 우리는 좋은 소식을 기다리고 있다	내 온라인 친구가 미국에 오기 위해
hit:1221_conv:2443	angry	화난	It irritates me when my roommate doesn't clean up after himself	내 룸메이트가 스스로 청소하지 않을 때 짜증이 난다	내 룸메이트가 스스로 청소하지 않을 때
hit:1222_conv:2444	grateful	고마워하는	I am so happy I am an independent woman. It took a while but I'm here.	나는 독립적인 여성이 되어 너무 행복합니다. 시간이 좀 걸렸지만 여기 있습니다.	독립적인 여성이 되어
hit:1222_conv:2445	disappointed	실망한	Went to Hawaii for vacation. Kinda felt like it was a waste of money.	하와이에 휴가를 갔다 마치 돈 낭비라는 생각이 들었다	하와이에 휴가를 갔다
hit:1224_conv:2448	disappointed	실망한	My friend's mom isn't doing too well.	친구 엄마는 잘 지내지 못하고 있다	친구 엄마는 잘 지내지 못하고 있다
hit:1224_conv:2449	disgusted	역겨운	Last night, I ate three 250 count bags of pizza rolls. I was filled with so much regret.	어제 밤에 나는 250 카운트 피자 롤 세 봉지를 먹었습니다. 너무나 아쉬운 마음이 가득했습니다.	나는 250 카운트 피자 롤 세 봉지를 먹었습니다
hit:1225_conv:2450	angry	화난	MY kids just got back and now the house is no longer quiet. I cant stand them sometimes	아이들이 막 돌아왔는데 이제 집은 더 이상 조용하지 않다. 가끔은 그들을 참을 수 없다	집은 더 이상 조용하지 않다
hit:1226_conv:2453	jealous	질투하는	Yesterday, my brother hogged all of the Twinkies and ate the whole box. I was jealous that I didn't get to have one.	어제 동생이 트윈키를 다 먹고 상자 전체를 먹었다. 나는 하나도 갖지 못했다는 것을 질투했다	어제 동생이 트윈키를 다 먹고 상자 전체를 먹었다
hit:1228_conv:2457	impressed	감명받은	I am in awe when people turn their live's around for the better	나는 사람들이 삶을 더 나은 방향으로 바꿀 때 경외감을 느낍니다.	사람들이 삶을 더 나은 방향으로 바꿀 때
hit:1229_conv:2458	afraid	두려워하는	My friend hasnt been feeling well lately.	내 친구는 요즘 기분이 좋지 않았다	내 친구는 요즘 기분이 좋지 않았다
hit:1229_conv:2459	embarrassed	당황스러운	Last night, I felt extremely guilty. I ate 12 Big Mac's from McDonalds.	어젯밤, 나는 매우 죄책감을 느꼈다 나는 맥도날드에서 12개의 빅맥을 먹었다	맥도날드에서 12개의 빅맥을 먹었다
hit:1230_conv:2460	anticipating	기대하는	A time when I felt excited was when I was waiting for Black Friday to purchase a new surround sound system.	흥분한 마음이 들었던 시절은 블랙프라이데이를 기다리며 새로운 둘러싸인 사운드 시스템을 구매하기도 했다.	블랙프라이데이를 기다리며
hit:1230_conv:2461	disgusted	역겨운	Last night, I had to dumpster dive for my dinner because I am so poor and penniless. It was a low point in my life.	어젯밤에 나는 너무 가난하고 돈이 없었기 때문에 저녁 식사를 위해 쓰레기 수거통 다이빙을 해야 했습니다. 내 인생의 저점이었다.	저녁 식사를 위해 쓰레기 수거통 다이빙을 해야 했습니다
hit:1231_conv:2463	joyful	즐거운	I got a new puppy recently. I had been looking forward to it for so long.	나는 최근에 새 강아지를 얻었다 나는 그것을 너무 오랫동안 기대해 왔었다	새 강아지를 얻었다
hit:1232_conv:2464	trusting	신뢰하는	I felt trusting when i started to date a new girl and she had a shady past. I decided to trust this girl and give her a shot cause people change.	나는 새로운 여자와 데이트하기 시작했을 때 신뢰감을 느꼈고 그녀는 어두운 과거를 가지고 있었습니다. 나는 이 소녀를 믿고 그녀에게 기회를 주어 사람들을 변화시키기로 결정했습니다.	새로운 여자와
hit:1233_conv:2467	hopeful	희망에 찬	I am hopeful that I will succeed in the future with business. Lots of things make me think this.	앞으로 사업을 통해 성공할 수 있기를 희망한다. 많은 것들이 이것을 생각하게 한다	사업을 통해 성공할 수 있기를
hit:1234_conv:2469	afraid	두려워하는	Yesterday, I was crossing the street and the person in front of me was hit by car which didn't stop at the red light	어제 거리를 건너고 있었는데 앞에 있던 사람이 빨간불에 멈추지 않은 차에 치였다	앞에 있던 사람이 빨간불에 멈추지 않은 차에 치였다
hit:1235_conv:2471	afraid	두려워하는	I live in a bad neighborhood and sometimes walking is dangerous- The other night when I was walking someone was following me	나는 나쁜 동네에 살고 때로는 걷는 것이 위험합니다 - 지난 밤 내가 걷고있을 때 누군가가 나를 따라 왔습니다.	누군가가 나를 따라 왔습니다.
hit:1236_conv:2473	surprised	놀란	My friends threw a party for me when I got promoted at work. I couldn't believe it.	친구들이 직장에서 승진했을 때 나를 위해 파티를 했다 믿을 수가 없었다.	나를 위해 파티를 했다
hit:1237_conv:2474	caring	돌보는	Some kids are not as lucky as mines. I always donate their old things instead of selling them	어떤 아이들은 광산만큼 운이 좋지 않다 나는 항상 그들의 옛날 물건을 팔지 않고 기부한다	나는 항상 그들의 옛날 물건을 팔지 않고 기부한다
hit:1237_conv:2475	disgusted	역겨운	Yesterday, I saw a woman in the bus that her lollipop felt on the floor. She took the lollipop, clean it, remove a hair that was on it and put it back in her mounth.	어제, 나는 그녀의 롤리팝이 바닥에 느껴졌던 버스 안에서 한 여성을 보았다. 그녀는 사탕을 가져다가 청소하고, 그 위에 있던 머리카락을 제거하고 그것을 그녀의 마운트에 다시 넣었습니다.	그녀는 사탕을 가져다가 청소하고, 그 위에 있던 머리카락을 제거하고 그것을 그녀의 마운트에 다시 넣었습니다.
hit:1238_conv:2477	proud	자랑스러운	I helped my son study almost every night and passed the third grade with all A's	나는 내 아들이 거의 매일 밤 공부하는 것을 도왔고 모두 A로 3학년을 통과했습니다.	내 아들이###모두 A로 3학년을 통과했습니다.
hit:1239_conv:2478	surprised	놀란	I can't believe I am still in school and doing well. I quit things a lot.	제가 아직 학교에 다니고 있고 잘하고 있다는 것이 믿기지 않습니다. 나는 일을 많이 그만두었다.	제가 아직 학교에 다니고 있고 잘하고 있다는 것이
hit:1239_conv:2479	caring	돌보는	I found a stray cat and took it home. He was sick and I nursed him back to health.	나는 길고양이를 발견해 집으로 데려갔다 그는 아프고 나는 그를 다시 건강하게 만들었다	길고양이를
hit:1240_conv:2481	impressed	감명받은	My 66-year-old retired dad is having to babysit my brother's kids over the summer, who are under the age of 5. I have to say, he's putting up with it pretty well.	66세의 은퇴한 아버지는 여름 동안 5세 미만인 남동생의 아이들을 돌봐야 하고 있습니다. 나는 그것을 꽤 잘 참아내고 있습니다.	66세의 은퇴한 아버지는 여름 동안 5세 미만인 남동생의 아이들을 돌봐야 하고 있습니다
hit:1241_conv:2482	lonely	외로운	I sometimes feel so alone since Ive been single	나는 가끔 싱글이었기 때문에 너무 외롭다고 느낀다.	싱글이었기 때문에
hit:1241_conv:2483	angry	화난	I was so mad at my coworker. He left for an extended work deployment and I inherited all his unfinished work.	동료에게 너무 화가 났습니다. 그는 연장된 작업 배치를 위해 떠났고 나는 그의 미완성 작업을 모두 상속받았습니다.	나는 그의 미완성 작업을 모두 상속받았습니다.
hit:1242_conv:2484	caring	돌보는	I want to rescue an animal. I Think I would give it a good home.	나는 동물을 구하고 싶다 나는 그것을 좋은 집으로 만들 것 같다	동물을
hit:1243_conv:2486	surprised	놀란	I love Stephen King new show. I can't believe Im not as afraid as I usually am.	나는 Stephen King의 새로운 쇼를 좋아합니다. 나는 평소처럼 두렵지 않다는 것을 믿을 수 없습니다.	평소처럼 두렵지 않다는 것을
hit:1265_conv:2530	sad	슬픈	I didn't do well on my job interview.	나는 취업 면접을 잘 하지 못했다	나는 취업 면접을 잘 하지 못했다
hit:1265_conv:2531	sad	슬픈	All of the good shows are ending. It really ruins tv for me.	모든 좋은 쇼들이 끝나고 있다 그것은 나에게 정말로 텔레비전을 폐기한다	모든 좋은 쇼들이 끝나고 있다
hit:1266_conv:2532	afraid	두려워하는	I was afraid the other night when gunshots went off	총격이 터졌을 때 그날 밤 무서웠다	총격이 터졌을 때
hit:1267_conv:2534	sad	슬픈	I am upset Brian Lawyer died.	나는 브라이언 변호사가 죽은 것에 화가 난다	브라이언 변호사가 죽은 것에
hit:1268_conv:2536	confident	확신하는	I know I will be able to get my speeding ticket overturned.	과속 티켓을 뒤집을 수 있을 거라는 걸 알고 있다.	과속 티켓을 뒤집을 수 있을 거라는 걸
hit:1268_conv:2537	proud	자랑스러운	My daughter learned to read and I am so unbelievably happy about it!	내 딸이 읽는 법을 배웠고, 나는 그것에 대해 믿을 수 없을 정도로 행복하다!	내 딸이 읽는 법을 배웠고
hit:1269_conv:2539	anticipating	기대하는	My brother is about to find out that I had to steal $20 from him to pay for gas, since I was in such a bind. He's gonna be so mad at me.	내 동생은 내가 그런 곤경에 처해 있었기 때문에 기름값을 지불하기 위해 그에게서 20달러를 훔쳐야 한다는 사실을 곧 알게 될 것입니다. 그는 나에게 너무 화를 낼거야.	내 동생은 내가###그에게서 20달러를 훔쳐야 한다는 사실을 곧 알게 될 것입니다
hit:1270_conv:2540	sentimental	감상적인	Watched an old TV show that I used to watch with my ex-girlfriend. Made me yearn for those past times. But trying not to get too down in the dumps about it.	전 여자친구와 함께 보던 옛날 TV 프로그램을 봤다. 지난 시간 동안 나를 위로하게 했다 그러나 그 일에 대해서는 너무 낙담하지 않도록 노력하고 있다	전 여자친구와 함께 보던 옛날 TV 프로그램을
hit:1270_conv:2541	embarrassed	당황스러운	I spend way too much money on food. Its getting bad.	나는 음식에 너무 많은 돈을 쓴다 점점 나빠졌다	음식에 너무 많은 돈을 쓴다
hit:1271_conv:2542	afraid	두려워하는	Really don't want to start my new job in a week. It's at a fast food place and I don't know if I'll be able to keep up with demand.	정말 일주일 만에 새로운 일을 시작하고 싶지 않다 빠른 음식점에 있는데 수요를 따라갈 수 있을지 모르겠다.	수요를 따라갈 수 있을지 모르겠다.
hit:1271_conv:2543	surprised	놀란	When someone stole my lawn mower.	누군가 내 잔디 깎는 기계를 훔쳤을 때.	누군가 내 잔디 깎는 기계를 훔쳤을 때.
hit:1272_conv:2544	lonely	외로운	My dad just passed away. Even though I haven't lived near him to be able to see him often in a long time, I really feel his missed presence. It just feels... strange.	우리 아버지는 막 돌아가셨다 오랜만에 그를 자주 볼 수 있도록 가까이 살지는 못했지만, 정말 그가 놓친 존재감을 느끼게 된다. 그냥 이상하게 느껴질 뿐이야	우리 아버지는 막 돌아가셨다
hit:1272_conv:2545	impressed	감명받은	I was in awe of the driving ability of my old aunt, she's old but she still has it!	나는 고모의 운전 능력을 경외하고 있었는데, 그녀는 나이가 들었지만 여전히 그것을 가지고 있다!	고모의 운전 능력을
hit:1274_conv:2549	excited	흥분한	I have a two week vacation coming out and I'm really excited about it.	나는 2주 휴가가 나오는데 정말 흥분하고 있다.	2주 휴가가 나오는데
hit:1275_conv:2551	embarrassed	당황스러운	I lied to a cop about why I was speeding and immediately felt guilty about it.	내가 왜 속도를 내고 있는지 경찰에게 거짓말을 했고 곧바로 죄책감을 느꼈다.	내가 왜 속도를 내고 있는지 경찰에게 거짓말을 했고
hit:1276_conv:2552	afraid	두려워하는	just heard a thump upstairs in a house I'm house sitting all alone at. Really don't want to go check it out..	혼자 앉아 있는 집에서 위층에서 쿵쿵거리는 소리가 들렸습니다. 진짜 보러가기 싫다..	혼자 앉아 있는 집에서 위층에서 쿵쿵거리는 소리가 들렸습니다
hit:1276_conv:2553	surprised	놀란	I was surprised out water company started on my street and tore up our whole street replacing water pipes	나는 물 회사가 우리 거리에 시작되어 수도관을 교체하면서 거리 전체를 찢었다는 사실에 놀랐습니다.	물 회사가###거리 전체를 찢었다는 사실에
hit:1277_conv:2555	angry	화난	My coworker blamed his bad work mistake on me.	내 동료는 나에게 잘못된 일을 탓했다	내 동료는 나에게 잘못된 일을 탓했다
hit:1278_conv:2556	disgusted	역겨운	Sitting next to my baby brother who's two-years-old, and he's just ripping farts. Really wish I didn't have to stay with my parents during the summer while college is out.	두 살배기 동생 옆에 앉아서 방귀를 뀌고 있어요. 대학이 방학 동안 여름 동안 부모님과 함께 있을 필요가 없었으면 정말 좋겠습니다.	두 살배기 동생 옆에 앉아서 방귀를 뀌고 있어요
hit:1279_conv:2558	sentimental	감상적인	Watched an old Tv show I watched as a kid--a cartoon. Reminded me of the time I used to spend with my brother after school, when there was nothing we had to care or worry about	어렸을 때 보았던 오래된 TV 쇼를 보았습니다. 만화입니다. 방과 후에 형과 함께 보내던 시간이 생각났어, 신경쓸 것도 걱정할 것도 없었어	어렸을 때 보았던 오래된 TV 쇼를
hit:1279_conv:2559	embarrassed	당황스러운	I pirated a few games that I'm really enjoying and feel guilty for not supporting the developers.	내가 정말 즐기고 있고 개발자를 지원하지 않은 것에 대해 죄책감을 느끼는 몇 가지 게임을 불법 복제했습니다.	몇 가지 게임을 불법 복제했습니다.
hit:1280_conv:2560	proud	자랑스러운	Saw my brother graduate college last month! Felt so happy for him finally achieving what he's worked hard for. Hope he gets a job soon, though.	지난달 동생이 대학원을 졸업한 걸 봤어요! 마침내 그가 열심히 해온 일을 이루게 될 정도로 행복했다 그가 곧 일자리를 얻기를 바란다	동생이 대학원을 졸업한 걸
hit:1280_conv:2561	angry	화난	I've been pretty agitated about the slow internet speeds. I think it's the weather?	나는 인터넷 속도가 느린 것에 대해 상당히 화가 났다 날씨라고 생각해요?	인터넷 속도가 느린 것에 대해
hit:1281_conv:2562	afraid	두려워하는	I have anxiety so I get terrible panick attacks sometimes.	나는 불안이 있어서 가끔 무서운 공황발작을 한다.	공황발작을 한다.
hit:1282_conv:2565	afraid	두려워하는	There was some weird bumping noises in my house last night.	어젯밤 우리 집에서 이상한 소리가 들렸다	이상한 소리가 들렸다
hit:1283_conv:2567	angry	화난	Yesterday, I took a flight. During the flight, I went to toilet and came just after me. She kept knocking on the door repeatedly, aggressively and multiple times.	어제 비행기를 탔다 비행기 중에 화장실에 가서 바로 뒤에 왔다. 그녀는 계속해서 문을 두드리며 적극적이고 여러 번 두드렸다	계속해서 문을 두드리며
hit:1284_conv:2568	lonely	외로운	I just moved to a new city for work. I do not know anyone that lives here.	나는 막 새로운 도시로 이사를 갔다 여기 사는 사람은 아무도 모른다.	새로운 도시로 이사를 갔다
hit:1284_conv:2569	disgusted	역겨운	This lady at the store was yelling and hitting her toddler the other day when I was shopping. I was appalled at what she did.	그 가게에 있던 이 여자가 쇼핑을 하던 다음 날 고함을 지르며 아이를 때리고 있었다 나는 그녀가 한 짓에 분노했다	고함을 지르며 아이를 때리고 있었다
hit:1285_conv:2571	disgusted	역겨운	I was shocked to see how many hotdogs they were eating at once. This has to be a sin...and a waste of food!	그들이 얼마나 많은 핫도그를 한꺼번에 먹고 있는지 보고 충격을 받았다 이건 죄야... 음식 낭비야!	얼마나 많은 핫도그를 한꺼번에 먹고 있는지
hit:1286_conv:2572	angry	화난	I can't believe my favorite restaurant was closed today. I was so upset.	오늘 내가 가장 좋아하는 식당이 문을 닫았다니 믿기지 않는다. 나는 너무 화가 났다	내가 가장 좋아하는 식당이 문을 닫았다니
hit:1286_conv:2573	surprised	놀란	About a month ago, I went and got my mail like I always do, and there was a weird looking envalope that looked like a check. I figured it was bogus and set it on the counter. My fiance got home and opened it and said it was not bogus, it was actually a settlement check for $500 from a company I worked for 5 years ago that did not comp overtime correctly!	약 한 달 전, 늘 하던 대로 메일을 받았는데 수표처럼 생긴 이상한 봉투가 있었습니다. 나는 그것이 가짜라고 생각하고 카운터에 그것을 놓았다. 제 약혼자가 집에 와서 열어보니 가짜가 아니라 5년 전에 일했던 회사에서 잔업을 제대로 계산하지 않은 500달러의 정산 수표였습니다!	잔업을 제대로 계산하지 않은 500달러의 정산 수표였습니다!
hit:1287_conv:2574	afraid	두려워하는	I am afraid to airplanes.	나는 비행기를 무서워한다	비행기를
hit:1288_conv:2576	grateful	고마워하는	I am so fortunate to have a great mother.	나는 위대한 엄마가 있어서 너무 다행이다.	위대한 엄마가 있어서
hit:1289_conv:2578	joyful	즐거운	I was so happy when my son won his swim race.	아들이 수영 경주에서 이겼을 때 나는 너무 행복했다	아들이 수영 경주에서 이겼을 때
hit:1292_conv:2584	prepared	준비된	I stayed up all night reviewing spelling words. I was able to pass my English test easily the next day.	나는 철자법을 검토하면서 밤새도록 깨어 있었다. 나는 다음날 영어 시험에 쉽게 합격할 수 있었다.	철자법을 검토하면서 밤새도록 깨어 있었다.
hit:1292_conv:2585	angry	화난	Once my Uncle made racist comments towards me. I told him it's not funny, thinking he was joking. Turns out he was serious, and all he did was make more racist remarks.	한때 삼촌이 나를 향해 인종차별적인 발언을 했다 나는 그가 농담이라고 생각하며 웃기지 않는다고 말했다 그가 진지했던 것으로 나타났고, 그가 한 일은 더 많은 인종차별적 발언이었다	삼촌이 나를 향해 인종차별적인 발언을 했다
hit:1293_conv:2586	lonely	외로운	My best friend died last month.	제 가장 친한 친구가 지난달에 사망했습니다.	제 가장 친한 친구가 지난달에 사망했습니다.
hit:1294_conv:2588	sad	슬픈	Yesterday, my grandmother was admitted to the hospital for cancer. I was sad.	어제 할머니는 암으로 병원에 입원했다 나는 슬퍼했다	할머니는 암으로 병원에 입원했다
hit:1294_conv:2589	prepared	준비된	I am ready for my wedding day.	나는 나의 결혼식 날을 위해 준비했다.	나의 결혼식 날을 위해
hit:1295_conv:2590	disgusted	역겨운	I went out to my car yesterday and found a dead possum at the end of my driveway. It was revolting.	나는 어제 내 차에 갔고 내 진입로 끝에서 죽은 주머니쥐를 발견했습니다. 그것은 역겨웠다.	죽은 주머니쥐를 발견했습니다
hit:1295_conv:2591	disgusted	역겨운	i am so annoyed at President Trump	트럼프 대통령에게 너무 짜증이 난다	트럼프 대통령에게
hit:1296_conv:2592	prepared	준비된	I am ready for school to go back.	나는 다시 돌아갈 준비가 되어 있다	다시 돌아갈
hit:1296_conv:2593	lonely	외로운	I went hunting with a friend, but I somehow got separated. I had to spend all night by myself in the woods.	친구와 함께 사냥을 갔는데 어떻게든 헤어졌다. 나는 숲 속에서 혼자 밤새 보내야 했다	나는 숲 속에서 혼자 밤새 보내야 했다
hit:1297_conv:2594	angry	화난	I am so mad that I couldn't go to Disneyland.	너무 화가나서 디즈니랜드에 가지 못했어요.	디즈니랜드에 가지 못했어요.
hit:1298_conv:2596	embarrassed	당황스러운	I can't believe I lied to my mother.	나는 엄마에게 거짓말을 했다고 믿을 수가 없다.	엄마에게 거짓말을 했다고
hit:1298_conv:2597	afraid	두려워하는	I finally saw the movie with that scary Japanese girl with white skin. I now believe I can't sleep without the lights on lol.	마침내 흰 피부를 가진 그 무서운 일본 소녀와 함께 그 영화를 봤다. 이제 롤에 불이 켜지지 않으면 잠을 잘 수 없다고 믿는다.	일본 소녀와
hit:1299_conv:2599	grateful	고마워하는	Last week, I lost my driver's license while I was out in about. Turns out, I left it on top of my car. My neighbor returned it and I was so thankful.	지난주에 외출을 하다가 운전 면허증을 잃어버렸습니다. 알고보니 차 위에 놔뒀습니다. 이웃님이 반품해주셔서 너무 감사했습니다.	운전 면허증을###이웃님이 반품해주셔서
hit:1300_conv:2600	trusting	신뢰하는	I am loyal to my wife.	나는 아내에게 충성스럽다	아내에게
hit:1300_conv:2601	disgusted	역겨운	I saw a video of a burger at wendy's crawling with spiders. The guy had eaten half the sanwhich before he saw the spiders.	우리 집 버거가 거미줄로 기어오르는 동영상을 봤다. 그 남자는 거미를 보기 전에 반쯤 먹었었다	버거가 거미줄로 기어오르는 동영상을 봤다
hit:1301_conv:2602	hopeful	희망에 찬	I started my new job yesterday. Hoping for a promotion soon.	나는 어제 새로운 일을 시작했다 곧 승진을 기대한다	승진을
hit:1301_conv:2603	disappointed	실망한	About four years ago, my apartment was robbed. I discovered the state of my apartment. Everything turn over, any object that had some value was taken. I was totaly destroyed.	약 4년 전, 내 아파트가 강도를 당했다 나는 아파트 상태를 발견했다 모든 것이 뒤집히고, 어떤 가치가 있는 물건이라도 가져갔다. 나는 완전히 파괴되었다	내 아파트가 강도를 당했다
hit:1302_conv:2604	surprised	놀란	A month ago, my parents surprised me with a visit for my birthday. I was so shocked!	한 달 전, 부모님이 생일을 맞아 방문해서 놀랐다. 정말 충격을 받았어!	부모님이 생일을 맞아 방문해서
hit:1303_conv:2606	afraid	두려워하는	I am going to look for a job as soon as school starts. Im excited.	개학하자마자 일자리를 구하려고 해요. 나는 신이 난다.	일자리를 구하려고 해요
hit:1303_conv:2607	angry	화난	President Trump annoys me.	트럼프 대통령이 나를 짜증나게 한다.	트럼프 대통령이
hit:1304_conv:2608	angry	화난	My pizza didn't arrive on time last night - it was an hour late!	내 피자는 어젯밤에 제때 도착하지 않았어. 한 시간 늦었어!	내 피자는###한 시간 늦었어!
hit:1305_conv:2610	sad	슬픈	I couldn't find my debit card all week and I've finally given. I think I have to get it replaced.	일주일 내내 직불카드를 못 찾았는데 드디어 주었다 교체해야 할 것 같아	직불카드를 못 찾았는데
hit:1306_conv:2612	disappointed	실망한	My car was broken into.	내 차가 고장났다	내 차가 고장났다
hit:1306_conv:2613	caring	돌보는	I am helping my father as he has gotten older.	나는 아버지가 나이가 들수록 도와주고 있다	아버지가
hit:1307_conv:2614	lonely	외로운	I went to the bowling alley yesterday all alone because my friends ditched me.	친구들이 날 버렸기 때문에 어제 혼자 볼링골목에 갔다.	혼자 볼링골목에 갔다.
hit:1307_conv:2615	angry	화난	Hillary Clinton annoys me.	힐러리 클린턴이 나를 짜증나게 한다	힐러리 클린턴이
hit:1308_conv:2616	prepared	준비된	I took my last final exam for the semester yesterday. I think I did pretty well on it.	나는 어제 학기 마지막 기말고사를 치렀다 나는 그 일을 꽤 잘 했다고 생각한다	학기 마지막 기말고사를 치렀다
hit:1308_conv:2617	trusting	신뢰하는	I stayed with my last partner through many trials and tribulations	나는 많은 시험과 부족을 거쳐 마지막 파트너와 함께 있었다	마지막 파트너와
hit:1309_conv:2618	proud	자랑스러운	I once entered a card game tournament and came in first place. I know it's a small achievement, but I felt great.	한때 카드 게임 대회에 진출해 1위에 오른 적이 있다. 작은 성과라는 걸 알지만 기분이 좋았다.	카드 게임 대회에 진출해 1위에 오른 적이 있다.
hit:1309_conv:2619	disgusted	역겨운	I am sick that I send Obama money for his campaign.	나는 오바마 선거운동을 위해 돈을 보내는 것이 아프다	오바마 선거운동을 위해 돈을 보내는 것이
hit:1310_conv:2621	angry	화난	I went to traffic court thinking that my ticket would be thrown out but the judge wouldn't give me any lenience.	나는 내 티켓이 버려질 것이라고 생각하고 교통법원에 갔지만 판사가 나에게 아무런 관대함을 주지 않을 것이다.	판사가 나에게 아무런 관대함을 주지 않을 것이다.
hit:1311_conv:2623	confident	확신하는	I placed a wager/bet on a UFC fight last Saturday. I knew I was going to be right and get paid.	나는 지난 토요일 UFC 싸움에 베팅을 걸었다 나는 내가 옳다는 것을 알고 돈을 받을 것이다	UFC 싸움에 베팅을 걸었다###돈을 받을 것이다
hit:1312_conv:2624	afraid	두려워하는	I almost got into an accident yesterday. It was terrifying.	나는 어제 거의 사고를 당할 뻔했다. 그것은 끔찍했다.	거의 사고를 당할 뻔했다
hit:1312_conv:2625	prepared	준비된	I did my homework ahead of time. I knew I would not have enough time on the weekends.	나는 숙제를 미리 했다. 나는 주말에 시간이 충분하지 않을 것이라는 것을 알고 있었다.	나는 숙제를 미리 했다
hit:1313_conv:2627	disappointed	실망한	My dog peed all over my new, fresh, funky socks yesterday	어제 내 개는 새롭고 신선하고 펑키한 양말에 오줌을 쌌어	어제 내 개는 새롭고 신선하고 펑키한 양말에 오줌을 쌌어
hit:1314_conv:2628	joyful	즐거운	I am so happy it is almost August.	벌써 8월이 다가오니 너무 좋네요.	벌써 8월이 다가오니
hit:1314_conv:2629	sentimental	감상적인	There are times when I wish I could I had not sold my Nissan Maxima. I have an SUV but I miss the sedan. I miss driving closer to the ground and having better gas mileage.	닛산 맥시마를 팔지 않았더라면 하는 생각이 들 때가 있습니다. 나는 SUV를 가지고 있지만 세단은 그리워. 나는 지면에 더 가까이 운전하고 더 나은 연비를 보고 싶다.	닛산 맥시마를 팔지 않았더라면
hit:1316_conv:2632	afraid	두려워하는	I am so afraid of waterbugs. One crawled over my foot at my grandmother house over the weekend.	물벌레가 너무 무서워요. 주말에 할머니 댁에서 한 마리가 내 발을 기어다녔습니다.	물벌레가
hit:1316_conv:2633	afraid	두려워하는	Tomorrow I start my new job.	내일 새로운 일을 시작한다	새로운 일을 시작한다
hit:1317_conv:2634	lonely	외로운	No one showed up for my birthday. I was so alone.	내 생일에 아무도 나타나지 않았다 나는 너무 혼자 있었다	내 생일에 아무도 나타나지 않았다
hit:1319_conv:2639	grateful	고마워하는	I was so hungry and broke. My mother loaned me 20 dollars and I am very thankful.	너무 배고파서 망했어요. 어머니는 나에게 20달러를 빌려주셨고 나는 매우 고마웠다.	어머니는 나에게 20달러를 빌려주셨고
hit:1320_conv:2641	disgusted	역겨운	Today I ran over some roadkill on the way home.	오늘은 집에 가는 길에 로드킬을 만났습니다.	로드킬을 만났습니다
hit:1321_conv:2642	embarrassed	당황스러운	I fell down a flight of stairs at a college football game in a skirt. Everyone laughed at me.	대학 미식축구 경기에서 치마를 입고 계단에서 넘어졌습니다. 모두가 나를 비웃었다.	치마를 입고 계단에서 넘어졌습니다
hit:1322_conv:2645	embarrassed	당황스러운	I haven't even tried my new diet yet. I think I'm doomed to be fat forever.	나는 아직 새로운 다이어트조차 시도하지 않았다 나는 영원히 뚱뚱해질 수 있다고 생각한다	새로운 다이어트조차 시도하지 않았다
hit:1323_conv:2647	proud	자랑스러운	I was very proud of my mom for helping someone with therapy	나는 어머니가 치료를 도와준 것을 매우 자랑스럽게 생각했다	어머니가 치료를 도와준 것을
hit:1325_conv:2650	disappointed	실망한	The dentist isn't able to fix my teeth for the price I thought he could.	그 치과의사는 내가 할 수 있다고 생각했던 가격에 치아를 고치지 못했다	그 치과의사는 내가 할 수 있다고 생각했던 가격에 치아를 고치지 못했다
hit:1326_conv:2652	sad	슬픈	My dog died last week. It was one of the worst days of my life.	우리 개는 지난주에 죽었다 그것은 내 인생 최악의 날 중 하나였다	우리 개는 지난주에 죽었다
hit:1326_conv:2653	angry	화난	I do not like watching horror movies.	나는 공포영화를 보는 것을 싫어한다	공포영화를 보는 것을
hit:1327_conv:2654	surprised	놀란	I was pleasantly shocked when my boyfriend came home with a puppy and flowers for me one time. It was very touching and a great present.	남자친구가 강아지와 꽃을 한 번 들고 집에 오자 충격을 받았다. 매우 감동적이고 멋진 선물이었다	남자친구가 강아지와 꽃을 한 번 들고 집에 오자
hit:1328_conv:2656	disgusted	역겨운	I saw my friend projectile vomit on the rollercoaster. The smell still haunts me...	나는 롤러코스터에서 내 친구가 발사체를 토하는 것을 보았다. 그 냄새가 아직도 나를 괴롭힌다...	롤러코스터에서 내 친구가 발사체를 토하는 것을 보았다
hit:1329_conv:2659	jealous	질투하는	Whenever I see Jeeps on the road, I get so envious!	길에서 지프를 볼 때마다 너무 부럽습니다!	지프를 볼 때마다
hit:1330_conv:2660	angry	화난	For the third time in two weeks someone at work has stolen my lunch and no one will admit it.	2주 만에 세 번째로 직장에서 누군가가 내 점심을 훔쳤고 아무도 그것을 인정하지 않을 것입니다.	2주 만에 세 번째로 직장에서 누군가가 내 점심을 훔쳤고
hit:1330_conv:2661	embarrassed	당황스러운	I wet my pants in class. I wish I could have gone home early.	나는 수업시간에 바지를 적셨다. 집에 일찍 갔더라면 좋았을 텐데.	수업시간에 바지를 적셨다
hit:1331_conv:2662	sentimental	감상적인	I miss being a kid and not having bills.	청구서가 없는 어린 시절이 그리워요.	청구서가 없는 어린 시절이
hit:1332_conv:2664	angry	화난	I was annoyed with people at the store that reach around me.	나는 내 주위에 도달하는 가게의 사람들 때문에 짜증이 났다.	내 주위에 도달하는 가게의 사람들 때문에
hit:1332_conv:2665	excited	흥분한	I'm excited for the upcoming UFC this weekend. I already ordered the PPV and am so ready!	나는 이번 주말 UFC가 열릴 것을 기대한다 나는 이미 PPV를 주문했고 준비가 되어 있어!	UFC가 열릴 것을
hit:1333_conv:2666	grateful	고마워하는	I was on my way to work and got a flat tire. Someone stopped and helped me change it. I was able to make it to work on time.	출근길에 타이어 펑크가 났어요. 누군가 멈추고 내가 그것을 바꾸는 것을 도왔습니다. 제 시간에 작업할 수 있었습니다.	누군가 멈추고 내가 그것을 바꾸는 것을 도왔습니다
hit:1335_conv:2671	sentimental	감상적인	I was visiting my parents last month and tool a ride to my old highschool.	지난달 부모님을 찾아가 옛날 고등학교로 가는 도구를 타고 있었다.	옛날 고등학교로
hit:1336_conv:2672	trusting	신뢰하는	I will always cheer for the New York Jets.	항상 뉴욕제츠를 응원하겠습니다.	항상 뉴욕제츠를 응원하겠습니다.
hit:1336_conv:2673	impressed	감명받은	I was in awe of the skills of the player on my team. He is a true gamer indeed.	나는 우리 팀에 있는 선수의 기술에 경외심을 느꼈다. 그는 참으로 진정한 게이머입니다.	우리 팀에 있는 선수의 기술에
hit:1337_conv:2675	trusting	신뢰하는	I know my father will always have my back.	나는 아버지가 항상 내 등을 지지할 것이라는 것을 압니다.	아버지가
hit:1338_conv:2676	impressed	감명받은	I can't believe how great The Braves are playing.	나는 Braves가 얼마나 훌륭한 플레이를 하는지 믿을 수 없다.	Braves가 얼마나 훌륭한 플레이를 하는지
hit:1339_conv:2679	prepared	준비된	I am ready for my last day of work.	나는 마지막 일을 할 준비가 되었다.	마지막 일을 할
hit:1340_conv:2680	angry	화난	When I go to do the dishes and people haven't rinsed their plates. It drives me crazy to have dried on food. It is so hard to wash off.	내가 설겆이를 하러 갔을 때 사람들은 접시를 헹구지 않았습니다. 음식에 말리는 것은 나를 미치게 만듭니다. 씻기 너무 힘듭니다.	사람들은 접시를 헹구지 않았습니다
hit:1340_conv:2681	caring	돌보는	I really hope for peace one day. For our kids.	나는 어느 날 정말 평화를 바란다 우리 아이들을 위해서	우리 아이들을
hit:1343_conv:2687	angry	화난	My friend took my car without permission a few days ago. Literally...without even asking me!	며칠 전 친구가 허락 없이 내 차를 가져갔다. 말 그대로... 묻지도 않고!	친구가 허락 없이 내 차를 가져갔다
hit:1344_conv:2688	surprised	놀란	I can not believe Prince died.	나는 왕자가 죽은 것을 믿을 수 없다	왕자가 죽은 것을
hit:1344_conv:2689	afraid	두려워하는	I entered my name in a raffle at church. I cant wait to see who wins.	교회에서 추첨을 통해 제 이름을 입력했습니다. 누가 이길지 기대됩니다.	누가 이길지
hit:1345_conv:2691	disappointed	실망한	My son just graduated from high school. He should have graduated last year, but didn't to what he needed to do to finish. I was so unhappy with him.	제 아들이 고등학교를 막 졸업했습니다. 그는 작년에 졸업했어야 했지만 끝내기 위해 해야 할 일을 하지 않았습니다. 나는 그에게 너무 불행했다.	제 아들이###작년에 졸업했어야 했지만 끝내기 위해 해야 할 일을 하지 않았습니다.
hit:1347_conv:2694	sad	슬픈	My dog is missing. We have been looking for her for almost a week. He is a three year old rescue dog that we have only had for a few months.	내 개가 실종되었다 우리는 거의 일주일 동안 그녀를 찾아왔다 그는 우리가 몇 달밖에 안 먹은 3살짜리 구조견이다	내 개가 실종되었다
hit:1348_conv:2696	sad	슬픈	I miss my grandmother. She passed away last year.	할머니가 그리워요. 그녀는 작년에 세상을 떠났다	할머니가###작년에 세상을 떠났다
hit:1348_conv:2697	hopeful	희망에 찬	I have my work evaluation coming up. I feel that I have been doing a good job so I hope for good scores.	나는 업무평가가 나오고 있다 좋은 일을 해왔다는 생각이 들어서 좋은 점수를 기대한다.	좋은 점수를
hit:1349_conv:2698	disgusted	역겨운	I feel disgusted by people who litter on my property	내 재산에 쓰레기를 버리는 사람들에게 싫증이 난다	내 재산에 쓰레기를 버리는 사람들에게
hit:1350_conv:2700	grateful	고마워하는	I am so happy all of my children were born healthy. Everyone isnt so lucky	우리 아이들이 모두 건강하게 태어나서 너무 기쁩니다. 모두가 운이 좋지 않다	우리 아이들이 모두 건강하게 태어나서
hit:1350_conv:2701	impressed	감명받은	My daughter is such a good teenager. She works full time and is still going to high school. She makes great grades and is on the National Honor Society. She really amazes me.	내 딸은 너무 좋은 십대입니다. 그녀는 풀 타임으로 일하고 여전히 고등학교에 다니고 있습니다. 그녀는 좋은 성적을 거두고 National Honor Society에 속해 있습니다. 그녀는 정말 놀랍습니다.	내 딸은 너무 좋은 십대입니다
hit:1351_conv:2702	joyful	즐거운	I fixed my plant hanger today with a new hook screw that had been stripped and broken for a couple weeks.	나는 몇 주 동안 벗겨지고 깨진 새 훅 스크랩으로 오늘 공장 걸레를 고쳤다.	오늘 공장 걸레를 고쳤다.
hit:1351_conv:2703	angry	화난	My mom said I had to get rid of our family dog because she was allergic. I cried for a week it was unbearable, I resented her.	우리 엄마는 우리 집 강아지가 알레르기가 있어서 버려야 한다고 하셨어요. 나는 일주일 동안 견딜 수 없다고 울었고 그녀를 원망했습니다.	우리 엄마는 우리 집 강아지가 알레르기가 있어서 버려야 한다고 하셨어요.
hit:1352_conv:2704	angry	화난	I was late for work the other day because my husband accidentally took my car keys to work with him. He said he had an important meeting and could not bring them to me until after that. How is that my problem?	남편이 자신과 함께 일하기 위해 우연히 차 열쇠를 가져갔기 때문에 그날 출근이 늦었다. 그는 중요한 회의가 있었고 그 이후까지 그들을 데려다 줄 수 없었다고 말했다. 그게 내 문제인가요?	남편이###우연히 차 열쇠를 가져갔기 때문에 그날 출근이 늦었다
hit:1352_conv:2705	excited	흥분한	I am excited to try a new diet.	나는 새로운 다이어트를 시도하고 싶어 흥분한다	새로운 다이어트를 시도하고 싶어
hit:1353_conv:2706	angry	화난	I went to the gym the other day and I forgot my workout shoes. I had to drive all the way home in rush hour to get them.	요전에 헬스장에 갔는데 운동화를 잊어버렸어요. 나는 그것들을 얻기 위해 러시아워에 집까지 차를 몰고 가야 했다.	러시아워에 집까지 차를 몰고 가야 했다.
hit:1353_conv:2707	disappointed	실망한	I just broke up with my boyfriend of 8 years. I am beyond distraught.	8년 사귄 남자친구와 헤어졌습니다. 나는 당황하지 않습니다.	8년 사귄 남자친구와 헤어졌습니다.
hit:1355_conv:2710	disappointed	실망한	I applied for a job online. I didn't get approved.	나는 온라인에서 일자리를 신청했다 나는 승인되지 않았다	승인되지 않았다
hit:1355_conv:2711	prepared	준비된	Since last year hurricane Irma hit my area pretty hard. Before the peak of hurricane season this year I have already gotten extra tanks for my grill, a small generator and a weather radio just in case!	작년부터 허리케인 Irma가 우리 지역을 상당히 강타했습니다. 올해 허리케인 시즌이 정점에 도달하기 전에 만일을 대비하여 그릴, 소형 발전기 및 기상 라디오를 위한 여분의 탱크를 이미 확보했습니다!	만일을 대비하여 그릴, 소형 발전기 및 기상 라디오를 위한 여분의 탱크를 이미 확보했습니다!
hit:1356_conv:2712	prepared	준비된	It was last year, a hurricane was about to make landfall, so I had to make sure I had all my supplies so I can be ready for when it hits.	작년에 허리케인이 상륙하려 했기 때문에 모든 물자를 확보하여 강타할 때를 대비해야 했습니다.	모든 물자를 확보하여
hit:1356_conv:2713	joyful	즐거운	i got the tire i always wanted to buy, it was expensive but worth it	항상 사고 싶었던 타이어를 얻었습니다 비싸지 만 가치가 있습니다	항상 사고 싶었던 타이어를 얻었습니다
hit:1357_conv:2714	joyful	즐거운	I saw some baby ducks that have been in the creek behind my house and so far they are all still alive. So cute.	집 뒤에 있는 개울에 있던 아기 오리 몇 마리가 보였고, 지금까지 그들은 모두 살아 있다. 너무 귀엽다	아기 오리 몇 마리가###모두 살아 있다
hit:1358_conv:2717	angry	화난	I was angry when the Eagles lost the superbowl in 2004. I was young but I was still mad	2004년 이글스가 슈퍼볼을 잃으면서 화가 났다. 나는 어렸지만 여전히 화가 났다	2004년 이글스가 슈퍼볼을 잃으면서
hit:1359_conv:2718	sentimental	감상적인	I get sentimental thinking about all the great times I had as a child on my street growing up	어린 시절 길에서 자라던 모든 멋진 시간에 대해 감상적인 생각을 하게 됩니다.	어린 시절 길에서 자라던 모든 멋진 시간에 대해
hit:1360_conv:2720	angry	화난	I was angry about my work today, It's been frustrating.	오늘 일이 있어서 화가 났습니다. 답답하네요.	오늘 일이 있어서
hit:1360_conv:2721	impressed	감명받은	There is a new restaurant in my neighborhood and it is quite good. We don't have good restaurants.	우리 동네에 새로운 레스토랑이 있는데 꽤 좋다. 우리는 맛있는 식당이 없다	우리 동네에 새로운 레스토랑이
hit:1361_conv:2722	angry	화난	My son woke up soooo early this morning. I barely got any sleep.	우리 아들은 오늘 아침에 너무 일찍 일어났습니다. 잠을 거의 못잤어요.	우리 아들은 오늘 아침에 너무 일찍 일어났습니다
hit:1361_conv:2723	sad	슬픈	My grandmother passed away two weeks ago. I used to see her everyday and its been really hard lately.	우리 할머니는 2주 전에 돌아가셨다 나는 그녀를 일상적으로 보곤 했고, 요즘은 정말 힘들었다	우리 할머니는 2주 전에 돌아가셨다
hit:1362_conv:2725	lonely	외로운	The summer will be over soon and my kids will be back at school. I will miss them	여름이 곧 끝나고 우리 아이들은 다시 학교에 올 것이다 그들을 그리워할 거야	우리 아이들은 다시 학교에 올 것이다
hit:1363_conv:2727	sad	슬픈	I was sad when my grandmother passed away, that was not a good time in my life	할머니가 돌아가셨을 때 슬픈 생각이 들었는데, 그건 내 인생에서 좋은 시간이 아니었다	할머니가 돌아가셨을 때
hit:1364_conv:2728	sentimental	감상적인	I get nostalgic about the old Pokemon games, I loved playing them as a kid	옛날 포켓몬 게임이 그리워 어렸을 때 하는 것을 좋아했습니다.	포켓몬 게임이
hit:1365_conv:2730	sentimental	감상적인	I get sentimental about my family sometimes, I just really love them a lot	가끔 가족들에게 감정이입을 하고 그냥 정말 많이 사랑해요	가족들에게 감정이입을 하고
hit:1366_conv:2732	proud	자랑스러운	I just recently graduated from college. I was the first in my family to do so. My parents were very happy.	나는 최근 대학을 졸업했다 나는 가족 최초로 그렇게 할 수 있었다 우리 부모님은 매우 행복했다	나는 최근 대학을 졸업했다
hit:1366_conv:2733	angry	화난	MY daughter just stuck a bunch of pictures on the wall after I told her not to.	내 딸은 내가 하지 말라고 한 후 벽에 많은 사진을 붙였습니다.	내 딸은###벽에 많은 사진을 붙였습니다.
hit:1367_conv:2734	afraid	두려워하는	A new episode of Stephen Kings new show comes on tonight. It is scary	오늘 밤 Stephen Kings 새 쇼의 새 에피소드가 나옵니다. 그것은 무섭다	Stephen Kings 새 쇼의 새 에피소드가
hit:1367_conv:2735	hopeful	희망에 찬	I am hopeful I will get a better paying job soon, I could really use the money	나는 곧 더 나은 급여를 받는 직업을 갖게 되기를 바라고 돈을 정말로 사용할 수 있기를 바랍니다.	더 나은 급여를 받는 직업을 갖게 되기를
hit:1368_conv:2736	surprised	놀란	Was driving my sister to her friend's house today and the car almost hydroplaned because the streets were wet. Cannot believe I didn't crash into the car in the other lane	오늘 내 동생을 그녀의 친구 집으로 운전하고 있었는데 거리가 젖어 있었기 때문에 차가 거의 물에 젖을 뻔했습니다. 내가 다른 차선에서 차와 충돌하지 않았다는 것을 믿을 수 없다	내가 다른 차선에서 차와 충돌하지 않았다는 것을
hit:1369_conv:2738	afraid	두려워하는	I used to be afraid of the dark. I had a nightlight until i was 13	나는 어둠을 두려워하곤 했다 나는 13살 때까지 야간 조명을 받았다	어둠을
hit:1369_conv:2739	angry	화난	I do not understand why my credit card company would charge me 39 late fee when i was never late before	나는 전에 한 번도 늦은 적이 없는데 왜 내 신용 카드 회사가 나에게 39 연체료를 부과하는지 이해하지 못합니다.	내 신용 카드 회사가 나에게 39 연체료를 부과하는지
hit:1370_conv:2740	trusting	신뢰하는	I am trusting of my girlfriend of almost 3 years, sheis very special to me	나는 거의 3년 사귄 여자친구를 신뢰하고 있습니다. 그녀는 저에게 매우 특별합니다.	3년 사귄 여자친구를
hit:1370_conv:2741	jealous	질투하는	I saw my partner talking to her male college friend in the coffee shop. I became a bit mad at her	나는 파트너가 커피숍에서 남자 대학 친구와 이야기를 나누는 것을 보았다 나는 그녀에게 약간 화가 났다	파트너가 커피숍에서 남자 대학 친구와 이야기를 나누는 것을 보았다
hit:1371_conv:2742	disappointed	실망한	I was devestated when I lost my grandmother, we were very close	나는 할머니를 잃었을 때 황폐해졌습니다. 우리는 아주 가까웠어요	할머니를 잃었을 때
hit:1372_conv:2744	afraid	두려워하는	I was afraid when my dad used to scare me and my brothers	아빠가 나와 동생들을 겁주곤 했을 때 나는 두려웠다.	아빠가 나와 동생들을 겁주곤 했을 때
hit:1372_conv:2745	afraid	두려워하는	Wasn't able to register for one of the classes I need to be on track to graduate in my last year of college. Have to contact the school and see if they'll be able to make an exception and squeeze me into a full class, or I don't know what I'll do.	대학의 마지막 해에 졸업하기 위해 따라야 하는 수업 중 하나에 등록할 수 없었습니다. 학교에 연락해서 예외를 만들어 나를 전체 수업에 집어넣을 수 있는지 확인해야 합니다. 아니면 어떻게 해야 할지 모르겠습니다.	졸업하기 위해 따라야 하는 수업 중 하나에 등록할 수 없었습니다.
hit:1373_conv:2746	embarrassed	당황스러운	I am ashamed that i used to be scared of the dark, I always had a nightlight	어둠을 두려워했던 적이 있어 항상 야간 조명을 받았다는 것이 부끄럽다.	항상 야간 조명을 받았다는 것이
hit:1373_conv:2747	caring	돌보는	I hope my daughters are having a good day at school today.	딸들이 오늘 학교에서 즐거운 하루를 보내길 바란다.	딸들이
hit:1374_conv:2748	grateful	고마워하는	I am grateful for my family, they mean a lot to me even if they are not perfect by any stretch	가족들에게 고맙고, 아무리 완벽하지 않아도 나에게 큰 의미가 있다.	가족들에게
hit:1374_conv:2749	angry	화난	they would not do my lawn properly even with the hefty fees they charge monthy	그들은 매달 부과하는 막대한 비용에도 불구하고 내 잔디밭을 제대로 관리하지 않을 것입니다.	내 잔디밭을 제대로 관리하지 않을 것입니다.
hit:1375_conv:2750	prepared	준비된	My son was at a soccer tournament and his cleats broke! There was no time to find a store and shop but I always keep a pair of cleats in my trunk just in case. They are cheap and a bit beaten up but they did the job and allowed him to play!	내 아들이 축구 대회에 있었는데 그의 신발이 부러졌습니다! 상점과 상점을 찾을 시간이 없었지만 만일을 대비하여 항상 트렁크에 클리트 한 켤레를 보관합니다. 그들은 싸고 약간 구타를 당했지만 일을했고 그가 놀 수 있도록했습니다!	만일을 대비하여 항상 트렁크에 클리트 한 켤레를 보관합니다
hit:1376_conv:2752	sentimental	감상적인	I get nostalgic thinking about Pokemon when I was younger, I had so much fun with that gamer	어렸을때 포켓몬 생각하면 그리운데 그 게이머랑 너무 재밌게 봤어	포켓몬 생각하면
hit:1376_conv:2753	lonely	외로운	I was at a basketball game, although there were so many people. My partner could not make it so it was not fun	농구 경기를 하고 있었는데 사람이 너무 많았어요. 상대가 못해서 재미없었다	상대가 못해서
hit:1377_conv:2754	angry	화난	There was someone in the supermarket on SAturday who had their toddler pushing the trolley. It was so busy and they were just geting in the way so I got furious.	토요일에 슈퍼마켓에 유아가 카트를 밀게 한 사람이 있었습니다. 너무 바빠서 방해만 해서 화가 났습니다.	유아가 카트를 밀게 한 사람이
hit:1377_conv:2755	anticipating	기대하는	I am anticipating the new super smash bros game coming out soon	새로운 슈퍼 스매시 브라더스 게임이 곧 출시될 것으로 기대하고 있습니다.	새로운 슈퍼 스매시 브라더스 게임이 곧 출시될 것으로
hit:1378_conv:2756	excited	흥분한	I am excited for the new super smash bors game coming out soon	곧 새로운 슈퍼 브러시 버스 경기가 나올 것을 기대하고 있다	새로운 슈퍼 브러시 버스 경기가 나올 것을
hit:1379_conv:2758	trusting	신뢰하는	I am faithful to my girlfriend all the time, I wish that was not so rare	나는 항상 여자친구에게 충실하다. 그렇게 드문 일이 아니었으면 좋겠다.	여자친구에게
hit:1379_conv:2759	afraid	두려워하는	Back when I was in school, i studied really well for an important exam. But, still I was so much worried about my test test results.	학교 다닐 때 중요한 시험을 위해 정말 잘 공부했다. 하지만 아직도 시험 결과가 너무 걱정이 많았다.	시험 결과가
hit:1380_conv:2761	content	만족하는	i wanted a large tv like a 65 inch but i was happy with the 42 inch my wife got me	나는 65인치 같은 큰 TV를 원했지만 아내가 사준 42인치에 만족했습니다.	아내가 사준 42인치에
hit:1381_conv:2762	embarrassed	당황스러운	It was christmas time and i did not give anythign to those salvation army bell ringers	크리스마스 때였는데 그 구원군 종들에게 아무 것도 주지 않았어	그 구원군 종들에게 아무 것도 주지 않았어
hit:1381_conv:2763	excited	흥분한	I am excited for the new super smash bros game coming out for the nintendo switch soon	나는 곧 닌텐도 스위치로 나올 새로운 슈퍼 스매시 브라더스 게임에 흥분합니다.	곧 닌텐도 스위치로 나올 새로운 슈퍼 스매시 브라더스 게임에
hit:1382_conv:2765	proud	자랑스러운	My son had been working so hard practicing for his big track meet. He was so nervous.He did great and got first place.	내 아들은 그의 큰 트랙 대회를 위해 열심히 연습했습니다. 그는 매우 긴장했습니다.그는 훌륭하게 해냈고 1위를 했습니다.	내 아들은###1위를 했습니다
hit:1383_conv:2767	angry	화난	I was upset at the way the school is functioning this year.	나는 올해 학교가 운영되는 방식에 화가 났습니다.	학교가 운영되는 방식에
hit:1384_conv:2768	embarrassed	당황스러운	i pooped my pants on a ride at disneyworld a few months back, it stunk up the place but no one suspected me	나는 몇 달 전에 디즈니월드에서 놀이기구를 탈 때 내 바지에 똥을 쌌다.	내 바지에 똥을 쌌다.
hit:1385_conv:2771	disappointed	실망한	I was devestated when my grandmother passed away, i was unsure what to do with myself for a long time after	할머니가 세상을 떠났을 때, 나는 오랫동안 나 자신을 어떻게 해야 할지 확신하지 못했다	할머니가 세상을 떠났을 때
hit:1386_conv:2773	anticipating	기대하는	I cannot wait for the new Pokemon game to come out soon!	새로운 포켓몬 게임이 곧 나오기를 기다릴 수가 없어!	새로운 포켓몬 게임이 곧 나오기를
hit:1388_conv:2776	angry	화난	My job can annoy me sometimes, people always have issues	내 직업은 때때로 나를 귀찮게 할 수 있고 사람들은 항상 문제를 가지고 있습니다	내 직업은
hit:1390_conv:2780	embarrassed	당황스러운	i feel grail d	나는 그릴을 느낀다	그릴
hit:1390_conv:2781	sentimental	감상적인	I sure do miss the good old days of my childhood.	나는 어린 시절의 좋은 옛날을 정말 그리워한다	어린 시절의 좋은 옛날을
hit:1391_conv:2782	grateful	고마워하는	It's always nice to know that I have such good friends to help me when I feel down. It's truly wonderful to know you have people to turn to	내가 우울할 때 나를 도와줄 좋은 친구들이 있다는 것은 항상 좋은 일입니다. 당신에게 의지할 사람들이 있다는 것을 아는 것은 정말 멋진 일입니다.	나를 도와줄 좋은 친구들이
hit:1392_conv:2784	jealous	질투하는	There was a movie I really wanted to see. I invited a friend to go with me, but they decided they didn't want to go with me because they had already decided to go with another friend.	정말 보고 싶었던 영화가 있었습니다. 같이 가자고 친구를 초대했지만 이미 다른 친구와 함께 가기로 결정했기 때문에 함께 가겠다고 하지 않았습니다.	친구를 초대했지만 이미 다른 친구와 함께 가기로 결정했기 때문에
hit:1393_conv:2786	confident	확신하는	I am going to do so well this semester. I can't wait.	나는 이번 학기에 너무 잘할 것이다 기다릴 수 없어.	나는 이번 학기에 너무 잘할 것이다
hit:1394_conv:2789	anticipating	기대하는	I hate going to the dentist. I have an appointment coming up and I don't want to go. I have a tooth that has been hurting me for awhile and I have already put it off.	나는 치과에 가는 것을 싫어한다. 약속이 있는데 가기 싫어요. 나는 한동안 나를 아프게 했던 이가 있고 나는 이미 그것을 미루고 있다.	치과에 가는 것을
hit:1395_conv:2790	proud	자랑스러운	I'm very happy with my daughters educational development.	나는 딸들의 교육 발전에 매우 행복하다	딸들의 교육 발전에
hit:1395_conv:2791	trusting	신뢰하는	I trusted my mom to watch my pets when I was in the hospital.	나는 병원에 있을 때 엄마가 내 애완동물을 돌봐줄 거라 믿었다.	엄마가 내 애완동물을 돌봐줄 거라
hit:1396_conv:2793	anticipating	기대하는	I just went on a fantastic interview. My nerves are really bad awaiting their decision on if I got the job or not.	방금 멋진 인터뷰를 하러 갔습니다. 내 신경은 내가 직업을 얻을 수 있는지 여부에 대한 결정을 기다리는 정말 나쁩니다.	내가 직업을 얻을 수 있는지 여부에 대한 결정을 기다리는
hit:1397_conv:2795	hopeful	희망에 찬	I pray that I will beat my disease.	나는 내 병을 이겨내기를 기도한다	내 병을 이겨내기를
hit:1400_conv:2800	disappointed	실망한	My beloved tabby/calico mix cat, Callie, was out in our yard sunning and playing. A stray pit bull came into the yard, caught her and shook her like a rag doll, and killed her.	사랑하는 카비,칼리코 믹스 고양이 칼리가 우리 마당에서 햇볕을 쬐고 놀고 있었다. 구덩이 한 마리가 마당에 들어와 그녀를 붙잡고 인형처럼 흔들어 죽였다.	구덩이 한 마리가 마당에 들어와 그녀를 붙잡고 인형처럼 흔들어 죽였다.
hit:1400_conv:2801	jealous	질투하는	When I was a kid- I was very jealous when my cousin would get different presents then me on our birthday.	어릴 적 사촌이 다른 선물을 받을 때 나는 생일에 매우 질투했다.	어릴 적 사촌이 다른 선물을 받을 때
hit:1401_conv:2802	lonely	외로운	I am lonely when my bf is away at therapy but its for the best	나는 내 BF가 치료를 받지 않을 때 외롭지만 최선을 다합니다.	내 BF가 치료를 받지 않을 때
hit:1402_conv:2804	disappointed	실망한	My cat recently died. I had her since I was 5 years old. She was 23. I feel so lost and lonely without her.	내 고양이는 최근 죽었다 나는 5살 때부터 그녀를 얻었다 그녀는 23살이었다 그녀 없이 너무 길을 잃고 외롭게 느껴진다	고양이는 최근 죽었다
hit:1402_conv:2805	afraid	두려워하는	afraid that my daughter will be bullied	내 딸이 괴롭힘을 당할까봐 두려워	딸이 괴롭힘을 당할까봐
hit:1403_conv:2806	grateful	고마워하는	My friend lost her job but won $5,000 from a scratch-off ticket.	내 친구는 일자리를 잃었지만 스크랩 티켓으로 5천 달러를 받았다	스크랩 티켓으로 5천 달러를 받았다
hit:1403_conv:2807	confident	확신하는	I am confident about my abilities to succeed in business if I try.	내가 노력하면 사업에 성공할 수 있는 능력에 자신감이 있다.	노력하면 사업에 성공할 수 있는 능력에
hit:1404_conv:2808	impressed	감명받은	I've been very pleased with my daughters' musical performances.	나는 딸들의 뮤지컬 공연에 매우 기뻐했다	딸들의 뮤지컬 공연에
hit:1405_conv:2810	disappointed	실망한	I just learned that I field my final exam. I was planning on taking the summer off but now I have to take the class over instead.	나는 막 기말고사를 치른다는 것을 알게 되었다 여름방학을 계획하고 있었는데 지금은 대신 수업을 들어야 한다.	여름방학을 계획하고 있었는데 지금은 대신 수업을 들어야 한다.
hit:1407_conv:2815	afraid	두려워하는	My friend's eyes keep hurting at night. She's been to the doctor, but they can't find anything wrong with her.	내 친구의 눈은 밤에 계속 아파요. 그녀는 의사에게 갔지만 그녀에게 어떤 문제도 발견할 수 없었습니다.	의사에게 갔지만 그녀에게 어떤 문제도 발견할 수 없었습니다.
hit:1408_conv:2817	proud	자랑스러운	My little boy won the spelling bee!	내 어린 아이가 스펠링 벌을 따냈어!	내 어린 아이가 스펠링 벌을 따냈어!
hit:1409_conv:2818	caring	돌보는	I worry about my parents in their old age.	부모님의 노년이 걱정됩니다.	부모님의
hit:1409_conv:2819	caring	돌보는	Visited my grandma, and she is still as loving as can be. Her cooking is wonderful.	할머니를 찾았는데, 여전히 그녀는 가능한 한 사랑스럽다 그녀의 요리는 훌륭하다	할머니를
hit:1410_conv:2820	trusting	신뢰하는	My girlfriend is working in another country for 2 years. I'm afraid of the people she'll meet, but I trust her.	내 여자친구는 2년 동안 다른 나라에서 일하고 있다 나는 그녀가 만날 사람들을 두려워하지만 그녀를 믿는다	내 여자친구는
hit:1411_conv:2822	jealous	질투하는	My friend at work just got promoted at work. I thought that I would be too but it wasnt the case. I was not too thrilled to learn he was and I wasnt.	직장에 있는 내 친구가 직장에서 방금 승진했습니다. 나도 그럴 거라고 생각했는데 그게 아니었다. 나는 그가 그랬고 나는 그렇지 않았다는 사실에 너무 흥분하지 않았습니다.	내 친구가 직장에서 방금 승진했습니다
hit:1411_conv:2823	impressed	감명받은	I am impressed by the owner of goats of anarchy. She goes on no matter what.	나는 무정부 상태의 염소의 소유자에게 깊은 인상을 받았습니다. 그녀는 무슨 일이 있어도 계속합니다.	무정부 상태의 염소의 소유자에게###무슨 일이 있어도 계속합니다.
hit:1412_conv:2824	impressed	감명받은	I was impressed with my friend when she finally left her ex.	그녀가 마침내 전 남편을 떠났을 때 나는 친구에게 감동을 받았다	그녀가 마침내 전 남편을 떠났을 때
hit:1413_conv:2827	proud	자랑스러운	when my daughter walked for the first time	딸이 처음 걸었을 때	딸이 처음 걸었을 때
hit:1414_conv:2828	angry	화난	Went to the rec center today after work, and it was closed. They didn't announce it or anything	오늘 퇴근 후 레크레이션 센터에 갔더니 문을 닫았습니다. 그들은 그것을 발표하지 않았다	레크레이션 센터에 갔더니 문을 닫았습니다.
hit:1414_conv:2829	angry	화난	I was furious when my mom was gossipped about.	나는 엄마가 험담을 하면 화가 났다.	엄마가 험담을 하면
hit:1415_conv:2830	proud	자랑스러운	I finally got promoted at work after 3 years!	나는 3년 만에 마침내 직장에서 승진했다!	승진했다!
hit:1416_conv:2832	surprised	놀란	I actually lost weight. I didn't intend to at first, just went through a rough patch, but then realized I was losing and kept at it in a better way. And a lot of other issues eventually went away becuase of it.	나는 실제로 살이 빠졌다. 처음에는 의도하지 않았고 거친 패치를 겪었지만 나중에 내가 지고 있다는 것을 깨닫고 더 나은 방식으로 유지했습니다. 그리고 그로 인해 다른 많은 문제가 결국 사라졌습니다.	실제로 살이 빠졌다
hit:1416_conv:2833	afraid	두려워하는	I have a toothache. It has been getting worse for the past month. I don't want to go to the dentist though. I hate going.	치통이 있어요. 지난 한 달 동안 악화되었습니다. 그래도 치과는 가고 싶지 않아요. 나는 가기 싫어.	치통이###치과는 가고 싶지 않아요.
hit:1417_conv:2834	trusting	신뢰하는	I felt faithful when my cats were sick and needed palliative care.	고양이가 아프고 완화 치료가 필요할 때 나는 충실함을 느꼈습니다.	고양이가 아프고 완화 치료가 필요할 때
hit:1417_conv:2835	angry	화난	when i found out my wife cheated on me	아내가 바람을 피웠다는 걸 알았을 때	아내가 바람을 피웠다는 걸 알았을 때
hit:1418_conv:2837	angry	화난	I was furious when ticketed for a car on my own property.	나는 내 소유지에서 차를 발권했을 때 화가 났습니다.	나는 내 소유지에서 차를 발권했을 때
hit:1419_conv:2838	prepared	준비된	I've been practicing speaking in front of people for 4 months now. I think I'm ready for open mic night.	나는 지금 4개월 동안 사람들 앞에서 연습을 하고 있다 나는 마이크로 밤을 열 준비가 되어 있다고 생각한다	4개월 동안 사람들 앞에서 연습을 하고 있다
hit:1419_conv:2839	sentimental	감상적인	It makes me think of the good old days when I was a kid when I listen to the music in my aunts car	이모차에서 음악을 들으니 어릴적 좋았던 옛날 생각이 난다	이모차에서 음악을 들으니
hit:1420_conv:2840	embarrassed	당황스러운	I snooped through my friend's phone and read some questionable text.	나는 친구의 전화를 슬쩍 훑어보며 의문의 문자를 몇 개 읽었다	나는 친구의 전화를 슬쩍 훑어보며
hit:1421_conv:2842	disappointed	실망한	Was supposed to hang out with my friend after work but turns out she has to work late.	퇴근 후 친구와 어울리기로 했는데 늦게까지 일을 해야 합니다.	늦게까지 일을 해야 합니다.
hit:1422_conv:2845	proud	자랑스러운	My daughter has gotten everything ready for school and she still has ten more days before it starts. She is becoming so responsible.	제 딸은 학교 갈 모든 준비를 마쳤고 개학까지 열흘이 더 남아 있습니다. 그녀는 너무 책임감이 커지고 있습니다.	제 딸은###너무 책임감이 커지고 있습니다
hit:1423_conv:2846	anticipating	기대하는	Got a call that I won the weekend trip to New York. I've never been!	주말 뉴욕 여행에 당첨되었다는 전화를 받았습니다. 난 적이 없어!	주말 뉴욕 여행에 당첨되었다는
hit:1423_conv:2847	disgusted	역겨운	I found a snake in the yard two days ago.	나는 이틀 전 마당에서 뱀을 발견했다	뱀을 발견했다
hit:1424_conv:2848	angry	화난	Got to the hotel where I booked my room, and it turns out they gave my room to someone else!	방을 예약한 호텔에 도착했는데, 다른 사람에게 방을 줬다는 것이 드러났다!	다른 사람에게 방을 줬다는 것이
hit:1425_conv:2850	excited	흥분한	I am so excited to get away for a bit	나는 잠시 떨어져 있기에 너무 흥분된다	잠시 떨어져 있기에
hit:1426_conv:2853	sentimental	감상적인	I went to my old workplace. A lot of my coworkers were still there. I miss them sometimes.	나는 옛날 직장에 갔다 많은 동료들이 여전히 거기에 있었다 나는 가끔 그들을 그리워한다	옛날 직장에 갔다
hit:1427_conv:2854	jealous	질투하는	Everyone on my street has a nicer car than I do. My car barely even starts.	내 거리에 있는 모든 사람들은 나보다 더 좋은 차를 가지고 있다 내 차가 거의 시작되지 않는다	내 거리에 있는 모든 사람들은 나보다 더 좋은 차를 가지고 있다
hit:1427_conv:2855	content	만족하는	After 40k in credit card bills and a mortgage, I finally paid it all off.	신용카드 지폐와 주택담보대출 40k이 지난 뒤 마침내 다 갚았다.	마침내 다 갚았다.
hit:1428_conv:2857	impressed	감명받은	I've been happy with the amount of work I've gotten done today.	나는 오늘 해낸 일의 양에 기뻐했다	해낸 일의 양에
hit:1429_conv:2858	proud	자랑스러운	After trying to lose weight for years, I finally got to goal weight.	몇 년 동안 체중 감량을 시도한 끝에 마침내 목표 체중에 도달했습니다.	마침내 목표 체중에 도달했습니다.
hit:1429_conv:2859	surprised	놀란	When my mom bought me bunch of energy drinks and I didn't have to get any myself. Relief!	엄마가 에너지 드링크를 잔뜩 사주셨을 때 나는 아무 것도 살 필요가 없었습니다. 안도!	엄마가 에너지 드링크를 잔뜩 사주셨을 때
hit:1430_conv:2861	disappointed	실망한	I just grounded my son for a long time. He got in trouble for shoplifting at the mall. The police called me to come get him.	나는 아들에게 오랫동안 입을 다물었다 그는 쇼핑몰에서 도둑질을 해서 곤경에 처했다 경찰은 나에게 그를 데리러 왔다	아들에게###쇼핑몰에서 도둑질을 해서
hit:1431_conv:2863	proud	자랑스러운	I never liked exercising, but I've finally got to exercising for a good month straight.	운동을 좋아하지 않았는데 드디어 한달 연속 운동을 하게 되었습니다.	드디어 한달 연속 운동을 하게 되었습니다.
hit:1432_conv:2864	surprised	놀란	I found 6 puppies on my doorstep.	집앞에서 6마리의 강아지를 찾았습니다.	집앞에서 6마리의 강아지를 찾았습니다.
hit:1432_conv:2865	impressed	감명받은	I am impressed with my friend who rescues animls down south no matter what she is up against constantly.	나는 그녀가 끊임없이 반대하는 것이 무엇이든 상관없이 남쪽으로 동물들을 구출하는 내 친구에게 깊은 인상을 받았습니다.	남쪽으로 동물들을 구출하는 내 친구에게
hit:1433_conv:2866	embarrassed	당황스러운	I let out a loud fart while eating lunch with my coworkers moments ago.	얼마 전 직장 동료들과 점심을 먹다가 큰 소리로 방귀를 뀌었습니다.	큰 소리로 방귀를 뀌었습니다.
hit:1433_conv:2867	trusting	신뢰하는	After the first team meeting under new management I felt very sure that i can depend on my team	새로운 경영진의 첫 팀 미팅 후 팀에 의존할 수 있다는 확신이 들었습니다.	새로운 경영진의
hit:1434_conv:2869	grateful	고마워하는	I am so excited about being able to work from home. No more stuffy office job!	집에서 일할 수 있게 되어 너무 기쁩니다. 답답한 사무직은 이제 그만!	집에서 일할 수 있게 되어
hit:1436_conv:2872	impressed	감명받은	My friend works, goes to school full-time and takes care of his sick mom.	내 친구는 일을 하고, 학교에 풀타임으로 다니고, 아픈 엄마를 돌봅니다.	내 친구는 일을 하고, 학교에 풀타임으로 다니고, 아픈 엄마를 돌봅니다.
hit:1437_conv:2875	afraid	두려워하는	My boss wants me to babysit his daughter.	내 상사는 내가 그의 딸을 돌보기를 원합니다.	내 상사는 내가 그의 딸을 돌보기를 원합니다.
hit:1438_conv:2877	content	만족하는	I think I'm quite happy working from home now. It didn't go too well the first time.	지금은 재택근무가 아주 행복한 것 같아요. 처음에는 잘 되지 않았습니다.	재택근무가
hit:1439_conv:2879	jealous	질투하는	All of my friends are married. I can't even get a decent boyfriend.	내 친구들은 모두 결혼했다 나는 괜찮은 남자친구조차 얻을 수 없다	내 친구들은 모두 결혼했다
hit:1440_conv:2880	embarrassed	당황스러운	My friend left her cactus under my care. It's been with her for 5 years. It's kinda dead now I think.	내 친구는 내가 돌봐주는 동안 선인장을 남겼다 그녀와 5년 동안 함께 있었다 지금은 좀 죽은 것 같다	선인장을###좀 죽은 것 같다
hit:1440_conv:2881	caring	돌보는	I am heading to the goodwill later to donate some of our old belongings.	나는 나중에 우리의 오래된 소지품 중 일부를 기부하기 위해 친선 단체로 향하고 있습니다.	우리의 오래된 소지품 중 일부를 기부하기 위해
hit:1441_conv:2882	content	만족하는	I had some Big Macs and Taco Bell gorditas. They were delicious.	나는 빅맥스와 타코벨 고디타를 몇 개 먹었다 그들은 맛있었다	빅맥스와 타코벨 고디타를###맛있었다
hit:1442_conv:2884	caring	돌보는	My friend lost her job. I've been buying her groceries trying to help out.	내 친구는 일자리를 잃었다 나는 그녀의 식료품을 도와주려고 노력해 왔다	내 친구는
hit:1442_conv:2885	angry	화난	I am so tired of people missing the dumpster in my apartments and just leaving the trash on the ground.	나는 사람들이 내 아파트에서 쓰레기통을 놓치고 땅에 쓰레기를 버리는 것에 너무 지쳤습니다.	땅에 쓰레기를 버리는 것에
hit:1443_conv:2886	sentimental	감상적인	There's a restaurant I go to often with my family. After all these years, they're closing down.	가족들과 자주 가는 식당이 있습니다. 이 모든 세월이 지나면 그들은 문을 닫습니다.	가족들과 자주 가는 식당이
hit:1443_conv:2887	angry	화난	I did really well on a test last week. I got most of the answers right, but the teacher gave me a failing grade. The person sitting next to me cheated off of my answers, so she failed both of us. It's not fair.	지난주에 시험을 정말 잘 봤습니다. 나는 대부분의 답을 맞췄지만 선생님은 나에게 낙제 점수를 주었다. 내 옆에 앉은 사람은 내 대답을 속여서 우리 둘 다 실패했습니다. 공정하지 않다.	내 옆에 앉은 사람은 내 대답을 속여서
hit:1444_conv:2889	prepared	준비된	Anytime I start a new job I go through an very drawn out ritual of getting ready for it. I want to be the best I can be usually right out of the gate so I pull out all the stops. It's important to me to be fully composed for my first day.	새로운 일을 시작할 때마다 나는 그것을 준비하는 매우 복잡한 의식을 거칩니다. 평소에 할 수 있는 최선을 다하고 싶기 때문에 모든 수단을 동원합니다. 첫날을 위해 완벽하게 구성하는 것이 중요합니다.	새로운 일을
hit:1446_conv:2893	afraid	두려워하는	I have to meet new teachers for my kids today. I get scared doing that sometimes.	나는 오늘 내 아이들을 위해 새로운 선생님을 만나야 합니다. 나는 가끔 그렇게 하기가 두렵다.	새로운 선생님을 만나야 합니다.
hit:1449_conv:2898	surprised	놀란	Someone hit a coworker's car in the parking lot, and everyone came together to chip in for the deductible.	누군가가 주차장에서 동료의 차를 쳤고, 모두가 공제액을 받기 위해 함께 모였습니다.	누군가가 주차장에서 동료의 차를 쳤고
hit:1449_conv:2899	sentimental	감상적인	I remember a time when I actually had my entire family together for the holidays. It was really nice	사실 명절을 맞아 온 가족이 함께 있었던 시절을 기억한다. 정말 좋았어요	명절을 맞아 온 가족이 함께 있었던 시절을
hit:1451_conv:2902	content	만족하는	I finally got to go to the bathroom after holding it for 3 hours. Work is crazy busy sometimes.	3시간을 참다가 드디어 화장실에 가게 되었습니다. 일이 가끔 미친듯이 바쁩니다.	드디어 화장실에 가게 되었습니다
hit:1452_conv:2904	sentimental	감상적인	I love looking at my kids baby pictures. They were so sweet.	나는 우리 아이들의 아기 사진을 보는 것을 좋아합니다. 그들은 너무 달콤했습니다.	우리 아이들의 아기 사진을 보는 것을
hit:1452_conv:2905	anticipating	기대하는	I haven't gone camping in years that I don't remember what it's like anymore. Finally getting a chance to go again.	나는 몇 년 동안 캠핑을 다녀온 적이 없어 더 이상 어떤 느낌인지 기억이 안 난다. 마침내 다시 갈 기회를 얻었다	캠핑을###다시 갈 기회를 얻었다
hit:1454_conv:2908	afraid	두려워하는	I found a snake in the yard a few days ago.	며칠 전 마당에서 뱀을 발견했다	뱀을 발견했다
hit:1454_conv:2909	embarrassed	당황스러운	I always buy cheap beer for my family and goo beer when my friends come over.	저는 항상 가족들에게 싼 맥주를 사주고, 친구들이 오면 진하게 맥주를 삽니다.	저는 항상 가족들에게 싼 맥주를 사주고, 친구들이 오면 진하게 맥주를 삽니다.
hit:1455_conv:2910	embarrassed	당황스러운	Went to the store the other day and put lipstick on before going in and when I got back in my car, my front teeth were covered in lipstick. It looked horrible.	다른 날 가게에 가서 입술을 붙였고, 차에 돌아왔을 때 앞니가 립스틱으로 덮여 있었다. 그건 끔찍해 보였다	앞니가 립스틱으로 덮여 있었다.
hit:1456_conv:2912	confident	확신하는	I am living my best life right now. It's the perfect time to start dating.	나는 지금 최고의 삶을 살고 있다 데이트를 시작하는 것이 완벽한 시기다	나는 지금 최고의 삶을 살고 있다
hit:1457_conv:2914	afraid	두려워하는	I keep hearing things in my kitchen. I think the mouse is back.	나는 부엌에서 계속 소리를 듣는다 마우스가 돌아온 것 같다.	마우스가 돌아온 것 같다.
hit:1457_conv:2915	afraid	두려워하는	Work has been slow lately, making me stressed.	최근 일이 느리게 진행되면서 나는 스트레스를 받았다	일이 느리게 진행되면서
hit:1458_conv:2917	embarrassed	당황스러운	I have been really slacking off at work. It getting bad.	나는 직장에서 정말 게을렀다. 점점 나빠지고 있다.	나는 직장에서 정말 게을렀다.
hit:1459_conv:2918	prepared	준비된	School starts next week and I am so excited. I have all the supplies I need and I even have my outfit for the first day picked out.	다음 주에 개학이 시작되는데 너무 설렙니다. 필요한 물품은 다 있고 첫날 옷도 고른 상태입니다.	필요한 물품은 다 있고 첫날 옷도 고른 상태입니다.
hit:1460_conv:2920	embarrassed	당황스러운	I can't believe I lied to my friend about being home the other day. I feel terrible	내가 요전에 집에 있다고 친구에게 거짓말을 했다는 것이 믿기지 않습니다. 기분이 끔찍하다	집에 있다고 친구에게 거짓말을 했다는 것이
hit:1460_conv:2921	prepared	준비된	Finally got some yard work done last weekend. If the grass gets too high, it makes it really hard to cut.	마침내 지난 주말에 마당 일을 조금 마쳤다 잔디가 너무 높아지면 잘라내기가 정말 힘들다.	마당 일을 조금 마쳤다
hit:1461_conv:2923	angry	화난	I hate it when my friends complain about being broke but spend over $100 at the bar in one night. It's just stupid.	나는 내 친구들이 가난하다고 불평하지만 하룻밤에 바에서 100달러 이상을 쓰는 것이 싫습니다. 그냥 바보입니다.	내 친구들이### 하룻밤에 바에서 100달러 이상을 쓰는 것이
hit:1462_conv:2925	excited	흥분한	I had been planning a trip to Europe for months and finally got all my tickets and hostel reservations. It was such a rush to realize it was actually going to happen.	몇 달 동안 유럽 여행을 계획하고 있었는데 마침내 티켓과 예약을 모두 받았다. 실제로 이런 일이 일어날 것이라는 걸 깨닫는 게 너무 급했다.	유럽 여행을###실제로 이런 일이 일어날 것이라는 걸 깨닫는 게
hit:1466_conv:2933	trusting	신뢰하는	I asked my friend to get some stuff for a party, I knew he'd come through though.	나는 내 친구에게 파티를 위한 몇 가지 재료를 구해달라고 부탁했지만 그가 올 줄 알았다.	내 친구에게
hit:1467_conv:2934	disappointed	실망한	when my dog died	내 개가 죽었을 때	내 개가 죽었을 때
hit:1467_conv:2935	sentimental	감상적인	Seeing kids play in my neighborhood reminds me of playing as a child.	동네에서 아이들이 노는 모습을 보니 어릴 적 놀던 기억이 떠오릅니다.	동네에서 아이들이 노는 모습을 보니
hit:1468_conv:2936	impressed	감명받은	when my family bought me a car	우리 가족이 내게 차를 샀을 때	우리 가족이 내게 차를 샀을 때
hit:1468_conv:2937	sentimental	감상적인	For some reason, when I hear the song "Walking In Memphis" I picture happy moments of my childhood in Hong Kong watching "Sesame Street" with my mom, picnics on the beach, and stuffed animals; my parents must have played that song a lot back then	어떤 이유에서인지 "Walking In Memphis"라는 노래를 들으면 홍콩에서 엄마와 함께 "Sesame Street"를 보고 해변에서 피크닉을 하고 인형을 보며 행복했던 어린 시절의 순간이 떠오릅니다. 우리 부모님은 그 때 그 노래를 많이 연주했을거야	Walking In Memphis라는 노래를 들으면
hit:1469_conv:2939	afraid	두려워하는	I think it's funny how I got the lead role for "The Selfish Giant" in my elementary school play....I was the shyest kid in my class and was really nervous at first...but I nailed it twice and had parents and teachers crying when my character died, it was hilariously cool	내가 초등학교 연극에서 "이기적인 거인"의 주연을 맡게 된 것이 웃기다고 생각합니다. 나는 우리 반에서 가장 수줍은 아이였고 처음에는 정말 떨렸지만...두 번 못을 박았고 부모님이 계셨습니다. 그리고 내 캐릭터가 죽었을 때 울던 선생님들, 웃기게 멋있었다.	내가 초등학교 연극에서 "이기적인 거인"의 주연을 맡게 된 것이
hit:1470_conv:2941	content	만족하는	I love laying in my bed in the morning	아침에 침대에 누워 있는 것을 좋아한다	아침에 침대에 누워 있는 것을
hit:1471_conv:2942	disgusted	역겨운	when i stepped in dog poop outside barefoot	맨발로 밖에서 개똥을 밟았을 때	맨발로 밖에서 개똥을 밟았을 때
hit:1471_conv:2943	trusting	신뢰하는	I believed my boyfriend when he said he didn't go have dinner with his female coworker.	남자친구가 여자 동료와 저녁 식사를 안 갔다고 했을 때 믿었다.	남자친구가
hit:1472_conv:2945	proud	자랑스러운	When i first started playing hockey i wasn't great at it. When i was finally into the game on my last year of playing i finally scored a goal.	처음 하키를 하기 시작했을 때 나는 잘 못했다 마침내 지난해 경기에 들어갔을 때 나는 결국 골을 넣었다.	마침내 지난해 경기에 들어갔을 때 나는 결국 골을 넣었다.
hit:1473_conv:2946	caring	돌보는	My brother has been terribly ill, I'm taking him to his doctor's appointment tomorrow but I'm concerned.	제 동생이 많이 아파서 내일 병원에 데려가려고 하는데 걱정이 됩니다.	제 동생이
hit:1473_conv:2947	joyful	즐거운	that i am going on vacation tomorrow!	내일 휴가를 떠날 거라고!	내일 휴가를 떠날 거라고!
hit:1474_conv:2948	afraid	두려워하는	I had to go to the doctor recently to get something checked out, I was definitely nervous about the outcome.	최근 의사에게 진찰을 받기 위해 가야 했는데 결과에 대해 확실히 긴장했다.	결과에 대해
hit:1476_conv:2952	joyful	즐거운	I was so happy when i moved out of my parents. I never felt so much freedom and was extremely happy.	나는 부모님을 떠났을 때 너무 행복했다 나는 결코 그렇게 자유로움을 느끼지 못했고 매우 행복했다	나는 부모님을 떠났을 때
hit:1476_conv:2953	grateful	고마워하는	Even though I'm not rich yet I wake up every day with gratitude in living life on my own terms	아직 부자는 아니지만 내 마음대로 사는 삶에 감사하며 매일 일어나	내 마음대로 사는 삶에
hit:1477_conv:2954	grateful	고마워하는	I was so happy when my dad got me a truck. It was just a nice surprise	아버지가 트럭을 구해주셔서 정말 행복했다. 그저 멋진 깜짝 놀랐을 뿐이었다	아버지가 트럭을 구해주셔서
hit:1478_conv:2957	confident	확신하는	I had a job interview today! I guarantee I will get a call back for the position!	오늘 면접을 봤습니다! 나는 그 직책에 대한 전화를 다시받을 것이라고 보장합니다!	그 직책에 대한 전화를 다시받을 것이라고 보장합니다
hit:1479_conv:2958	excited	흥분한	No matter how sad or hopeless I feel at times, there's no better feeling than the euphoria of unexpected cash coming your way...either from hard work or good luck, I'll take it	아무리 슬프거나 절망적인 느낌이 들더라도 예상치 못한 현금이 당신의 방향으로 오는 안락한 느낌보다는 더 좋은 느낌은 없다. 노력이나 운이 좋지 않다면 받아들이겠습니다.	예상치 못한 현금이 당신의 방향으로 오는 안락한 느낌보다는
hit:1479_conv:2959	lonely	외로운	I just moved to a new city for work recently. I don't know anybody here and am just stuck by myself at home.	나는 최근 일하러 새로운 도시로 이사를 갔다 여기 있는 사람은 아무도 모르고 집에서 혼자 있을 뿐이다	새로운 도시로 이사를 갔다
hit:1480_conv:2960	angry	화난	The doctor kept me waiting today for over an hour. I was late to work because of him!	그 의사는 오늘 한 시간 넘게 기다리게 했다 나는 그 때문에 일하러 늦었어!	그 의사는 오늘 한 시간 넘게 기다리게 했다
hit:1480_conv:2961	angry	화난	My manager keep lying about a promotion that he promised.	내 매니저는 그가 약속한 승진에 대해 계속 거짓말을 하고 있다	내 매니저는 그가 약속한 승진에 대해 계속 거짓말을 하고 있다
hit:1481_conv:2962	sad	슬픈	In school, people would always bully me.	학교에서 사람들은 항상 저를 괴롭혔습니다.	학교에서 사람들은 항상 저를 괴롭혔습니다.
hit:1481_conv:2963	trusting	신뢰하는	I knew my brother wanted to help when I was struggling in life. He just seemed to care	나는 내 형이 내가 인생에서 어려움을 겪을 때 돕고 싶어한다는 것을 알았습니다. 그는 그저 신경쓰는 것 같았어	내 형이
hit:1483_conv:2966	trusting	신뢰하는	I trust my wife deeply.	나는 아내를 깊이 믿는다	아내를
hit:1483_conv:2967	disappointed	실망한	My house flooded with all the rain!	우리 집은 모든 비로 범람했습니다!	우리 집은 모든 비로 범람했습니다!
hit:1484_conv:2968	anticipating	기대하는	When i was younger i had a to get ready for a camping trip. People told me not to bring a rain tarp but i brought it anyways.	어렸을 때 캠핑을 갈 준비를 해야 했다. 사람들은 방수포를 가져오지 말라고 했지만 어쨌든 가져왔습니다.	방수포를 가져오지 말라고 했지만 어쨌든 가져왔습니다.
hit:1484_conv:2969	disappointed	실망한	The first time I heard that Steve Irwin had died I couldn't believe it...he was like my childhood hero. It was such a tragedy, the guy gave so much to the world	스티브 어윈(Steve Irwin)이 죽었다는 소식을 처음 들었을 때 믿을 수 없었습니다...그는 제 어린 시절의 영웅 같았습니다. 너무 비극이었어, 그 남자는 세상에 너무 많은 걸 바쳤어	스티브 어윈(Steve Irwin)이 죽었다는 소식을 처음 들었을 때
hit:1485_conv:2971	embarrassed	당황스러운	I ate 12 buckets of KFC last night. I felt so guilty.	어제 밤에 KFC 12통을 먹었습니다. 너무 죄책감이 들었다.	어제 밤에 KFC 12통을 먹었습니다.
hit:1486_conv:2973	afraid	두려워하는	I was so scared when my dad had a heart attack. I thought he was going to die	아버지가 심장마비를 일으키셨을 때 나는 너무 무서웠다. 나는 그가 죽을 것이라고 생각했다.	아버지가 심장마비를 일으키셨을 때
hit:1487_conv:2974	grateful	고마워하는	My dad gave me some money to buy some e-cig liquid for my vape, I am so thankful!	아빠가 제 전자담배 액상을 사기 위해 돈을 주셨어요. 정말 감사합니다!	아빠가 제 전자담배 액상을 사기 위해 돈을 주셨어요.
hit:1487_conv:2975	afraid	두려워하는	I found a snake in my boot. I was so afraid that it would bite me.	내 부츠에서 뱀을 발견했습니다. 물릴까봐 너무 무서웠어요.	뱀을 발견했습니다. 물릴까봐
hit:1488_conv:2976	lonely	외로운	I went to a restaurant last week by myself, meanwhile everyone else was sitting with at least one other person.	지난 주에 혼자 식당에 갔는데 다른 사람들은 한 명 이상 앉아 있었다.	혼자 식당에 갔는데 다른 사람들은 한 명 이상 앉아 있었다.
hit:1489_conv:2978	disgusted	역겨운	I spit in my coffee cup this morning and it had leftover coffee in it too. I totally forgot and drank it!	오늘 아침에 커피잔에 침을 뱉었는데 그 안에 남은 커피도 있었습니다. 완전히 잊고 마셨습니다!	커피잔에 침을 뱉었는데###완전히 잊고 마셨습니다!
hit:1489_conv:2979	surprised	놀란	The other day when I got to work, my co-workers threw me a surprise birthday party. I was so surprised!	일하러 온 다음날, 동료들이 깜짝 생일 파티를 했다. 정말 놀랐어!	깜짝 생일 파티
hit:1490_conv:2980	grateful	고마워하는	Yesterday, I lost my favorite pair of underpants. I was quite grateful when my favorite bartender returned them.	어제, 나는 내가 가장 좋아하는 속옷을 잃어버렸습니다. 내가 가장 좋아하는 바텐더가 그것을 돌려주었을 때 나는 매우 감사했습니다.	내가 가장 좋아하는 바텐더가 그것을 돌려주었을 때
hit:1490_conv:2981	embarrassed	당황스러운	I felt bad when I lied to a cousin about missing his wedding. I made up an excuse	나는 사촌에게 결혼식을 놓쳤다고 거짓말을 했을 때 기분이 나빴다. 나는 변명을 했다	변명을 했다
hit:1491_conv:2982	prepared	준비된	I had a very important sales pitch to day at work. It went really well.	나는 직장에서 오늘 매우 중요한 영업 프레젠테이션을 했습니다. 그것은 정말 잘 갔다.	매우 중요한 영업 프레젠테이션을
hit:1492_conv:2985	sad	슬픈	I had 20 dollars sitting in my car and I opened my windows. Next thing you know, the 20 dollars flew out the window.	차에 20달러가 앉아 창문을 열었다. 다음으로 20달러가 창밖으로 날아갔다.	20달러가 창밖으로 날아갔다
hit:1493_conv:2986	trusting	신뢰하는	I didn't trust many people when i was young. So when i made my first friend i knew i finally found someone to trust.	나는 어렸을 때 많은 사람을 믿지 않았다 그래서 처음 친구가 되자 마침내 신뢰할 사람을 찾았다는 것을 알게 되었다.	마침내 신뢰할 사람을 찾았다는 것을
hit:1494_conv:2988	hopeful	희망에 찬	I bought 5 lottery tickets today. I am positive for the future because I think I will win.	나는 오늘 복권 5장을 샀다 내가 이길 것 같아서 미래에 긍정적이다.	내가 이길 것 같아서
hit:1494_conv:2989	caring	돌보는	Even though I wasn't actively a part of my little cousin's childhood I still feel protective towards her.	작은 사촌 어린 시절의 일부가 아니었음에도 여전히 그녀를 향한 보호감을 느끼고 있다.	그녀를 향한 보호감을
hit:1495_conv:2990	trusting	신뢰하는	I really felt good when my dad helped me get a truck. I am glad he did that	아빠가 트럭을 구할 수 있도록 도와줬을 때 정말 기분이 좋았다. 그가 그랬다니 기쁘다	아빠가 트럭을 구할 수 있도록 도와줬을 때
hit:1496_conv:2992	sad	슬픈	My dog is getting old and is having trouble walking, it's tough to see.	개가 나이가 들어서 걷는 데 어려움을 겪고 있어 보기 힘들다.	걷는 데 어려움을 겪고 있어
hit:1496_conv:2993	jealous	질투하는	I envy people who can eat a lot and not gain weight. It's just not fair.	많이 먹고 체중이 늘지 않는 사람들을 부러워한다. 그것은 그저 공정하지 않다	많이 먹고 체중이 늘지 않는 사람들
hit:1497_conv:2994	embarrassed	당황스러운	I ate all the pizza rolls in the bag last night. I was so ashamed.	어제 밤에 가방에 있던 피자 롤을 다 먹었습니다. 나는 너무 부끄러웠다.	피자 롤을 다 먹었습니다.
hit:1498_conv:2996	lonely	외로운	Peace and quiet while you are studying is nice but when you are done and no one is around it tough. I need human interaction.	공부하는 동안은 평화롭고 조용한 것도 좋지만, 공부를 마치고 주변에 아무도 없을 때는 힘들 것입니다. 나는 인간의 상호 작용이 필요합니다.	공부를 마치고 주변에 아무도 없을 때는
hit:1499_conv:2998	angry	화난	Last night I had someone break into the house. I was so mad!	어젯밤에 누군가 집에 침입했습니다. 너무 화가 났어요!	어젯밤에 누군가 집에 침입했습니다.
hit:1499_conv:2999	disappointed	실망한	I was so sad when my mom passed away. I did not expect it	엄마가 돌아가셨을 때 나는 너무 슬퍼했다 예상하지 못했어요	엄마가 돌아가셨을 때
hit:1500_conv:3000	disappointed	실망한	I was expecting rain today because of the weather channel. Sure enough, it didn't rain.	오늘은 기상청 때문에 비를 예상하고 있었다. 물론 비는 오지 않았습니다.	비를 예상하고 있었다. 물론 비는 오지 않았습니다.
hit:1501_conv:3003	excited	흥분한	When i was little i got a new game boy when i was told i wasn't getting a new one. Family friend bought me a new game boy was so nice of her.	어렸을 때 새로운 게임 소년이 생기지 않는다는 이야기를 들었다. 가족 친구가 새 게임 소년을 사줬는데 그녀는 정말 친절했다	가족 친구가 새 게임 소년을 사줬는데
hit:1502_conv:3004	grateful	고마워하는	I lost my wallet the other day. My neighbor returned it. I was so thankful.	나는 전날 지갑을 잃었다 내 이웃이 그것을 돌려줬다 나는 너무 감사했다	내 이웃이 그것을 돌려줬다
hit:1502_conv:3005	disgusted	역겨운	I saw a piece of dried poop in my closet that I had no clue about. My dog sure is sneaky.	나는 내 옷장에서 내가 전혀 몰랐던 마른 똥 조각을 보았다. 내 개는 확실히 교활합니다.	내 옷장에서 내가 전혀 몰랐던 마른 똥 조각을 보았다.
hit:1503_conv:3006	angry	화난	My dog pooped on the carpet yesterday. I was so annoyed!	어제 우리 강아지가 카펫에 똥을 쌌어요. 너무 짜증났어!	어제 우리 강아지가 카펫에 똥을 쌌어요.
hit:1503_conv:3007	lonely	외로운	I invited all of my online friends in Fortnite. None of them joined to my surprise.	나는 포트나이트에서 온라인 친구들을 모두 초대했다 그들 모두가 내 놀라움에 동참하지 않았다	그들 모두가 내 놀라움에 동참하지 않았다
hit:1504_conv:3008	disgusted	역겨운	Yesterday I drank water from the lake yesterday because I was so thirsty. It was nasty.	어제는 목이 너무 말라서 어제 호수에서 물을 마셨습니다. 그것은 불쾌했다.	호수에서 물을 마셨습니다.
hit:1505_conv:3010	grateful	고마워하는	I get a vacation and raise every single year.	나는 휴가를 받고 매년 인상합니다.	나는 휴가를 받고 매년 인상합니다.
hit:1505_conv:3011	afraid	두려워하는	Once when i was going to a hockey game with my brother and dad. My dad got mad at my brother and brake the side of the car window.	한번은 내가 형, 아빠와 함께 하키 게임을 하러 갔을 때. 아버지는 형에게 화를 내며 차창문을 뗐다.	아버지는 형에게 화를 내며 차창문을 뗐다.
hit:1506_conv:3012	sad	슬픈	My turtle ran away yesterday. I am so sad.	내 거북이는 어제 도망쳤다 나는 너무 슬퍼	내 거북이는 어제 도망쳤다
hit:1507_conv:3014	afraid	두려워하는	I have big fear of dogs. I can't explain why	나는 개에 대한 두려움이 크다 왜 그런지 설명할 수 없다	나는 개에 대한 두려움이 크다
hit:1507_conv:3015	embarrassed	당황스러운	I took leftover money from the self-checkout lane at the grocery store. I felt bad afterwards.	나는 식료품 가게의 셀프 계산대에서 남은 돈을 꺼냈다. 나중에 기분이 나빴다.	나는 식료품 가게의 셀프 계산대에서 남은 돈을 꺼냈다.
hit:1508_conv:3016	disappointed	실망한	I was so sad when my aunt passed away. It came out of no where	이모가 돌아가셨을 때 너무 슬펐어요. 뜬금없이 나왔다	이모가 돌아가셨을 때
hit:1508_conv:3017	content	만족하는	Today was such a fine day that I went to the park. It felt nice reading my book in the sunshine.	오늘은 날씨가 너무 좋아서 공원에 갔다. 햇살 아래서 내 책을 읽는 것이 기분이 좋았다.	햇살 아래서 내 책을 읽는 것이
hit:1509_conv:3018	surprised	놀란	I was not expecting to win. When I scratched the last bubble in the lottery ticket, I realized I won 20 bucks!!!	우승을 예상하지 못했다. 로또 마지막 거품을 긁어보니 20불 당첨!!!	20불 당첨!!!
hit:1511_conv:3022	afraid	두려워하는	I always get nervous when I drive. The possibility of getting into a car accident is nerve wrecking.	운전할 때면 항상 긴장합니다. 교통사고를 당할 가능성은 신경이 곤두서는 것입니다.	운전할 때면### 교통사고를 당할 가능성은
hit:1512_conv:3024	grateful	고마워하는	I am so grate for having the wife i have.	아내가 있어서 너무 감사합니다.	아내가 있어서
hit:1513_conv:3026	lonely	외로운	I haven't had a date in 4 years now. My last date was in high school, I'm so alone...	4년 동안 데이트를 한 적이 없어요. 마지막 데이트는 고등학교 때였는데 너무 외로워...	4년 동안 데이트를 한 적이 없어요.
hit:1513_conv:3027	sad	슬픈	When my grandmother died i was depressed and sad. I couldn't leave my room for a week because i was so sad.	할머니가 돌아가셨을 때 나는 우울하고 슬퍼했다 너무 슬퍼서 일주일 동안 방을 떠날 수가 없었다.	할머니가 돌아가셨을 때
hit:1514_conv:3028	impressed	감명받은	I recently visited a new restaurant in town. I didn't have high expections but it was great!	나는 최근 시내에 있는 새 식당을 방문했다 기대가 높지는 않았지만 대단했어!	새 식당을
hit:1515_conv:3030	angry	화난	My coworker told my boss that I came in to work 15 minutes late this morning. I couldn't believe he did that to me!	동료가 상사에게 오늘 아침 늦게 15분 일하러 왔다고 말했다. 그가 내게 그런 짓을 했다니 믿을 수가 없었어!	동료가 상사에게 오늘 아침 늦게 15분 일하러 왔다고 말했다
hit:1515_conv:3031	embarrassed	당황스러운	my zipper was down all day. No one told me so that was bad	내 지퍼가 하루 종일 내려져 있었다. 아무도 나에게 그것이 나쁘다고 말하지 않았어	내 지퍼가 하루 종일 내려져 있었다.
hit:1516_conv:3032	surprised	놀란	My best friend that lives far away, was sending her daughter on a plane by herself to come stay with me for a couple weeks.When I was waiting for her daughter at the gate, I saw her and then saw my best friend had came with her. I was so happy.	멀리 사는 내 가장 친한 친구는 몇 주 동안 나와 함께 있기 위해 혼자 비행기를 타고 딸을 보내고 있었는데, 문에서 딸이 기다리고 있을 때 그녀를 보았고 그 후 친구가 같이 온 것을 보았다. 나는 너무 행복했다	친구가 같이 온 것을 보았다.
hit:1516_conv:3033	afraid	두려워하는	I think I saw someone die today, I was so frightened.	오늘 누군가가 죽는 것을 보고 너무 무서웠던 것 같다.	누군가가 죽는 것을 보고
hit:1517_conv:3034	sad	슬픈	My wife left me last year.	내 아내는 작년에 나를 떠났다	내 아내는 작년에 나를 떠났다
hit:1517_conv:3035	surprised	놀란	When i was younger i wanted to have a party for my birthday. I ended up not hearing about a party for days then suddenly on my birthday people showed up randomly and we had a party.	어렸을 때 나는 내 생일에 파티를 하고 싶었다. 나는 며칠 동안 파티에 대한 소식을 듣지 못했다가 갑자기 내 생일에 사람들이 무작위로 나타나 파티를 열었습니다.	갑자기 내 생일에 사람들이 무작위로 나타나 파티를 열었습니다.
hit:1518_conv:3036	disappointed	실망한	I was let down by the movie. I was expecting much more.	나는 그 영화에 실망했다 나는 훨씬 더 기대하고 있었다	그 영화에
hit:1519_conv:3038	embarrassed	당황스러운	I felt bad when I lied to my dad about getting in trouble. I was scared to tell him	아빠에게 문제가 생겼다고 거짓말을 했을 때 나는 안타까웠다 나는 그에게 말하는 것을 두려워했다	아빠에게 문제가 생겼다고 거짓말을 했을 때
hit:1519_conv:3039	angry	화난	I am so mad. My dog wont stop barking at every little noise.	너무 화났어. 우리 강아지는 작은 소리에도 짖는 것을 멈추지 않습니다.	우리 강아지는 작은 소리에도 짖는 것을 멈추지 않습니다.
hit:1520_conv:3040	angry	화난	I am so mad. My boyfriend is drinking beer and he so dumb when he drinks.	너무 화났어. 제 남자친구는 맥주를 마시고 있는데 술을 마시면 너무 멍청해요.	제 남자친구는###술을 마시면 너무 멍청해요.
hit:1520_conv:3041	embarrassed	당황스러운	I lied to my friend, I feel bad about it.	나는 친구에게 거짓말을 했고, 그것에 대해 안타깝게 생각한다	나는 친구에게 거짓말을 했고
hit:1521_conv:3042	lonely	외로운	I hate being alone at my house, it's not fulfilling at all.	나는 집에 혼자 있는 것을 싫어하는데, 전혀 성취감이 없다.	집에 혼자 있는 것을
hit:1521_conv:3043	angry	화난	Someone stole my phone!	누군가 내 전화를 훔쳤어!	누군가 내 전화를 훔쳤어!
hit:1522_conv:3045	impressed	감명받은	Seeing expensive cars on the road is always inspiring. I am usually in awe because I know it takes hard work to get those!	길에서 비싼 차를 보는 것은 항상 영감을 줍니다. 나는 그것을 얻기 위해 힘든 노력이 필요하다는 것을 알기 때문에 보통 경외감을 느낍니다!	길에서 비싼 차를 보는 것은
hit:1524_conv:3048	disgusted	역겨운	Neighborhood kids keep egging my car!	동네 아이들이 계속 내 차에 달걀을 부린다!	동네 아이들이 계속 내 차에 달걀을 부린다!
hit:1524_conv:3049	sad	슬픈	I get very depressed seeing roadkill when driving. Such a sad way to go.	나는 운전할 때 로드킬을 보는 것이 매우 우울해진다 그렇게 슬픈 길로 가는 거야	로드킬을 보는 것이
hit:1525_conv:3050	embarrassed	당황스러운	I parked my car and got out. I forgot to put it to park mode so when I got out it was moving on its own for a little bit. I was so ashamed.	차를 주차하고 나왔다. 주차모드로 설정하는 걸 깜빡해서 차에서 나왔을 때 잠시 스스로 움직였습니다. 나는 너무 부끄러웠다.	주차모드로 설정하는 걸 깜빡해서 차에서 나왔을 때 잠시 스스로 움직였습니다.
hit:1525_conv:3051	afraid	두려워하는	I was lost in the woods one night outside my house. I hear some strange noises that were really scary sounding.	나는 어느 날 밤 집 밖에서 숲에서 길을 잃었다 정말 무서웠던 이상한 소리가 들린다.	숲에서 길을 잃었다 ### 이상한 소리가 들린다
hit:1526_conv:3052	angry	화난	My brother dumped out all of my cards.	형이 내 카드를 다 버렸어요.	형이 내 카드를 다 버렸어요.
hit:1526_conv:3053	surprised	놀란	WHen i turned thirty, my husband planned a huge surprise party at the beach. I was shocked!	내가 서른 살이 되었을 때 남편은 해변에서 엄청난 깜짝 파티를 기획했다 나는 충격을 받았다!	남편은 해변에서 엄청난 깜짝 파티를 기획했다
hit:1527_conv:3054	proud	자랑스러운	When i graduated from college i was so happy with myself. It was a 8 year long journey and was worth it all.	대학을 졸업했을 때 나는 너무 행복했다 그것은 8년간의 긴 여정이었고 그 모든 가치가 있었다	대학을 졸업했을 때
hit:1527_conv:3055	caring	돌보는	I feel so bad for my husband. He is getting a lung transplant.	나는 남편에게 너무 안타깝다 그는 폐 이식을 받고 있다	남편###폐 이식을 받고 있다
hit:1528_conv:3056	surprised	놀란	My father is visiting me!	아버지가 나를 방문하신다!	아버지가 나를 방문하신다!
hit:1529_conv:3058	afraid	두려워하는	I thought I was being stalked by someone I ran into at the store. It was terrible.	가게에서 만난 누군가에게 스토킹을 당하고 있는 줄 알았다. 그것은 끔찍했다.	스토킹을 당하고 있는 줄 알았다.
hit:1529_conv:3059	sentimental	감상적인	I found my old N64 and hooked the system up. It was such a great time playing this console again.	오래된 N64를 찾아 시스템을 연결했습니다. 이 콘솔을 다시 플레이하는 것은 정말 좋은 시간이었습니다.	오래된 N64를 찾아### 이 콘솔을 다시 플레이하는 것은
hit:1530_conv:3060	afraid	두려워하는	I am so scared. I just heard a really crazy sounding animal coming from my lake out back of my house.	너무 무서워 나는 방금 집 뒤편에 있는 호수에서 정말 미친 소리를 내는 동물의 소리를 들었습니다.	정말 미친 소리를 내는 동물의 소리를 들었습니다.
hit:1530_conv:3061	confident	확신하는	I went into my final exams feeling great. With my emotion of feeling great i did the same for my exams.	기분좋게 기말고사에 임했습니다. 기분이 좋다는 느낌으로 시험에서도 똑같이 했습니다.	기분좋게 기말고사에 임했습니다.
hit:1531_conv:3062	embarrassed	당황스러운	I took out the trash this morning. The trash bag ripped open and made a mess, I didn't clean it up. I felt so bad.	나는 오늘 아침에 쓰레기를 버렸다. 쓰레기 봉투가 찢어져 엉망이 되었는데, 나는 그것을 청소하지 않았습니다. 기분이 너무 나빴다.	쓰레기 봉투가 찢어져 엉망이 되었는데, 나는 그것을 청소하지 않았습니다.
hit:1531_conv:3063	caring	돌보는	One time my friend was telling me about his dog dying. He took it real hard and still wasn't over it after weeks had gone by. It just sucked seeing him so hurt.	한번은 내 친구가 자신의 개가 죽어가는 이야기를 나에게 말했었다. 그는 정말 열심히 했고 몇 주가 지난 후에도 여전히 끝나지 않았습니다. 그가 그렇게 상처받는 것을 보는 것은 그저 안타까웠다.	그가 그렇게 상처받는 것을 보는 것은
hit:1532_conv:3064	embarrassed	당황스러운	I laughed at someone who fell over in the grocery store today.	나는 오늘 쇼핑몰에서 넘어진 누군가를 향해 웃었다	쇼핑몰에서 넘어진 누군가를 향해 웃었다
hit:1532_conv:3065	sentimental	감상적인	After my grandma died, there was so much stuff of hers to go through. It was so fun to go through her old photo albums.	할머니가 돌아가신 후에는 그녀가 겪을 일이 너무 많았다. 그녀의 옛 사진첩을 들여다보는 것이 너무 재미있었다	그녀의 옛 사진첩을 들여다보는 것
hit:1533_conv:3066	impressed	감명받은	I went to a new restaurant last weekend! The waiter really went above and beyond with their service!	나는 지난 주말에 새로운 레스토랑에 갔다! 웨이터는 서비스로 정말 그 이상이었습니다!	웨이터는 서비스로
hit:1533_conv:3067	content	만족하는	After a long, grueling day at work, it is nice to just kick up the feet and watch some Netflix.	직장에서 길고 힘든 하루를 보낸 후 발을 차고 Netflix를 시청하는 것이 좋습니다.	Netflix를 시청하는 것이
hit:1534_conv:3068	embarrassed	당황스러운	Saw a friend at the grocery store and introduced her to my daughter by the wrong name.	식료품점에서 친구를 보고 딸에게 잘못된 이름으로 소개했다.	딸에게 잘못된 이름으로 소개했다.
hit:1534_conv:3069	proud	자랑스러운	My sister graduated college.	내 여동생은 대학을 졸업했다	내 여동생은 대학을 졸업했다
hit:1537_conv:3074	afraid	두려워하는	My son came home on his birthday really drunk. I thought he was going to go to jail. He kept trying to walk down the street and fight my other kids. We had to call the police to calm him down. He went to sleep after that.	내 아들은 생일에 정말 술에 취해 집에 왔습니다. 나는 그가 감옥에 갈 것이라고 생각했다. 그는 계속해서 거리를 걸어다니며 내 다른 아이들과 싸우려고 했습니다. 우리는 그를 진정시키기 위해 경찰을 불러야 했다. 그는 그 후 잠에 갔다.	그는 계속해서 거리를 걸어다니며 내 다른 아이들과 싸우려고 했습니다.
hit:1537_conv:3075	sentimental	감상적인	I had an old pocket knife returned to me that's ~15 years old. My cousin had it.	~15년 된 오래된 주머니칼을 돌려받았습니다. 내 사촌이 그것을 가지고 있었다.	~15년 된 오래된 주머니칼을
hit:1538_conv:3076	afraid	두려워하는	I had to get something checked out at the doctor recently, always makes me nervous.	최근 의사에게 뭔가 검사를 받아야 했는데 항상 긴장이 된다.	의사에게 뭔가 검사를 받아야 했는데
hit:1538_conv:3077	lonely	외로운	I miss my dog.	나는 개가 그리워	개가
hit:1539_conv:3079	afraid	두려워하는	I am nervous. I have to go to court for the first time.	나는 긴장한다 나는 처음으로 법정에 가야 한다	처음으로 법정에 가야 한다
hit:1540_conv:3080	sentimental	감상적인	I miss my gramma so much	할머니가 너무 그리워요	할머니가
hit:1541_conv:3082	afraid	두려워하는	I really hate when I have to wake up early for an appointment. I fear I will sleep in and miss it!	예약을 위해 일찍 일어나야 할 때가 정말 싫다. 나는 잠을 자고 그것을 놓칠까봐 두려워!	잠을 자고 그것을 놓칠까봐
hit:1541_conv:3083	afraid	두려워하는	I had to get my foot checked out at the doctor, always makes me scared going there.	나는 의사에게 발 검진을 받아야했고 항상 거기에 가기가 두렵습니다.	의사에게 발 검진을 받아야했고
hit:1542_conv:3084	sentimental	감상적인	I was searching in my parents basement for some old stuff. I ended up finding my old baby box and looking through it.	부모님 지하실에서 오래된 물건을 찾고 있었습니다. 나는 결국 내 오래된 아기 상자를 찾아서 살펴보았다.	내 오래된 아기 상자를 찾아서
hit:1542_conv:3085	excited	흥분한	I got contacted about a new job this afternoon	오늘 오후 새로운 일자리에 대해 연락을 받았다	새로운 일자리에 대해 연락을 받았다
hit:1543_conv:3086	disgusted	역겨운	One time I watched as my cousin touch his infected toe and then stick his fingers right in his mouth. It was already nasty enough, but then he started touching things that everyone else uses. I don't understand some people.	한번은 내 사촌이 감염된 발가락을 만진 다음 손가락을 입에 넣는 것을 본 적이 있습니다. 그것은 이미 충분히 불쾌했지만, 그는 다른 사람들이 사용하는 것들을 만지기 시작했습니다. 나는 몇몇 사람들을 이해하지 못한다.	내 사촌이 감염된 발가락을 만진 다음 손가락을 입에 넣는 것을###그는 다른 사람들이 사용하는 것들을 만지기 시작했습니다.
hit:1544_conv:3088	embarrassed	당황스러운	I thought I had study well enough to pass my exam. However, I did poorly. The worst in class.	시험에 합격할 정도로 공부가 잘 됐다고 생각했다. 하지만 내가 잘못했다. 수업 중 최악이다	내가 잘못했다
hit:1544_conv:3089	disgusted	역겨운	My best friend's husband cheated on her with his sister in law!	내 가장 친한 친구의 남편이 시누이와 바람을 피웠습니다!	내 가장 친한 친구의 남편이 시누이와 바람을 피웠습니다!
hit:1545_conv:3090	angry	화난	Someone hit my car while it was parked. They didn't leave there information and ended up parking next to me. Had a big talk with the guy who did it.	주차 중에 누군가가 내 차를 들이받았다 그들은 거기에 정보를 남기지 않았고 결국 내 옆에 주차했다 그런 짓을 한 남자와 큰 대화를 나눴다	주차 중에 누군가가 내 차를 들이받았다
hit:1545_conv:3091	surprised	놀란	I was shopping for grociers and I saw someone wearing a dog costume, pretty unexpected.	식료품을 사러 가다가 개 복장을 한 사람을 보았습니다. 꽤 뜻밖이었습니다.	개 복장을 한 사람을
hit:1546_conv:3092	impressed	감명받은	My aunt can juggle 6 items.	이모는 6가지 항목을 저글링할 수 있습니다.	이모는 6가지 항목을 저글링할 수 있습니다.
hit:1546_conv:3093	embarrassed	당황스러운	I was so embarrassed. I farted while I was out on a date.	나는 너무 창피했다. 데이트를 하다가 방귀를 뀌었다.	데이트를 하다가 방귀를 뀌었다.
hit:1547_conv:3094	grateful	고마워하는	My son always thinks of me when I need it most.	아들은 내가 가장 필요할 때 항상 나를 생각한다	아들은 내가 가장 필요할 때 항상 나를 생각한다
hit:1547_conv:3095	disgusted	역겨운	My best friend found out that his wife had an affair with his brother. I am beside myself right now with anger.	내 가장 친한 친구가 그의 아내가 그의 형제와 바람을 피우고 있다는 것을 알게 되었습니다. 나는 지금 분노로 내 옆에 있습니다.	내 가장 친한 친구가 그의 아내가 그의 형제와 바람을 피우고 있다는 것을
hit:1548_conv:3096	afraid	두려워하는	I was in a friends house one night. We were watching a movie when he heard a loud bang suddenly. Then we heard clawing noises.	나는 어느 날 밤 친구 집에 있었다. 그가 갑자기 큰 소리를 들었을 때 우리는 영화를 보고 있었습니다. 그때 우리는 갈고리 소리를 들었습니다.	갈고리 소리를 들었습니다.
hit:1548_conv:3097	afraid	두려워하는	I am so scared. I think I just heard a ghost in the other room.	나는 너무 무서워 나는 그냥 다른 방에서 귀신이 들렸다고 생각한다	다른 방에서 귀신이 들렸다고 생각한다
hit:1549_conv:3099	jealous	질투하는	I am jealous of my best friend. She just had a baby.	나는 가장 친한 친구를 질투합니다. 그녀는 방금 아기를 가졌습니다.	그녀는 방금 아기를 가졌습니다.
hit:1550_conv:3100	joyful	즐거운	I'm going on vacation tomorrow	내일 휴가를 갈 거야	내일 휴가를 갈 거야
hit:1550_conv:3101	angry	화난	Stuck in traffic due to a wreck and a person flies by on the emergency lane -	난파선으로 인해 교통체증에 갇히고 사람이 비상차로를 지나다 -	난파선으로 인해 교통체증에 갇히고
hit:1551_conv:3103	angry	화난	My son stole $600 from me!	아들이 내게서 600달러를 훔쳤어!	아들이 내게서 600달러를 훔쳤어!
hit:1552_conv:3104	grateful	고마워하는	My daughter is amazing. She cooked the family dinner tonight after we got home from work.	내 딸은 놀랍다 그녀는 우리가 퇴근한 후 오늘 밤 가족 만찬을 조리했다	그녀는 우리가 퇴근한 후 오늘 밤 가족 만찬을 조리했다
hit:1552_conv:3105	sentimental	감상적인	I was watching old videos of my nieces and nephew when they were little. It really took me back.	어렸을 때 조카와 조카의 옛날 영상을 보고 있었다. 정말로 나를 되찾았다	어렸을 때 조카와 조카의 옛날 영상을
hit:1553_conv:3106	disappointed	실망한	No one rsvped to my birthday party.	아무도 내 생일 파티에 참석하지 않았다	아무도 내 생일 파티에 참석하지 않았다
hit:1554_conv:3108	caring	돌보는	The new addition to our family was just born this weekend.	이번 주말에 새로운 가족이 태어났습니다.	새로운 가족이 태어났습니다.
hit:1554_conv:3109	disappointed	실망한	When my girls were younger and playing softball sometimes I couldn't make it to all of their games.	내 여자아이들이 더 어리고 소프트볼을 하고 있을 때 나는 때때로 그들의 모든 게임에 참가하지 못했습니다.	내 여자아이들이 더 어리고###모든 게임에 참가하지 못했습니다.
hit:1555_conv:3110	disappointed	실망한	I was hoping to join my family for dinner but seems like I'm stuck at work.	가족과 함께 저녁 식사를 하고 싶었지만 직장에 갇힌 것 같습니다.	직장에 갇힌 것 같습니다.
hit:1557_conv:3114	hopeful	희망에 찬	I'm trying to look forward to the new school year for my children.	나는 아이들의 새 학기를 고대하고 있습니다.	아이들의 새 학기를
hit:1557_conv:3115	embarrassed	당황스러운	I told my kids that there were no sweets when there were.	아이들에게 사탕이 있을 때 없다고 말했다.	아이들에게 사탕이 있을 때 없다고 말했다.
hit:1558_conv:3116	jealous	질투하는	Before I was dating to my wife she was going to a conference without me and I was afraid she was going to fall for someone else.	내가 아내와 데이트하기 전에 그녀는 나 없이 회의를 가고 있었고, 그녀가 다른 사람에게 빠질까봐 두려웠다.	그녀가 다른 사람에게 빠질까봐
hit:1558_conv:3117	embarrassed	당황스러운	I forgot to bring my towel and had to run naked out of the common shower area to the locker rooms.	수건을 가져오는 걸 잊어버렸고, 일반 샤워장에서 나체로 나와 라커룸으로 달려가야 했다.	수건을 가져오는 걸 잊어버렸고
hit:1559_conv:3118	surprised	놀란	My oldest girls are just over a year apart. I wasn't expecting to have another baby so soon.	제 큰 딸들은 1년 조금 넘게 차이가 납니다. 이렇게 빨리 또 아이를 낳을 줄은 몰랐다.	이렇게 빨리 또 아이를 낳을 줄은 몰랐다.
hit:1580_conv:3160	afraid	두려워하는	I was so scared today! I was taking out the garbage and a huge raccoon jumped out at me from behind the trash can!	나 오늘 너무 무서웠어! 쓰레기를 버리는데 쓰레기통 뒤에서 거대한 너구리가 나에게 달려왔다!	거대한 너구리가 나에게 달려왔다!
hit:1581_conv:3163	impressed	감명받은	We are behind on a work project, but we came in this morning and it seems like one of our coworkers finished it all by himself over night.	우리는 작업 프로젝트에 뒤쳐져 있지만 오늘 아침에 들어왔는데 우리 동료 중 한 명이 밤새도록 혼자 끝낸 것 같습니다.	우리 동료 중 한 명이 밤새도록 혼자 끝낸 것 같습니다.
hit:1582_conv:3164	proud	자랑스러운	It took so much time to finish the tree house, but we're finally done.	나무집을 마무리하는데 시간이 너무 많이 걸렸지만 마침내 끝났다.	나무집을 마무리하는데 시간이 너무 많이 걸렸지만 마침내 끝났다.
hit:1582_conv:3165	impressed	감명받은	My daughter took it upon herself to make extra money mowing yards.	제 딸은 잔디 깎기 마당에서 추가로 돈을 벌기 위해 스스로 일했습니다.	제 딸은###추가로 돈을 벌기 위해 스스로 일했습니다.
hit:1583_conv:3166	afraid	두려워하는	We submitted our proposal for the new project and hope we get it. It would be such a high profile project that would get us a lot of new clients if successful.	우리는 새로운 프로젝트에 대한 제안을 제출했고 우리가 그것을 받기를 바랍니다. 성공하면 많은 신규 고객을 확보할 수 있는 세간의 이목을 끄는 프로젝트가 될 것입니다.	우리는 새로운 프로젝트에 대한 제안을 제출했고 우리가 그것을 받기를 바랍니다.
hit:1584_conv:3168	trusting	신뢰하는	I'm going to be away from my girlfriend for a year, but she should know that she can trust me.	나는 여자친구에게서 1년 동안 멀어질 거야 하지만 그녀가 나를 믿을 수 있다는 것을 알아야 한다.	그녀가 나를 믿을 수 있다는 것을
hit:1584_conv:3169	trusting	신뢰하는	My husband is such a great guy. I don't ever have to worry about him going out and cheating on me. That is great because I used to be a jealous person.	내 남편은 정말 멋진 사람이다 나는 그가 나가서 나를 속이는 것을 걱정할 필요가 없다 내가 질투하던 사람이었기 때문에 대단하다.	나는 그가 나가서 나를 속이는 것을 걱정할 필요가 없다
hit:1585_conv:3171	sad	슬픈	I am sad tonight. I am broke until next week.	나는 오늘 밤 슬프다. 다음주까지 파산입니다.	파산입니다.
hit:1586_conv:3172	excited	흥분한	I'm going to an amusement park tomorrow for the first time and I can hardly wait!	내일 처음으로 놀이공원에 가는데 기다릴 수가 없어!	처음으로 놀이공원에 가는데
hit:1586_conv:3173	grateful	고마워하는	I am grateful that I have a place where I can rescue animals and not have a landlord	집주인 없이 동물을 구해줄 수 있는 곳이 있다는 것에 감사하다	집주인 없이 동물을 구해줄 수 있는 곳이 있다는 것에
hit:1587_conv:3174	lonely	외로운	My family is visitng extended family in Canada. There's no one to come home to. Feels weird.	우리 가족은 캐나다에 있는 대가족을 방문하고 있습니다. 집에 올 사람이 없습니다. 기분이 이상해.	집에 올 사람이 없습니다.
hit:1588_conv:3177	angry	화난	When my brother got in trouble at school, I was slightly perturbed. He knew better	동생이 학교에서 말썽을 일으키자 나는 약간 당황했다. 그는 더 잘 알고 있었다	동생이 학교에서 말썽을 일으키자
hit:1589_conv:3178	afraid	두려워하는	Just finished watching a murder mystery series. I'm afraid of walking outside in the dark now.	막 살인 미스터리 시리즈를 보고 끝났다 나는 지금 어둠 속에서 밖으로 걸어가는 것이 두렵다	어둠 속에서 밖으로 걸어가는 것이
hit:1589_conv:3179	embarrassed	당황스러운	i forgot my brothers birthday	형제 생일을 잊어버렸어요	형제 생일을 잊어버렸어요
hit:1590_conv:3180	proud	자랑스러운	I am so happy! I just passed a really important test.	정말 행복해! 나는 정말 중요한 시험에 합격했다	정말 중요한 시험에 합격했다
hit:1590_conv:3181	caring	돌보는	Just adopted a dog. We're gonna pick the little guy up this weekend.	방금 개를 입양했습니다. 이번 주말에 꼬마를 데리러 가겠습니다.	개를 입양했습니다.
hit:1591_conv:3182	embarrassed	당황스러운	I felt bad when I faked a sickness to go to work. It just made me feel bad	출근하기 위해 병을 속였을 때 기분이 나빴다. 기분이 나빴을 뿐이야	병을 속였을 때
hit:1591_conv:3183	hopeful	희망에 찬	My wife is at the doctor's, and I think we might be getting good news about a new addition to our little family.	아내는 병원에 있고, 우리의 작은 가족이 새로 추가되었다는 좋은 소식을 접할 수 있을 것 같습니다.	우리의 작은 가족이 새로 추가되었다는
hit:1592_conv:3185	grateful	고마워하는	I had food, water, and a place to sleep today. I am so thankful.	오늘은 음식, 물, 잠을 잘 곳이 있었다. 정말 감사합니다.	오늘은 음식, 물, 잠을 잘 곳이 있었다
hit:1593_conv:3186	afraid	두려워하는	I have a court date next week and I don't know what's going to happen.	다음 주에 재판 날짜가 있는데 어떻게 될지 모르겠습니다.	재판 날짜가 있는데
hit:1593_conv:3187	jealous	질투하는	My friend recently renovated her house and I was envious because I've been dreaming about doing mine.	친구가 최근 집을 개조했는데 꿈을 꾸고 있어서 부러웠다.	친구가 최근 집을 개조했는데
hit:1595_conv:3190	afraid	두려워하는	I haven't watched a horror in so long, but my friend wants to watch one.	나는 그렇게 오랫동안 공포물을 보지 않았지만, 내 친구는 하나를 보고 싶어합니다.	공포물을### 내 친구는 하나를 보고 싶어합니다.
hit:1595_conv:3191	excited	흥분한	I am very excited to try a new lip stick and I found it for a good price.	나는 새로운 립스틱을 사용하게 되어 매우 기쁩니다. 그리고 좋은 가격에 그것을 찾았습니다.	새로운 립스틱을 사용하게 되어###좋은 가격에
hit:1596_conv:3192	afraid	두려워하는	So, I'm dog-sitting for my neighbor right now while she's out of town, and one of them isn't acting right. They're not eating, and they seem all morose. I think I might have to take it to the vet...	그래서 저는 이웃이 외출 중일 때 이웃을 돌보고 있는데 그 중 한 명은 제대로 행동하지 않습니다. 그들은 식사를 하지 않고, 모두 침울해 보입니다. 동물병원에 데려가야 할 것 같아요...	제대로 행동하지 않습니다.
hit:1596_conv:3193	angry	화난	Last night someone broke into my car. They stole all my change that I had in the cup holder and also my son's birthday present that was in the trunk.	어젯밤에 누군가 내 차에 침입했습니다. 그들은 내가 컵 홀더에 있던 모든 잔돈과 트렁크에 있던 아들의 생일 선물을 훔쳤습니다.	누군가 내 차에 침입했습니다
hit:1597_conv:3194	surprised	놀란	I can't believe I found a 20 dollar bill outside my house. It was not expected at all.	집 밖에서 20달러짜리 지폐를 발견했다니 믿을 수가 없다. 전혀 예상되지 않았다	20달러짜리 지폐를 발견했다니
hit:1598_conv:3196	trusting	신뢰하는	I got a new job, but I'm going to finish this last project with my current job before leaving.	나는 새 직장을 얻었지만 떠나기 전에 현재 직장에서 이 마지막 프로젝트를 마무리할 것입니다.	현재 직장에서 이 마지막 프로젝트를 마무리할 것입니다.
hit:1600_conv:3200	angry	화난	I spilled my coffee on my keyboard and now it's sticky. I am so furious!	커피를 키보드에 쏟았는데 지금은 끈적끈적합니다. 너무 화가 나!	커피를 키보드에 쏟았는데
hit:1600_conv:3201	anticipating	기대하는	I am hopeful about moving out of this town.	나는 이 도시를 떠나는 것에 대해 희망을 갖고 있습니다.	이 도시를 떠나는 것에
hit:1601_conv:3202	hopeful	희망에 찬	I took my finals exam last week. I am optimistic about the results but we shall see.	나는 지난 주에 기말 시험을 봤다. 나는 결과에 대해 낙관적이지만 우리는 보게 될 것입니다.	기말 시험을###결과에 대해
hit:1601_conv:3203	angry	화난	I was at a retail store and was ignored by the cashier who was checking me out.	나는 유통점에 있었고, 나를 확인하던 수행원에게 무시당했다	나를 확인하던 수행원에게 무시당했다
hit:1602_conv:3205	prepared	준비된	My power went out three times today. Good thing I had batteries.	내 전력이 오늘 세 번 떨어졌다 배터리가 있어서 다행이다.	배터리가 있어서
hit:1603_conv:3207	disappointed	실망한	I worked on this project for so long, but it turns out my job doesn't even want it done anymore.	나는 이 프로젝트를 아주 오랫동안 일했지만, 내 직업은 더 이상 이 프로젝트가 완료되는 것을 원하지도 않는 것으로 나타났습니다.	더 이상 이 프로젝트가 완료되는 것을 원하지도 않는 것으로
hit:1604_conv:3208	confident	확신하는	We're going to Thailand for the summer. Pretty sure I know the language enough to guide us.	우리는 여름 동안 태국으로 갈 예정이다 내가 우리를 안내할 만큼 그 언어를 잘 알고 있다는 것은 확실하다	우리를 안내할 만큼 그 언어를 잘 알고 있다는 것은
hit:1605_conv:3210	surprised	놀란	I was shocked when my dad got me a new truck for my birthday	아버지가 생일을 맞아 새 트럭을 구해주셔서 충격을 받았다	아버지가 생일을 맞아 새 트럭을 구해주셔서
hit:1605_conv:3211	proud	자랑스러운	My husband has worked so hard on some projects at work and put in so many extra hours. It finally paid off and he got a promotion.	남편은 직장에서 일부 프로젝트에 너무 열심히 일했고 너무 많은 추가 시간을 투자했습니다. 마침내 성과를 거두었고 그는 승진했습니다.	남편은###승진했습니다.
hit:1606_conv:3212	angry	화난	I am furious at the person who abused the dog I have.	내가 가진 개를 학대한 사람에게 분노하고 있다.	내가 가진 개를 학대한 사람
hit:1606_conv:3213	prepared	준비된	I made a list of what to bring to the waterpark. Hopefully, I am ready and didn't forget anything.	나는 워터파크에 무엇을 가져올지 목록을 만들었다 나는 준비가 되어 있어서 아무것도 잊지 않았으면 좋겠다	워터파크에 무엇을 가져올지 목록을 만들었다
hit:1607_conv:3214	caring	돌보는	I tried to help my neighbor when she brought home her new baby. Even though I didn't like her	나는 이웃이 새 아기를 집으로 데려왔을 때 도와주려고 노력했습니다. 그녀를 좋아하지 않았는데도	이웃이 새 아기를 집으로 데려왔을 때 도와주려고 노력했습니다.
hit:1608_conv:3216	grateful	고마워하는	I was recently promoted to manager at work. I can't thank my supervisor enough.	나는 최근 직장에서 매니저로 승진했다 감독관에게 충분히 감사할 수 없다	매니저로 승진했다
hit:1609_conv:3218	sad	슬픈	Summer is almost over. I'm not happy about it.	여름은 거의 끝났다 나는 그것에 대해 행복하지 않다	여름은 거의 끝났다
hit:1609_conv:3219	embarrassed	당황스러운	I littered out my car window today, I am so remorseful...	오늘 차창문에 쓰레기를 버렸어.. 너무 한심하다...	차창문에 쓰레기를 버렸어
hit:1611_conv:3222	disgusted	역겨운	I was sickened when I heard that my friend had been fired. They did not like the fact that she was gay	친구가 해고되었다는 소식을 듣고 마음이 아팠습니다. 그들은 그녀가 게이라는 사실을 좋아하지 않았습니다.	친구가 해고되었다는 소식을
hit:1612_conv:3224	disappointed	실망한	My brand new car was hit in the parking lot. The driver took off without leaving a note.	내 브랜드 신차가 주차장에서 들이받았다 운전자는 메모를 남기지 않고 이륙했다	내 브랜드 신차가 주차장에서 들이받았다 운전자는 메모를 남기지 않고 이륙했다
hit:1612_conv:3225	afraid	두려워하는	My husband is out of town and my friends talked me into going to a scary movie with them. I have not been able to sleep since then. I cannot wait until my husband gets back.	남편이 시내에 나가고 친구들이 그들과 함께 무서운 영화를 보러 가자고 말했다. 그 이후로 잠을 잘 수가 없었다 남편이 돌아올 때까지 기다릴 수 없다.	무서운 영화를
hit:1613_conv:3226	hopeful	희망에 찬	My mother is sick in the hospital. I am optimistic she will make it through	우리 엄마는 병원에서 아프다 나는 그녀가 통과할 것이라고 낙관한다	그녀가 통과할 것이라고 낙관한다
hit:1613_conv:3227	disgusted	역겨운	I went to the worst restaurant ever today. I saw a mouse inthe kitchen.	나는 오늘 최악의 식당에 갔다. 나는 부엌에서 쥐를 보았다.	부엌에서 쥐를 보았다.
hit:1614_conv:3228	jealous	질투하는	Whenever I see a happy couple, I get so envious...	행복한 커플 볼때마다 너무 부럽다...	행복한 커플
hit:1615_conv:3231	jealous	질투하는	Whenever I see a happy couple, I get so envious...	행복한 커플 볼때마다 너무 부럽다...	행복한 커플
hit:1616_conv:3233	angry	화난	My cousin is coming in town for a week and has to stay with us. I am not looking forward to it at all. All she does is get drunk and act really crazy. She is no fun to be around.	사촌이 일주일 동안 시내에 들어와서 우리와 함께 있어야 한다. 나는 그것을 전혀 기대하지 않는다 그녀는 술에 취해서 정말 미친 짓을 하는 것뿐이다 그녀는 주변에 있는 것은 재미없다	그녀는 술에 취해서 정말 미친 짓을 하는 것뿐이다
hit:1617_conv:3235	disappointed	실망한	Found out that I apparently filed my taxes wrong a few months ago, and now they want me to make up for what I should have paid, plus interest. I should have paid more attention or asked for help from someone I guess	내가 몇 달 전에 세금을 잘못 신고한 것을 알게 되었고 이제 그들은 내가 지불했어야 할 금액과 이자를 만회하기를 원합니다. 좀 더 주의를 기울이거나 누군가에게 도움을 요청했어야 했는데	세금을 잘못 신고한 것을 알게 되었고
hit:1618_conv:3236	surprised	놀란	I can't believe I won 50 bucks on the lottery ticket I just bought. Did not expect it.	방금 샀던 복권에서 50달러를 받았다니 믿을 수가 없다. 예상하지 못했다	방금 샀던 복권에서 50달러를 받았다니
hit:1618_conv:3237	angry	화난	My father in law is coming to visit for a whole week! He will be staying at our house. I am dreading it so much.	시아버지가 일주일 내내 방문합니다! 그는 우리 집에 머물 것이다. 너무 무서워요.	시아버지가 일주일 내내 방문합니다!
hit:1620_conv:3240	proud	자랑스러운	I was proud when my brother finished college. He worked so hard at it	나는 형이 대학을 마쳤을 때 자랑스러웠다 그는 그렇게 열심히 일했다	형이 대학을 마쳤을 때
hit:1620_conv:3241	surprised	놀란	I can't believe I actually lost that much weight. It's only been 2 months	정말 살이 이렇게 많이 빠졌다는 게 믿기지 않습니다. 2개월만이다	정말 살이 이렇게 많이 빠졌다는 게
hit:1621_conv:3242	angry	화난	My ex is such a jerk. He posted my phone number on facebook.	내 전 남편은 정말 바보야 그는 내 전화번호를 페이스북에 올렸다	내 전 남편은###내 전화번호를 페이스북에 올렸다
hit:1621_conv:3243	surprised	놀란	I can't believe how big my dog has gotten. 7 months ago, she was a small, clueless puppy but now she is a big one!	내 개가 얼마나 컸는지 믿을 수 없습니다. 7개월 전만 해도 작고 어리둥절한 강아지였지만 지금은 덩치가 큰 강아지입니다!	내 개가 얼마나 컸는지
hit:1622_conv:3244	embarrassed	당황스러운	I ate a whole pizza yesterday. I should never tell anyone that.	어제 피자를 통째로 먹었다. 나는 그것을 아무에게도 말하지 말아야 한다.	피자를 통째로 먹었다
hit:1622_conv:3245	caring	돌보는	I made an elaborate dinner for my Moms birthday to show my appreciation for her.	어머니 생신에 감사의 마음을 전하기 위해 정성스럽게 만든 저녁식사를 준비했습니다.	어머니 생신에 감사의 마음을 전하기 위해
hit:1623_conv:3246	afraid	두려워하는	My brother is in the hospital and is very sick. I am very scared	동생이 병원에 입원해 있는데 많이 아파요. 나는 매우 무서워	동생이 병원에 입원해 있는데 많이 아파요.
hit:1623_conv:3247	angry	화난	MY daughter cannot follow simple directions because she is glued to her phone	내 딸은 전화에 붙어 있기 때문에 간단한 지시를 따르지 못합니다.	내 딸은 전화에 붙어 있기 때문에
hit:1625_conv:3250	anticipating	기대하는	I could not wait to go to my aunts house as a kid. She would always cook us good food	나는 어렸을 때 이모 집에 가기를 기다릴 수 없었습니다. 그녀는 항상 우리에게 좋은 음식을 요리해 주었어요	이모 집에 가기를
hit:1625_conv:3251	lonely	외로운	I haven't been in a relationship for a while now. I am so alone...	나는 지금 한동안 관계를 가지지 않고 있다. 너무 외로워...	한동안 관계를 가지지 않고 있다.
hit:1626_conv:3252	impressed	감명받은	My 13 year old made dinner tonight. It was great.	내 13살이 오늘 밤 저녁을 만들었다 정말 대단했다	내 13살이 오늘 밤 저녁을 만들었다
hit:1626_conv:3253	confident	확신하는	I had a physics exam last week. I felt extremely good going into the test	나는 지난주에 물리학 시험을 치렀다 시험에 들어가는 것이 매우 좋은 느낌이었다	물리학 시험을 치렀다
hit:1627_conv:3254	caring	돌보는	My mom takes care of me so much. I feel like she is Mother Teresa!	엄마가 저를 너무 잘 챙겨주십니다. 마더 테레사인 것 같아요!	엄마가 저를 너무 잘 챙겨주십니다
hit:1628_conv:3256	grateful	고마워하는	I don't have a laundry washer or dryer in my apartment. So my mom comes by every week and picks up my smelly clothes. I am very thankful for her.	나는 아파트에 세탁기나 건조기가 없다 그래서 엄마가 매주 찾아와서 냄새 나는 옷을 줍는다. 나는 그녀에게 매우 감사하다	엄마가 매주 찾아와서 냄새 나는 옷을 줍는다
hit:1628_conv:3257	embarrassed	당황스러운	I definitely over-ate today. I'm not overweight, but I do want to lose like five pounds. I also want to have positive eating habits. But eating vegetables is so uninteresting to me...	나는 오늘 확실히 과식했다. 과체중은 아니지만 5파운드 정도 감량하고 싶습니다. 저도 긍정적인 식습관을 갖고 싶어요. 근데 야채먹는거 너무 재미없어서..	과식했다.
hit:1629_conv:3259	afraid	두려워하는	I hate storms so much. We are supposed to be getting bad storms tonight. I have a feeling I won't be getting any sleep.	저는 폭풍우가 너무 싫어요. 우리는 오늘 밤에 심한 폭풍우를 겪을 것으로 예상됩니다. 잠이 오지 않을 것 같은 예감이 든다.	심한 폭풍우를 겪을 것으로
hit:1630_conv:3260	disappointed	실망한	I couldn't believe it when a rock bounced off the car in front of me and cracked my windshield. I am so frustrated at the moment.	돌이 내 앞 차에서 튀어 나와 앞 유리에 금이 갔을 때 나는 믿을 수 없었습니다. 나는 순간에 너무 좌절한다.	돌이 내 앞 차에서 튀어 나와 앞 유리에 금이 갔을 때
hit:1630_conv:3261	excited	흥분한	I can't wait! I am going on a vacation to Rome, Italy in a couple weeks!	기다릴 수 없어! 2주뒤에 이탈리아 로마로 휴가를 갑니다!	이탈리아 로마로 휴가를 갑니다!
hit:1631_conv:3262	excited	흥분한	I can't wait for the new evil Spiderman movie called Venom. It's going to be sick!!!	베놈이라는 새로운 악의 스파이더맨 영화를 기다릴 수 없다. 아플 거야! !	베놈이라는 새로운 악의 스파이더맨 영화
hit:1631_conv:3263	content	만족하는	Just relaxing here with a cold Dr. Pepper after a long day of work and a hot shower. It doesn't get much better than feeling the air conditioner breeze flowing on your clean body, feeling accomplished.	긴 하루의 일과 뜨거운 샤워 후 차가운 Dr. Pepper와 함께 여기에서 휴식을 취하십시오. 에어컨 바람이 깨끗한 몸을 스쳐지나가는 느낌, 성취감보다 더 좋을 순 없다.	에어컨 바람이 깨끗한 몸을 스쳐지나가는 느낌
hit:1632_conv:3264	lonely	외로운	I posted a party on social media this morning. Not single soul showed up and I am alone...again	오늘 아침에 소셜 미디어에 파티를 올렸습니다. 단 한 영혼도 나타나지 않고 나는 혼자입니다...다시	단 한 영혼도 나타나지 않고
hit:1633_conv:3266	afraid	두려워하는	I'm gonna watch the new episode of Stephen Kings show tonight with the lights on	오늘 밤 불을 켜고 Stephen Kings 쇼의 새로운 에피소드를 볼 거예요	Stephen Kings 쇼의 새로운 에피소드를
hit:1633_conv:3267	surprised	놀란	Last christmas i got a car!	지난 크리스마스에 나는 차를 얻었다!	나는 차를 얻었다!
hit:1635_conv:3270	disappointed	실망한	The new movie I just saw was not great. I expected so much more.	방금 본 새 영화는 별로 좋지 않았다 나는 그렇게 많이 기대했다	방금 본 새 영화는
hit:1635_conv:3271	grateful	고마워하는	My wife just bought me a car for our anniversary, and I am so glad she did.	제 아내가 기념일에 차를 사줬는데 너무 기쁩니다.	제 아내가 기념일에 차를 사줬는데
hit:1636_conv:3272	sad	슬픈	A girl I asked out just rejected me. Feels bad man.	내가 요청한 소녀가 나를 거절했을 뿐이다 나쁜 느낌이 든다	내가 요청한 소녀가 나를 거절했을 뿐이다
hit:1636_conv:3273	anticipating	기대하는	Christmas eve is the worst day for me every hear.	크리스마스 이브는 매년 나에게 최악의 날입니다.	크리스마스 이브는
hit:1637_conv:3274	afraid	두려워하는	I got a speeding ticket today on my way back from work. I did not believe it so I tried to argue with the cop, still got the the ticket.	오늘 퇴근길에 과속 딱지를 받았습니다. 나는 그것을 믿지 않았고 경찰과 논쟁을 시도했지만 여전히 티켓을 받았습니다.	과속 딱지를 받았습니다.
hit:1637_conv:3275	jealous	질투하는	Yesterday, my co-worker nabbed the promotion that I was in line for. I was quite mad.	어제 동료가 내가 기다리고 있던 승진을 잡았다. 나는 꽤 화가 났다.	동료가 내가 기다리고 있던 승진을 잡았다.
hit:1638_conv:3276	disappointed	실망한	I really hate that they couldn't squeeze a few more seasons into game of thrones.	나는 그들이 왕좌의 게임에 몇 시즌을 더 짜낼 수 없다는 것이 정말 싫습니다.	왕좌의 게임에 몇 시즌을 더 짜낼 수 없다는 것이
hit:1638_conv:3277	sentimental	감상적인	I found an old playlist on my phone today. It was like reliving a moment in my life.	오늘 휴대폰에서 오래된 재생 목록을 찾았습니다. 그것은 내 인생의 한 순간을 되살리는 것과 같았습니다.	오래된 재생 목록을
hit:1639_conv:3279	prepared	준비된	I've been studying for my test this Friday. I think I am ready for it.	이번 주 금요일에 시험 공부를 하고 있어요. 나는 그것에 대한 준비가되어 있다고 생각합니다.	시험 공부를
hit:1640_conv:3281	sad	슬픈	It makes me depressed seeing homeless people. I wish I could help them but I am going through tough times too.	노숙자들을 보면 우울해집니다. 그들에게 도움이 되고 싶지만 저도 힘든 시간을 보내고 있습니다.	노숙자들을 보면
hit:1641_conv:3283	afraid	두려워하는	I think my husband is cheating. I'm afraid to find out though.	남편이 바람피는 것 같아요. 그래도 알아내기가 두렵습니다.	남편이 바람피는 것 같아요
hit:1642_conv:3284	afraid	두려워하는	I have a math test tomorrow. My stomach won't stop churning.	내일 수학 시험이 있어요. 속이 울렁거림이 멈추지 않습니다.	수학 시험이
hit:1643_conv:3286	angry	화난	I hate it when I get ignored. It makes me feel less human and I get very mad!	무시당하면 싫어요. 그것은 나를 덜 인간적으로 느끼게 만들고 나는 매우 화를냅니다!	무시당하면
hit:1643_conv:3287	afraid	두려워하는	I really like this girl at my job, but I am sort of nervous to ask her out. I am not very confident when it comes to those types of social situations.	나는 직장에서 이 여자를 정말 좋아하지만 그녀에게 데이트 신청을 하기에는 다소 긴장된다. 나는 그런 종류의 사회적 상황에 관해서는 그다지 자신이 없습니다.	데이트 신청을 하기에는
hit:1645_conv:3290	excited	흥분한	Tomorrow I am going to a Nascar race with my family. I am so stoked.	내일 나는 가족과 함께 나스카 경주에 갈 것입니다. 나는 너무 흥분된다.	나스카 경주에 갈 것입니다.
hit:1645_conv:3291	excited	흥분한	My friends planned a surprise party for my birthday.	친구들은 내 생일을 맞아 깜짝 파티를 계획했다	깜짝 파티를 계획했다
hit:1646_conv:3292	hopeful	희망에 찬	I bought a lottery ticket last thursday.	나는 지난 목요일에 복권을 샀다	복권을 샀다
hit:1646_conv:3293	sentimental	감상적인	My friend just died last week. I went over to her house to help go through stuff. I did enjoy going through her old photo albums from our fun times together.	제 친구가 지난주에 죽었어요. 나는 그녀의 집에 가서 물건을 찾는 것을 도왔습니다. 나는 우리의 즐거운 시간에서 그녀의 오래된 사진 앨범을 함께 보는 것을 즐겼습니다.	오래된 사진 앨범을 함께 보는 것을
hit:1647_conv:3295	prepared	준비된	In a few hours, I am going to try and break the world record at holding my breath. I have been practicing for months.	몇 시간 안에 숨을 참으면서 세계 기록을 깨려고 합니다. 나는 몇 달 동안 연습했습니다.	세계 기록을 깨려고 합니다.
hit:1648_conv:3296	angry	화난	There is a thunderstorm going on right now, and my neighbors dogs that I'm dog-sitting keep barking every time it thunders! They're really starting to get on my nerves. Not sure how much longer I can stand it.	지금 천둥번개가 치고 있는데 제가 키우는 이웃집 개들은 천둥이 칠 때마다 계속 짖어요! 그들은 정말로 내 신경을 건드리기 시작했습니다. 얼마나 더 참을 수 있을지 모르겠습니다.	이웃집 개들은 천둥이 칠 때마다 계속 짖어요!
hit:1648_conv:3297	embarrassed	당황스러운	I forgot to feed my dog this morning. She was acting very aggressive and I didn't know what was wrong at first then it hit me. I knew it was my fault on why she was so rowdy!	오늘 아침에 개에게 먹이를 주는 것을 잊었습니다. 그녀는 매우 공격적으로 행동했고 처음에는 무엇이 잘못되었는지 몰랐습니다. 나는 그녀가 왜 그렇게 난폭한지 내 잘못이라는 것을 알고 있었다!	개에게 먹이를 주는 것을 잊었습니다.
hit:1649_conv:3299	afraid	두려워하는	I have to go to court soon for a drunk driving incident and I am so scared. What if I have to go to jail?	음주운전 사건으로 곧 법정에 가야 하는데 너무 겁이 난다. 내가 감옥에 가야 한다면?	음주운전 사건으로 곧 법정에 가야 하는데
hit:1651_conv:3303	proud	자랑스러운	My family came together and gave my grandmother a really nice gift for her birthday.	우리 가족은 함께 모여 할머니의 생일에 정말 좋은 선물을 주었습니다.	할머니의 생일에 정말 좋은 선물을 주었습니다.
hit:1652_conv:3305	embarrassed	당황스러운	Yesterday I forgot to flush the toilet at work. I felt so weird and anxious about it.	어제 나는 직장에서 변기 물 내리는 것을 잊었다. 너무 기분이 이상하고 불안했습니다.	변기 물 내리는 것을 잊었다.
hit:1653_conv:3306	jealous	질투하는	My brother got a brand new computer.	내 동생은 새로운 컴퓨터를 얻었습니다.	내 동생은 새로운 컴퓨터를 얻었습니다.
hit:1654_conv:3308	surprised	놀란	My internet service provider cut my internet last week. I was shocked because I didn't miss the payment so I knew it had to be an error.	내 인터넷 서비스 제공업체가 지난 주에 내 인터넷을 끊었습니다. 결제를 놓치는 게 아니라 실수인 줄 알고 깜짝 놀랐다.	내 인터넷 서비스 제공업체가 지난 주에 내 인터넷을 끊었습니다.
hit:1654_conv:3309	afraid	두려워하는	I was afraid when my kids were out of town without me	아이들이 나 없이 외출할 때 두려웠어	아이들이 나 없이 외출할 때
hit:1655_conv:3310	sad	슬픈	I was very interested in a girl that lives near me. I can't seem to muster the courage to talk to her so I'm feeling pretty down in the dumps. Hopefully, one day I can let my mind stop racing and just go for it.	나는 가까이 사는 여자아이에게 매우 관심이 있었다 그녀와 대화할 용기를 내는 것 같지 않아서 아주 기분이 내키지 않는다 어느 날 마음이 레이싱을 멈추고 그냥 가기를 바란다.	그녀와 대화할 용기를 내는 것 같지 않아서
hit:1655_conv:3311	angry	화난	MY kids refuse to go bed every night. I can't stand it.	우리 아이들은 매일 밤 잠을 자지 않는다 난 참을 수 없어.	우리 아이들은 매일 밤 잠을 자지 않는다
hit:1656_conv:3312	sad	슬픈	I remember being really upset when we had to move away from my very first best friend when I was 10	10살 때 가장 친한 친구와 헤어져야 했을 때 정말 속상했던 기억이 납니다.	가장 친한 친구와 헤어져야 했을 때
hit:1656_conv:3313	caring	돌보는	I spent more time than usual grooming my dog. She was so appreciative and you could see how much she loved it!	평소보다 더 많은 시간을 강아지를 손질하는 데 보냈습니다. 그녀는 매우 감사했고 당신은 그녀가 그것을 얼마나 사랑했는지 알 수 있습니다!	강아지를 손질하는 데
hit:1657_conv:3314	disappointed	실망한	I had to pay a late fee on my car taxes because I procrastinated in paying them on time. I always put off important things because I feel too scared to do them for some reason. Not sure why I keep making the same mistakes.	자동차세를 제때 내지 못해서 연체료를 내야 했습니다. 어떤 이유에서인지 너무 무서워서 항상 중요한 일을 미루고 있습니다. 왜 같은 실수를 계속하는지 모르겠습니다.	왜 같은 실수를 계속하는지 모르겠습니다.
hit:1657_conv:3315	hopeful	희망에 찬	I missed the payment for my utility bill but I'm optimistic about the situation. Hopefully they don't cut my electr	공과금 납부를 놓쳤지만 상황에 대해 낙관적입니다. 그들이 내 전기를 끊지 않기를 바랍니다	내 전기를 끊지 않기를
hit:1658_conv:3316	embarrassed	당황스러운	I have been unsuccessful at quitting smoking for years now.	나는 몇 년 동안 금연에 실패했습니다.	금연에 실패했습니다.
hit:1658_conv:3317	caring	돌보는	My dogs are the most important thing in the world to me.	내 강아지는 나에게 세상에서 가장 중요한 것입니다.	내 강아지는
hit:1659_conv:3318	afraid	두려워하는	Kind of scared to file for my financial aid this year. Not sure if it will cover all my expenses for the semester. If it doesn't, I don't know how I'll make ends meet and attend school.	올해 재정 지원을 신청하는 것이 두렵습니다. 한 학기 동안 모든 비용을 충당할 수 있을지 확신할 수 없습니다. 그렇지 않으면 어떻게 생계를 꾸려 학교에 다닐 수 있을지 모르겠습니다.	재정 지원을 신청하는 것이
hit:1659_conv:3319	hopeful	희망에 찬	I am wishing the Yankees will win the World Series.	나는 양키스가 월드시리즈에서 우승하길 바란다	양키스가 월드시리즈에서 우승하길 바란다
hit:1660_conv:3320	disappointed	실망한	My friend was diagnosed with throat cancer last year. She didnt live long.	제 친구는 작년에 후두암 진단을 받았습니다. 그녀는 오래 살지 않았습니다.	제 친구는 작년에 후두암 진단을 받았습니다
hit:1660_conv:3321	confident	확신하는	I know that Trump will win reelection.	트럼프 대통령이 재선에서 승리할 것으로 알고 있다.	트럼프 대통령이 재선에서 승리할 것으로
hit:1661_conv:3322	jealous	질투하는	My brother just got a new job, and he and his family are moving into a bigger house in a nicer city. Kind of wish I had his success right now, but I'm struggling to remain proud of him too. I don't want to make it all about me.	내 동생은 방금 새 직장을 얻었고 그와 그의 가족은 더 좋은 도시에 있는 더 큰 집으로 이사할 예정입니다. 지금 당장 그의 성공을 바라지만, 나는 그를 자랑스러워하기 위해 고군분투하고 있습니다. 나는 모든 것을 나에 대해 만들고 싶지 않습니다.	내 동생은 방금 새 직장을 얻었고###더 좋은 도시에 있는 더 큰 집으로 이사할 예정입니다.
hit:1661_conv:3323	lonely	외로운	Every Thanksgiving i eat alone.	추수감사절마다 나는 혼자 밥을 먹는다.	추수감사절마다 나는 혼자 밥을 먹는다.
hit:1662_conv:3324	angry	화난	My little sister caught off a chunk of my hair when I was sleeping last night. She did it because I came up with a fun but mean nickname for her the day before. But that was way over the line!	내 여동생은 내가 어젯밤에 자고 있을 때 내 머리카락을 잘랐다. 그녀는 전날 내가 그녀의 재미 있지만 못된 별명을 생각해 냈기 때문에 그렇게했습니다. 그러나 그것은 선을 넘었습니다!	내 여동생은 내가 어젯밤에 자고 있을 때 내 머리카락을 잘랐다.
hit:1662_conv:3325	afraid	두려워하는	I do not like being around bats.	나는 박쥐 주위에 있는 것을 좋아하지 않습니다.	박쥐 주위에 있는 것을
hit:1664_conv:3328	afraid	두려워하는	I was nervous when I was trying to drive where I wasn't familiar	익숙하지 않은 곳을 운전하려고 했을 때 긴장했다	익숙하지 않은 곳을 운전하려고 했을 때
hit:1665_conv:3330	hopeful	희망에 찬	I pray every night North Korea doesn't bomb us.	나는 매일 밤 북한이 우리를 폭격하지 않기를 기도합니다.	북한이 우리를 폭격하지 않기를
hit:1666_conv:3333	embarrassed	당황스러운	I forgot to order my daughter books for school. Now she is gonna start with out them.	딸아이의 학교 책 주문을 잊었습니다. 이제 그녀는 그들과 함께 시작할 것입니다.	딸아이의 학교 책 주문을 잊었습니다.
hit:1667_conv:3334	jealous	질투하는	I wish I had more money like Bill Gates.	빌 게이츠처럼 돈이 더 많았으면 좋겠습니다.	빌 게이츠처럼 돈이 더 많았으면
hit:1667_conv:3335	impressed	감명받은	I am really impressed that I am still able to teach my dog things at his age	나는 그의 나이에 아직도 내 개에게 무언가를 가르칠 수 있다는 것에 정말 감명을 받았습니다.	내 개에게 무언가를 가르칠 수 있다는 것에
hit:1668_conv:3336	joyful	즐거운	I am so happy school is back.	학교가 돌아와서 너무 기쁩니다.	학교가 돌아와서
hit:1668_conv:3337	hopeful	희망에 찬	I have my credit card application approved with American Express. I hope now I can buy a new smartphone	American Express에서 신용 카드 신청을 승인했습니다. 이제 새 스마트폰을 살 수 있기를 바랍니다.	새 스마트폰을 살 수 있기를
hit:1669_conv:3338	sad	슬픈	I lost my dog last year, I cried so hard.	작년에 강아지를 잃어서 너무 많이 울었어요.	강아지를 잃어서
hit:1669_conv:3339	grateful	고마워하는	I am so happy that I found decent work this summer	올 여름에 괜찮은 일을 찾아서 정말 기뻐요	괜찮은 일을 찾아서
hit:1670_conv:3340	sad	슬픈	I wish my grandma was still alive.	할머니가 아직 살아있었으면 좋겠다.	할머니가 아직 살아있었으면
hit:1670_conv:3341	afraid	두려워하는	I was terrified when I heard a knock at my door late at night	밤늦게 문을 두드리는 소리가 들리자 겁이 났다.	밤늦게 문을 두드리는 소리가 들리자
hit:1671_conv:3342	prepared	준비된	I am ready for the winter, I bought a coat.	나는 겨울을 준비하고 코트를 샀다.	코트를 샀다
hit:1671_conv:3343	anticipating	기대하는	I'm anxiously awaiting for my child to start kindergarten.	나는 내 아이가 유치원에 입학하기를 초조하게 기다리고 있습니다.	내 아이가 유치원에 입학하기를
hit:1672_conv:3345	joyful	즐거운	I was ecstatic when my kids came home yesterday.	어제 아이들이 집에 왔을 때 나는 황홀했습니다.	아이들이 집에 왔을 때
hit:1673_conv:3346	afraid	두려워하는	I hate taking the subway, I am afraid I will get robbed.	지하철을 타는 것이 싫어서 강도를 당할까봐 두렵다.	강도를 당할까봐
hit:1675_conv:3350	embarrassed	당황스러운	When I was jogging two days ago, I fell flat on my face after tripping over my feet. Someone saw me and I felt so stupid. I turned around, looked at them, and said, "You didn't see that," and then just kept on jogging.	이틀 전 조깅을 하다가 발에 걸려 넘어졌습니다. 누군가가 나를 보았고 나는 너무 바보 같았다. 나는 돌아서서 그들을보고 "당신은 그것을 보지 못했습니다"라고 말하면서 계속 조깅을했습니다.	발에 걸려 넘어졌습니다.
hit:1675_conv:3351	sad	슬픈	I cry every time I think of my grandmother.	할머니를 생각할 때마다 눈물이 난다.	할머니를 생각할 때마다
hit:1676_conv:3353	grateful	고마워하는	My supervisor praised my work on the project in front of others in our weekly meeting	내 상사는 주간 회의에서 다른 사람들 앞에서 프로젝트에 대한 내 작업을 칭찬했습니다.	내 상사는###내 작업을 칭찬했습니다.
hit:1677_conv:3354	impressed	감명받은	I saw someone eat a five pound burger during some crazy challenge earlier today. It was a girl, too! Sometimes people do some wild things to completely turn around your expectations of them.	오늘 일찍 미친 챌린지 중에 누군가가 5파운드 버거를 먹는 것을 보았습니다. 역시 여자였어! 때때로 사람들은 그들에 대한 당신의 기대를 완전히 뒤집기 위해 거친 일을 합니다.	누군가가 5파운드 버거를 먹는 것을 보았습니다.
hit:1677_conv:3355	lonely	외로운	After my two best friends moved away, I felt pretty depressed and miss them a lot.	가장 친한 두 친구가 이사를 가고 난 후, 나는 꽤 우울했고 많이 보고 싶었습니다.	가장 친한 두 친구가 이사를 가고 난 후
hit:1678_conv:3356	embarrassed	당황스러운	I was really embarrassed when I forgot my speech	연설을 잊어버렸을 때 정말 당황스러웠다	연설을 잊어버렸을 때
hit:1678_conv:3357	lonely	외로운	I moved to a new city and have no friends.	나는 새로운 도시로 이사했고 친구가 없었다	나는 새로운 도시로 이사했고
hit:1680_conv:3360	content	만족하는	I feel like I have a really great relationship with my wife lately.	요즘 아내와 사이가 정말 좋은 것 같아요.	요즘 아내와 사이가 정말 좋은 것 같아요.
hit:1681_conv:3362	anticipating	기대하는	I can't wait for my birthday!	내 생일을 기다릴 수 없어!	생일을
hit:1682_conv:3364	angry	화난	I work on this group that I have to do surveys. Sometimes I have to wait a long time to get a partner to do my work it drives me crazy.	나는 조사를 해야 하는 이 그룹에서 일한다 때로는 파트너가 일을 할 수 있도록 오랜 시간을 기다려야 하는데 이게 미친 짓이다.	때로는 파트너가 일을 할 수 있도록 오랜 시간을 기다려야 하는데
hit:1682_conv:3365	sad	슬픈	I saw a kitten get run over by a car.	나는 고양이가 차에 치이는 것을 보았다	고양이가 차에 치이는 것을
hit:1683_conv:3366	angry	화난	Someone stole my lawn mower last night.	어젯밤에 누군가가 내 잔디 깎는 기계를 훔쳤습니다.	누군가가 내 잔디 깎는 기계를 훔쳤습니다.
hit:1683_conv:3367	grateful	고마워하는	One time I was speeding, and another person was too. A cop pulled out behind me and luckily zoomed past me to chase after the other speeder. I felt like someone was looking down on me that day since I didn't get a ticket.	한 번은 내가 과속했고 다른 사람도 과속했습니다. 경찰 한 명이 내 뒤로 물러났고 운 좋게도 다른 과속 운전자를 쫓기 위해 나를 지나쳤다. 그날 표를 받지 못해서 누군가가 나를 얕잡아 보는 것 같은 기분이 들었다.	경찰 한 명이###운 좋게도 다른 과속 운전자를 쫓기 위해 나를 지나쳤다.
hit:1684_conv:3368	joyful	즐거운	We went to a Ski Resort with my friends this Spring Break in Colorado. It was very special for me	우리는 이번 봄 방학에 콜로라도에서 친구들과 스키장에 갔다. 저에게는 아주 특별했어요	스키장에 갔다.
hit:1685_conv:3370	embarrassed	당황스러운	I feel bad I didn't go to work today.	오늘은 일을 안 해서 기분이 나빴다.	일을 안 해서
hit:1686_conv:3372	angry	화난	I was very upset when I realized my neighbors dog had puppies, about ten of them. They don't take care of them and they are malnourished. It's enfuriating.	나는 이웃집 개에게 약 10마리 정도의 강아지가 있다는 것을 알았을 때 매우 화가 났습니다. 돌보지 않고 영양실조 상태입니다. 짜증난다.	돌보지 않고 영양실조 상태입니다.
hit:1686_conv:3373	disgusted	역겨운	I fed my dog a new dog food and he puked ALL over my house!	나는 내 개에게 새로운 개 사료를 먹였고 그는 우리 집 전체에 토했습니다!	내 개에게### 우리 집 전체에 토했습니다!
hit:1687_conv:3375	grateful	고마워하는	I am honored I get visit China next year.	내년에 중국을 방문하게 되어 영광입니다.	중국을 방문하게 되어
hit:1688_conv:3376	surprised	놀란	I was shocked the US didn't qualify for the World Cup.	나는 미국이 월드컵에 진출하지 못했다는 사실에 충격을 받았다.	미국이 월드컵에 진출하지 못했다는 사실에
hit:1688_conv:3377	disappointed	실망한	I just found out my state is last in education in the entire country.	나는 우리 주가 전국에서 교육에서 마지막이라는 것을 알았습니다.	우리 주가 전국에서 교육에서 마지막이라는 것을
hit:1689_conv:3378	sentimental	감상적인	Yesterday, I passed by the library that during college times me and my ex-partner used to visit frequently	어제 나는 대학시절 저와 전남편이 자주 찾던 도서관을 지나쳤습니다.	대학시절 저와 전남편이 자주 찾던 도서관을
hit:1689_conv:3379	impressed	감명받은	A friend of mine lost 200 pounds, it was amazing to see!	제 친구가 200파운드를 감량했습니다. 정말 보기 좋았어요!	제 친구가 200파운드를 감량했습니다
hit:1690_conv:3381	impressed	감명받은	I visited New York this weekend, I was amazed.	이번 주말에 뉴욕을 방문했는데 놀랐다.	뉴욕을 방문했는데
hit:1691_conv:3382	hopeful	희망에 찬	I wish I can get the part I want	내가 원하는 부분을 얻을 수 있기를 바랍니다	원하는 부분을 얻을 수 있기를
hit:1691_conv:3383	sad	슬픈	I cried all night, my brother is going back to Iraq.	나는 밤새 울었고, 형이 이라크로 돌아갈 거야	형이 이라크로 돌아갈 거야
hit:1692_conv:3384	joyful	즐거운	I remember when I went over to my friend's house because her dog just had puppies. It was so exciting and I was so happy! What an amazing thing to see!	친구의 개가 강아지를 낳았기 때문에 친구의 집에 갔을 때를 기억합니다. 너무 신기하고 기뻤어요! 이 얼마나 놀라운 일입니까!	친구의 개가 강아지를 낳았기 때문에
hit:1693_conv:3386	embarrassed	당황스러운	One time I fell down the stairs at school in front of a big group of female students.	한번은 학교 계단에서 많은 여학생들 앞에서 넘어졌습니다.	많은 여학생들 앞에서 넘어졌습니다.
hit:1693_conv:3387	prepared	준비된	I am ready for my camping trip next weekend.	나는 다음 주말에 캠핑을 할 준비가 되어 있다	캠핑을
hit:1694_conv:3388	embarrassed	당황스러운	I failed my Introduction to Statistics class and was very nervous of having to retake it again	나는 통계 입문 수업에 낙제했고 다시 재수강해야 하는 것에 대해 매우 긴장했습니다.	통계 입문 수업에 낙제했고
hit:1695_conv:3390	sentimental	감상적인	peanut butter sandwiches remind me of my grandmother	땅콩 버터 샌드위치는 할머니를 생각 나게합니다.	땅콩 버터 샌드위치는
hit:1695_conv:3391	afraid	두려워하는	I am worried I won't wake up to my alarm	경보에 눈을 뜨지 않을까 걱정이 돼	경보에 눈을 뜨지 않을까
hit:1696_conv:3392	proud	자랑스러운	Today I was able to accomplish all my goals i set to do. I couldn't be happier with myself.	오늘은 내가 정한 모든 목표를 달성할 수 있었다 나는 스스로 더 행복할 수 없었다	내가 정한 모든 목표를 달성할 수 있었다
hit:1696_conv:3393	lonely	외로운	My husband had to go out of town for work. He will be gone for 2 months. I don't know what I will do.	남편은 일 때문에 도시를 떠나야 했습니다. 그는 2개월 동안 떠날 것이다. 어떻게 해야할지 모르겠습니다.	남편은 일 때문에 도시를 떠나야 했습니다.
hit:1700_conv:3400	trusting	신뢰하는	I have never cheated on my wife.	나는 아내를 속인 적이 없다	아내를 속인 적이 없다
hit:1700_conv:3401	impressed	감명받은	I won the lottery when I was 18 years old.	나는 18살 때 복권을 따냈다	복권을 따냈다
hit:1701_conv:3402	anticipating	기대하는	I cant wait for the fall season to begin.	나는 가을 시즌이 시작되기를 기다릴 수 없다	가을 시즌이 시작되기를
hit:1701_conv:3403	disappointed	실망한	I can not believe my friend died last week.	내 친구가 지난 주에 죽었다는 것이 믿기지 않습니다.	내 친구가 지난 주에 죽었다는 것이
hit:1702_conv:3404	confident	확신하는	I am sure that I will get a raise.	나는 내가 인상을 받을 것이라고 확신한다.	내가 인상을 받을 것이라고
hit:1703_conv:3406	angry	화난	My brother calls me all the time, I can't stand it.	형이 항상 나한테 전화해서 참을 수가 없다.	형이 항상 나한테 전화해서
hit:1703_conv:3407	excited	흥분한	I am so excited to go to the water park!	워터파크 갈 생각에 너무 신났어요!	워터파크 갈 생각에
hit:1704_conv:3408	excited	흥분한	I was thrilled to find out that I was finally having a daughter. It was the best feeling in the world and couldn't wait to finally have a little girl.	마침내 딸이 생겼다는 사실을 알게 되어 흥분했다. 세상에서 가장 좋은 느낌이었고, 마침내 소녀가 생기기를 기다리지 못했다.	마침내 딸이 생겼다는 사실을 알게 되어
hit:1704_conv:3409	surprised	놀란	I haven't gotten my period in two months. So I got a pregnancy test at the dollar tree because I am broke and it came out pregnant.	나는 두 달 만에 시간을 내지 못했다 그래서 달러나무에서 임신 테스트를 받았는데 깨지고 임신했기 때문이다.	깨지고 임신했기 때문이다.
hit:1705_conv:3410	hopeful	희망에 찬	I wish that everyone would get along.	모두가 잘 지내길 바란다	모두가 잘 지내길
hit:1705_conv:3411	sad	슬픈	My dog ran away today and I cant find her.	오늘 우리 강아지가 도망가서 못 찾았어요.	우리 강아지가 도망가서 못 찾았어요.
hit:1706_conv:3412	disappointed	실망한	I cried for a week when I found out my wife has a miscarriage.	아내가 유산했다는 소식을 듣고 일주일 동안 울었습니다.	아내가 유산했다는 소식을 듣고
hit:1706_conv:3413	grateful	고마워하는	My dad bought me my first car!	아빠가 제 첫 차를 사주셨어요!	아빠가 제 첫 차를 사주셨어요!
hit:1707_conv:3415	surprised	놀란	Last week my friend I have not seen in a couple years surprised me at my doorstep. It was awesome seeing them again.	지난 주에 몇 년 동안 보지 못한 친구가 문앞에서 나를 놀라게 했습니다. 그들을 다시 보는 것은 굉장했습니다.	몇 년 동안 보지 못한 친구가###다시 보는 것은
hit:1708_conv:3416	angry	화난	my girlfriend never let's me sleep she is always talking to me and not letting me rest	내 여자친구는 항상 나와 이야기를 나누고 쉬지 않도록 하지 않는다	내 여자친구는 항상 나와 이야기를 나누고 쉬지 않도록 하지 않는다
hit:1708_conv:3417	jealous	질투하는	I've never been able to chug a beer. Ive always wanted too.	나는 맥주 한 잔도 못 마셨다 나도 늘 원했다.	나는 맥주 한 잔도 못 마셨다
hit:1709_conv:3419	confident	확신하는	I know I will get an A on my next test.	나는 내가 다음 시험에서 A를 받을 것이라는 것을 알고 있다.	다음 시험에서 A를 받을 것이라는 것을
hit:1710_conv:3420	joyful	즐거운	The day my daughter was born.	내 딸이 태어난 날	내 딸이 태어난 날
hit:1710_conv:3421	disgusted	역겨운	I was walking home from work at night when I accidentally stepped on a dead rat. I almost puked myself looking at it.	밤에 일을 마치고 집에 가는 길에 우연히 죽은 쥐를 밟았습니다. 나는 그것을 보고 거의 토할 뻔했다.	죽은 쥐를 밟았습니다.
hit:1711_conv:3422	afraid	두려워하는	I really do no like worms.	나는 정말 벌레를 싫어한다	벌레를
hit:1711_conv:3423	afraid	두려워하는	I can't wait to get my paycheck. I'm going shopping.	급여를 받을 때까지 기다릴 수 없습니다. 쇼핑하러 갑니다.	급여를 받을 때까지
hit:1712_conv:3424	surprised	놀란	I was so amazed when the magician made my hat dissapear.	마술사가 내 모자를 사라지게 했을 때 나는 너무 놀랐다.	마술사가 내 모자를 사라지게 했을 때
hit:1713_conv:3426	lonely	외로운	On the weekends, my kids go away and its just me.	주말에는 아이들이 떠나고 저만 있습니다.	아이들이 떠나고
hit:1713_conv:3427	content	만족하는	I went to the store looking for jeans and found a good pair.	나는 청바지를 찾으러 가서 좋은 짝을 찾았다	좋은 짝을 찾았다
hit:1714_conv:3428	sad	슬픈	I studied all week last week in preparation for my midterm, but when I got the results back, I was disappointed to see a low mark.	지난주 중간고사 준비로 일주일 내내 공부했는데 결과가 나왔을 때 점수가 낮아서 실망했어요.	점수가 낮아서
hit:1714_conv:3429	caring	돌보는	I am the caretaker of my grandmother.	저는 할머니를 돌보는 사람입니다.	할머니를
hit:1716_conv:3432	excited	흥분한	I'm going to Las Vegas on Friday! I can't wait!	금요일에 라스베이거스에 갈 거야! 기다릴 수가 없어!	라스베이거스에 갈 거야!
hit:1716_conv:3433	angry	화난	Today I came home to find that my dog ripped all our pillows into shreds! I was so angry that I had to punish my dog.	오늘 집에 와서 우리 개가 베개를 몽땅 찢어 버렸다는 것을 알게 되었다! 나는 너무 화가 나서 개를 처벌해야 했다	우리 개가 베개를 몽땅 찢어 버렸다는 것을 알게 되었다
hit:1717_conv:3435	surprised	놀란	I had a surprise birthday party when I was 22!	나는 22살 때 깜짝 생일 파티를 했다!	깜짝 생일 파티를
hit:1718_conv:3436	content	만족하는	I am so thankful for my humble life	나의 겸손한 삶에 대해 너무나 감사하다	나의 겸손한 삶에
hit:1718_conv:3437	embarrassed	당황스러운	I paid $1 less on my light bill than I was supposed to and my lights were disconnected. I feel so dumb	내가 예상했던 것보다 1달러 덜 지불했고, 조명이 끊겼다. 나는 너무 어리석다	1달러 덜 지불했고, 조명이 끊겼다.
hit:1719_conv:3438	joyful	즐거운	I was overwhelmed with happiness the day my daughter was born.	딸이 태어난 날 행복에 휩싸였다.	딸이 태어난 날
hit:1720_conv:3440	sentimental	감상적인	I decided to clean out my drawers today and found my old toys from when I was younger. They brought back happy memories.	나는 오늘 서랍을 정리하기로 하고 어렸을 때의 오래된 장난감을 찾았습니다. 그들은 행복한 추억을 되찾았습니다.	오래된 장난감을 찾았습니다.
hit:1721_conv:3443	confident	확신하는	I had to do a presentation for school. I researched the subject and was certain that I had all my facts in order.	학교에서 발표를 해야 했습니다. 나는 그 주제를 조사했고 내가 가진 모든 사실이 정리되어 있다고 확신했습니다.	내가 가진 모든 사실이 정리되어 있다고
hit:1722_conv:3444	embarrassed	당황스러운	I remember as a kid when I was mad I would try to break something my parents owned. Looking back, I feel remorse for what I did.	어렸을 때 화가 나서 부모님이 소유한 것을 깨뜨리려고 했던 기억이 난다. 돌이켜보면 내가 한 일에 대해 후회감을 느낀다.	화가 나서 부모님이 소유한 것을 깨뜨리려고 했던 기억
hit:1723_conv:3446	embarrassed	당황스러운	I was mortified when my jeans ripped	나는 내 청바지가 찢어졌을 때 창피했다	내 청바지가 찢어졌을 때
hit:1724_conv:3449	grateful	고마워하는	Everyday I remind myself of how lucky I am to have a pair of supportive parents.	나는 매일 한 쌍의 지지하는 부모가 있다는 것이 얼마나 행운인지 스스로에게 상기시킵니다.	한 쌍의 지지하는 부모가 있다는 것이
hit:1725_conv:3450	content	만족하는	It is nice to have a roof over my head	머리 위에 지붕이 있어서 다행이다	머리 위에 지붕이 있어서
hit:1726_conv:3452	lonely	외로운	The Christmas before my daughter was born it was too late in my pregnancy to travel. My family lives across the country so I spent Christmas alone	내 딸이 태어나기 전의 크리스마스는 여행을 하기에는 임신이 너무 늦었습니다. 우리 가족은 전국에 살고 있어서 나는 혼자 크리스마스를 보냈다	우리 가족은 전국에 살고 있어서 나는 혼자 크리스마스를 보냈다
hit:1727_conv:3455	impressed	감명받은	Another friend of mine followed through what they said they would do. They usually don't.	내 또 다른 친구는 그들이 하겠다고 말한 것을 따랐습니다. 그들은 일반적으로하지 않습니다.	내 또 다른 친구는 그들이 하겠다고 말한 것을 따랐습니다.
hit:1728_conv:3456	hopeful	희망에 찬	I did an interview yesterday. I presented myself in a better way also the interviewer appreciated me. I just waiting for the results now.	어제 인터뷰를 했습니다. 면접관도 저를 칭찬해 주셨고, 제 자신을 더 잘 표현했습니다. 이제 결과만 기다리고 있습니다.	인터뷰를###결과만
hit:1728_conv:3457	trusting	신뢰하는	I let my dad borrow 10 dollars.	나는 아빠에게 10달러를 빌려주었다	나는 아빠에게 10달러를 빌려주었다
hit:1729_conv:3458	proud	자랑스러운	My daughter made the honor roll at school. She worked really hard this semester.	우리 딸은 학교에서 명예를 회복시켰다 그녀는 이번 학기에 정말 열심히 일했다	우리 딸은 학교에서 명예를 회복시켰다
hit:1730_conv:3461	excited	흥분한	I can't wait to go on vacation!	나는 휴가를 갈 때까지 기다릴 수 없어!	휴가를 갈 때까지
hit:1731_conv:3462	content	만족하는	I played FIFA with my friend and won against him this past weekend	나는 친구와 함께 국제축구연맹(FIFA)을 치르고 지난 주말에 그를 상대로 이겼다	친구와 함께 국제축구연맹(FIFA)을 치르고###이겼다
hit:1731_conv:3463	disappointed	실망한	Everytime I buy a lottery ticket, i never win.	나는 복권을 살 때마다 절대 당첨되지 않는다.	복권을 살 때마다 절대 당첨되지 않는다.
hit:1732_conv:3464	disgusted	역겨운	I watched a news report about the mistreatment of animals. The behavior of these people is something I can't stand.	나는 동물 학대에 대한 뉴스 보도를 보았다 이 사람들의 행동은 내가 참을 수 없는 일이다	동물 학대에 대한 뉴스 보도를
hit:1732_conv:3465	sentimental	감상적인	I loved going to the diner where I grew up	나는 자란 식당에 가는 것을 좋아했다	자란 식당에 가는 것을
hit:1733_conv:3466	afraid	두려워하는	I had to make an out of town trip on a unfamiliar road. I was a little uneasy about it.	나는 낯선 도로를 타고 시내 여행을 떠나야 했다 나는 그것에 대해 조금 불안했다	낯선 도로를 타고
hit:1733_conv:3467	trusting	신뢰하는	We dont have a fence but I know my dog will stay in the yard	우리는 울타리가 없지만 개가 마당에 있을 거라는 걸 알고 있다	울타리가 없지만 개가 마당에 있을 거라는 걸
hit:1734_conv:3468	sentimental	감상적인	I was switching around the tv channels and came across a show from my childhood. It really brought back some memories.	TV 채널을 돌리다가 어릴 적부터 우연히 본 프로그램이 있습니다. 그것은 정말로 약간의 추억을 불러 일으켰습니다.	어릴 적부터 우연히 본 프로그램이
hit:1734_conv:3469	afraid	두려워하는	I was really scared when I walked to my car after the movie	영화 끝나고 차까지 걸어갈때 진짜 무서웠어	영화 끝나고 차까지 걸어갈때
hit:1735_conv:3471	proud	자랑스러운	I worked really hard on a project at work and earned a bonus. It made me feel really good about myself.	직장에서 프로젝트를 정말 열심히 해서 보너스를 받았습니다. 그것은 나 자신에 대해 정말 기분이 좋았습니다.	프로젝트를 정말 열심히 해서 보너스를 받았습니다.
hit:1736_conv:3472	anticipating	기대하는	I waiting to find a good show to binge on. Ive seen everything	좋은 공연을 만나길 기다리고 있습니다. 나는 모든 것을 보았다	좋은 공연을 만나길
hit:1736_conv:3473	sad	슬픈	I was really broken up when we had to put our family dog to sleep	우리 집 강아지를 재워야 했을 때 정말 마음이 아팠어요	우리 집 강아지를 재워야 했을 때
hit:1737_conv:3474	impressed	감명받은	I went to a music competition yesterday. A child nearly 5 years old who sing a song with perfect voice. I just influenced by her voice. Such an amazing talent!	나는 어제 음악대회에 갔다 완벽한 목소리로 노래를 부르는 5살 가까운 아이가 있다. 나는 그녀의 목소리에 그저 영향을 미쳤다 정말 놀라운 재능이다!	완벽한 목소리로 노래를 부르는 5살 가까운 아이가
hit:1738_conv:3476	embarrassed	당황스러운	I steal fruit almost every time I go to the grocery store. I always eat some of the grapes	나는 식품점에 갈 때마다 거의 과일을 훔친다 나는 항상 포도 몇 개를 먹는다	식품점에 갈 때마다 거의 과일을 훔친다
hit:1739_conv:3478	joyful	즐거운	When i graduated high school.	내가 고등학교를 졸업했을 때	내가 고등학교를 졸업했을 때
hit:1739_conv:3479	surprised	놀란	I can't believe my daughter loves her new school so much. She doesnt like anything.	제 딸이 새 학교를 그렇게 좋아한다는 게 믿기지 않습니다. 그녀는 아무것도 좋아하지 않습니다.	제 딸이 새 학교를 그렇게 좋아한다는 게
hit:1740_conv:3480	afraid	두려워하는	I was a little on the fence about letting my daughter go to a party	나는 내 딸을 파티에 보내는 것에 대해 약간 망설였습니다.	내 딸을 파티에 보내는 것에 대해
hit:1741_conv:3482	embarrassed	당황스러운	I made an Apple pie to take to a dinner but then I ate the whole thing. I didn't bring anything to the dinner.	저녁 식사를 하기 위해 애플 파이를 만들었는데 다 먹었다. 나는 저녁 식사에 아무것도 가져오지 않았다	다 먹었다.
hit:1742_conv:3484	hopeful	희망에 찬	I know the upcoming election is going to turn this country around.	나는 다가오는 선거가 이 나라를 뒤집을 것이라는 것을 압니다.	다가오는 선거가 이 나라를 뒤집을 것이라는 것을
hit:1742_conv:3485	angry	화난	I was trying to explain something to someone and they cut me off and would not listen.	나는 누군가에게 무언가를 설명하려고 했고 그들은 나를 말을 끊고 듣지 않았습니다.	말을 끊고 듣지 않았습니다.
hit:1743_conv:3486	prepared	준비된	I have my groceru list all ready for the store tomorrow.	내일 가게에 갈 식료품 목록이 모두 준비되어 있습니다.	식료품 목록이
hit:1743_conv:3487	lonely	외로운	When I think of my life I feel lonely. I live alone with no family.	내 인생을 생각하면 외로움이 느껴진다. 나는 가족 없이 혼자 산다.	가족 없이 혼자 산다.
hit:1744_conv:3488	afraid	두려워하는	I don't think I'm going to do so well this semester.	나는 이번 학기에 그렇게 잘할 것 같지 않다	이번 학기에 그렇게 잘할 것 같지 않다
hit:1744_conv:3489	afraid	두려워하는	I presented a watch to my mom on her anniversary. She missed it in a month. I was angry on her and scolded her.	나는 어머니의 기념일에 시계를 선물했다. 그녀는 한 달 만에 그것을 놓쳤습니다. 나는 그녀에게 화를 내며 꾸짖었다.	어머니의###한 달 만에 그것을 놓쳤습니다.
hit:1745_conv:3490	afraid	두려워하는	I think a mouse is in my kitchen again.	쥐가 다시 내 주방에 있는 것 같다.	쥐가 다시 내 주방에 있는 것 같다.
hit:1745_conv:3491	hopeful	희망에 찬	I am hopeful that I find a new job very soon.	나는 곧 새로운 일자리를 찾기를 희망한다	새로운 일자리를 찾기를
hit:1746_conv:3493	embarrassed	당황스러운	I was at work and heard gossip about a coworker. I didn't say anything in their defense.	직장에서 동료에 대한 소문을 들었습니다. 나는 그들의 변호에 대해 아무 말도 하지 않았다.	동료에###변호에 대해 아무 말도 하지 않았다.
hit:1748_conv:3496	confident	확신하는	I think my next date is going to go well. Too many bad ones.	다음 데이트가 잘 될 것 같다. 너무 많은 나쁜 사람들	다음 데이트가
hit:1748_conv:3497	excited	흥분한	I feel excited that the new footbal season is about to start. I own a team in spain and want to see them do well.	새로운 축구 시즌이 곧 시작된다는 사실에 설레입니다. 나는 스페인에서 팀을 소유하고 있고 그들이 잘하는 것을 보고 싶습니다.	새로운 축구 시즌이 곧 시작된다는 사실에
hit:1749_conv:3498	joyful	즐거운	I'm moving to New York to pursue my dreams!	꿈을 이루기 위해 뉴욕으로 갑니다!	뉴욕으로 갑니다!
hit:1750_conv:3500	jealous	질투하는	I have always wanted a pair of Jordans. I hate seeing people wearing them.	나는 항상 조던 한 켤레를 원했습니다. 나는 사람들이 그것을 착용하는 것을 보는 것을 싫어합니다.	조던 한 켤레를###착용하는 것을 보는 것을
hit:1751_conv:3502	content	만족하는	I'm pretty happy with my new job. It doesnt even pay much	나는 새로운 일에 매우 행복하다 돈도 많이 내지 않는다	새로운 일에
hit:1752_conv:3504	angry	화난	My daughter is still up asking for snacks.	딸은 아직도 간식을 요구하고 있다	딸은 아직도 간식을 요구하고 있다
hit:1752_conv:3505	excited	흥분한	There is a concert coming to town and I can hardly wait to see it.	도시에 콘서트가 올 예정이고 나는 그것을 보기를 거의 기다릴 수 없습니다.	콘서트가
hit:1753_conv:3506	caring	돌보는	I just love kids I think they all deserve a good home.	저는 아이들을 사랑할 뿐입니다. 아이들은 모두 좋은 집을 가질 자격이 있다고 생각합니다.	아이들을
hit:1753_conv:3507	surprised	놀란	I was surprised that a British rider won the tour de france again.	영국 라이더가 투르 드 프랑스에서 다시 우승했다는 사실에 놀랐습니다.	영국 라이더가 투르 드 프랑스에서 다시 우승했다는 사실에
hit:1754_conv:3509	embarrassed	당황스러운	I hide my snacks from my kids so I dont have to share.	나는 아이들에게서 간식을 숨기기 때문에 공유할 필요가 없다	아이들에게서 간식을 숨기기
hit:1755_conv:3511	trusting	신뢰하는	I still talk with my ex after 2 years. We are pretty cool.	2년이 지난 지금도 나는 전여친과 대화를 나눈다. 우리는 꽤 멋지다.	전여친과 대화를 나눈다.
hit:1756_conv:3512	angry	화난	I cant believe my neghbors are partying at 3am on a wednesday!	수요일 새벽 3시에 이웃들이 파티를 하고 있다는 것이 믿기지 않습니다!	새벽 3시에 이웃들이 파티를 하고 있다는 것이
hit:1757_conv:3514	afraid	두려워하는	I am so ready for Halloween this year. Its my favorite holiday	올해 할로윈을 할 준비가 되어 있다. 내가 가장 좋아하는 명절	할로윈을
hit:1757_conv:3515	joyful	즐거운	I felt joyful on a childhood holiday. My parents took me to Disney World.	나는 어린 시절 연휴에 즐거움을 느꼈다 부모님이 나를 디즈니 월드로 데려다 주셨다	디즈니 월드로
hit:1758_conv:3516	embarrassed	당황스러운	I went to the store with no money today like an idiot.	오늘은 바보처럼 돈도 없이 가게에 갔다.	돈도 없이 가게에 갔다.
hit:1758_conv:3517	afraid	두려워하는	I'm really nervous about a test I just took. I hope I passed.	방금 치른 시험 때문에 정말 긴장돼요. 합격했길 바랍니다.	방금 치른 시험
hit:1759_conv:3519	angry	화난	My sister always borrows money and never pays it back on time.	언니는 항상 돈을 빌려주고 제때 갚지 않는다	언니는 항상 돈을 빌려주고 제때 갚지 않는다
hit:1760_conv:3521	angry	화난	I got angry with people in the supermarket. They were letting their young child push the trolley and it was very busy. They were blocking all the aisles.	나는 슈퍼마켓에 있는 사람들에게 화를 냈습니다. 그들은 어린 아이가 트롤리를 밀게 내버려 두었고 매우 바빴습니다. 그들은 모든 통로를 막고 있었습니다.	슈퍼마켓에 있는 사람들에게###어린 아이가 트롤리를 밀게 내버려 두었고
hit:1761_conv:3522	disappointed	실망한	My daughter failed her last exam and didnt tell me. I couldnt believe it	내 딸은 마지막 시험에 실패해서 내게 말하지 않았다 믿을 수가 없었다	내 딸은 마지막 시험에 실패해서 내게 말하지 않았다
hit:1761_conv:3523	surprised	놀란	I remember for my twentieth birthday I had expected to celebrate it alone. But lo and behold when I returned from work my family and friends had waited around in my house for a party just for me. It ended up being a heck of a night, along with a full cake from my favorite bakery.	스무 번째 생일을 맞아 혼자서 축하할 것으로 기대했던 기억이 난다. 그러나 일을 마치고 돌아왔을 때 가족과 친구들이 집에서 나만을 위해 파티를 기다리고 있었다. 결국 내가 가장 좋아하는 빵집에서 가득 차 있는 케이크와 함께 하룻밤이 지났다.	나만을 위해 파티를
hit:1762_conv:3524	angry	화난	My mailman is the worst.	내 우체부가 최악이야.	내 우체부가
hit:1762_conv:3525	jealous	질투하는	I feel jealous when I see what some people earn. I can't understand how some people can get so much more than me when their talents don't seem to reflect the difference.	나는 몇몇 사람들이 버는 것을 볼 때 질투를 느낀다. 나는 그들의 재능이 그 차이를 반영하지 못하는 것 같을 때 어떤 사람들이 어떻게 나보다 더 많은 것을 얻을 수 있는지 이해할 수 없습니다.	나보다 더 많은 것을 얻을 수 있는지
hit:1763_conv:3526	afraid	두려워하는	I dont think Im going to vote anymore	나는 더 이상 투표하지 않을 것 같다	더 이상 투표하지 않을 것
hit:1763_conv:3527	afraid	두려워하는	I just saw this horror movie. It was so scary.	나는 이 공포 영화를 방금 봤다 너무 무서웠다	공포 영화를
hit:1765_conv:3531	jealous	질투하는	I cant believe my friend got engaged before me	내 친구가 나보다 먼저 약혼했다는 것을 믿을 수 없다	내 친구가 나보다 먼저 약혼했다는 것을
hit:1766_conv:3532	disappointed	실망한	My girlfriend broke up with me. I can't believe it, I'm so hurt.	내 여자친구가 나와 헤어졌다 믿을 수가 없어. 너무 아파.	내 여자친구가 나와 헤어졌다
hit:1767_conv:3534	confident	확신하는	I am confident with public speaking. I really enjoy it.	나는 대중 연설에 자신 있다. 나는 그것이 정말 재밌다.	대중 연설에
hit:1772_conv:3545	confident	확신하는	I received an award for exceptional performance at work which made me feel really good!	직장에서 뛰어난 성과로 상을 받아서 기분이 정말 좋았습니다!	상을 받아서
hit:1773_conv:3546	lonely	외로운	I feel lonely all the time. I live alone and my family is far away.	나는 늘 외로움을 느낀다 나는 혼자 살고 있고 가족은 멀리 있다	혼자 살고 있고
hit:1774_conv:3548	content	만족하는	I recently had a nice meal. It was Italian food, my favorite.	나는 최근에 좋은 식사를 했다 그것은 내가 좋아하는 이탈리아 음식이었다	좋은 식사를
hit:1775_conv:3550	angry	화난	Last month i had an argument with a friend and he threw me into jail with false claims that i had assaulted him.	지난달 친구와 다툼을 벌였고, 그는 내가 자신을 폭행했다는 허위 주장으로 나를 감옥에 넣었다.	친구와###허위 주장으로 나를 감옥에 넣었다.
hit:1775_conv:3551	afraid	두려워하는	I feel anxious as I am unemployed. I need to find a job soon.	실업자라 불안합니다. 빨리 일자리를 구해야 해요.	실업자라
hit:1777_conv:3554	excited	흥분한	Finally got promoted after 4 years, I'm now in a manager	마침내 4년 만에 승진했는데, 지금은 매니저에 있다	마침내 4년 만에 승진했는데,
hit:1777_conv:3555	disappointed	실망한	I was disappointed not to get a job. I interviewed for it but didn't get it.	취직이 안되어 실망했습니다. 인터뷰를 했지만 받지 못했습니다.	취직이 안되어
hit:1778_conv:3556	joyful	즐거운	I asked my girlfriend to marry me. I am so happy she said yes!	여자친구에게 결혼하자고 했습니다. 그녀가 예라고 해서 너무 기쁩니다!	여자친구에게###예라고 해서
hit:1778_conv:3557	impressed	감명받은	I was recently impressed with someone's bravery. They met up with a stranger online and hit it off really wel.	나는 최근에 누군가의 용기에 깊은 인상을 받았습니다. 그들은 온라인에서 낯선 사람을 만났고 정말 잘 맞았습니다.	온라인에서 낯선 사람을 만났고
hit:1779_conv:3558	afraid	두려워하는	I heard a knock on my door at 2 am in the morning	새벽 2시에 문을 두드리는 소리가 들렸어	새벽 2시에 문을 두드리는 소리가
hit:1779_conv:3559	hopeful	희망에 찬	I going to see a doctor to know my blood test results and I hope that I don't have anything serious.	내 혈액 검사 결과를 알기 위해 의사를 만나러 가는데 심각한 일은 없기를 바랍니다.	혈액 검사 결과를
hit:1780_conv:3560	confident	확신하는	Im sure to be successful in my forth coming exams	내가 다가오는 시험에서 꼭 성공할 것이다	다가오는 시험에서
hit:1780_conv:3561	sentimental	감상적인	I feel nostalgic about childhood holidays. The sun always shone and we had so much fun!	어린 시절의 방학이 그립습니다. 태양은 항상 빛나고 우리는 너무 즐거웠습니다!	방학이
hit:1781_conv:3562	proud	자랑스러운	I just recently got a raise at work. I worked so hard for it.	나는 최근에 직장에서 인상을 받았다 나는 그 일을 너무 열심히 했다	인상을 받았다
hit:1782_conv:3564	trusting	신뢰하는	I feel with a lot of confidence when I get my degree	학위를 받으면 자신감이 많이 든다	학위를 받으면
hit:1782_conv:3565	angry	화난	I was so mad when I saw the package I ordered from online was ruined!	온라인에서 주문한 패키지가 망가진 것을 보고 너무 화가 났습니다!	패키지가 망가진 것을 보고
hit:1783_conv:3567	afraid	두려워하는	I recently went to the doctor for some tests He checked to see if I have a disease. I'm very nervous.	최근 몇 가지 검사를 받으러 의사에게 갔는데 질병이 있는지 확인했다. 나는 매우 긴장한다	질병이 있는지
hit:1784_conv:3568	embarrassed	당황스러운	I overslept and missed my nephews party and really feel bad about it.	늦잠을 자서 조카 파티를 놓치고 정말 기분이 나빴다.	조카 파티를 놓치고
hit:1784_conv:3569	angry	화난	My flight was cancelled	내 비행기가 취소되었다	내 비행기가 취소되었다
hit:1785_conv:3571	prepared	준비된	I was early for my flight	나는 비행기에 일찍 왔다	비행기에
hit:1786_conv:3573	angry	화난	The people that bring more luggage than expected in the airplane are making me angry.	비행기에서 생각보다 많은 짐을 가지고 오는 사람들이 나를 화나게 한다.	생각보다 많은 짐을 가지고 오는 사람들이
hit:1787_conv:3574	disgusted	역겨운	I recently saw someone eat a week old tuna sandwich. I wanted to throw up.	나는 최근에 누군가가 일주일 된 참치 샌드위치를 먹는 것을 보았습니다. 토하고 싶었다.	일주일 된 참치 샌드위치를 먹는 것을
hit:1787_conv:3575	joyful	즐거운	I won a lottery	나는 복권에 당첨되었다	나는 복권에 당첨되었다
hit:1788_conv:3576	proud	자랑스러운	Lately, I got the best grades in my class at university.	최근에 나는 대학 수업에서 최고의 성적을 받았습니다.	최고의 성적을 받았습니다.
hit:1788_conv:3577	confident	확신하는	I was very sure I was getting the promotion I asked for.	내가 원하는 승진을 하고 있다는 확신이 들었다.	내가 원하는 승진을 하고 있다는
hit:1790_conv:3580	afraid	두려워하는	I feel apprehensive about an upcoming job interview.	나는 다가오는 취업 면접에 대해 불안감을 느낀다	다가오는 취업 면접에
hit:1790_conv:3581	prepared	준비된	As an athlete ,I practice 10 hrs for the forthcoming competition	선수로서, 나는 다가오는 대회를 위해 10시간 동안 연습한다	다가오는 대회를 위해
hit:1792_conv:3584	proud	자랑스러운	I am very happy that Canada replied to Trump by increasing taxes on some us products.	캐나다가 일부 미국 제품에 대한 세금을 인상함으로써 트럼프에 대응한 것에 대해 매우 기쁘게 생각합니다.	캐나다가 일부 미국 제품에 대한 세금을 인상함으로써 트럼프에 대응한 것에 대해
hit:1792_conv:3585	excited	흥분한	My father bought me a new luxury car.	아버지가 새 럭셔리 차를 사주셨다	아버지가 새 럭셔리 차를 사주셨다
hit:1793_conv:3587	afraid	두려워하는	The other week I was walking a friend's dog as a favour, but while out with the dog I lost it and could not find it for ages. It had run off into some trees, I was really getting anxious about it	다른 주에 나는 부탁으로 친구의 개를 산책시키고 있었는데 개와 함께 외출하는 동안 강아지를 잃어버렸고 오랫동안 찾지 못했습니다. 그것은 어떤 나무에 달려 들었고, 나는 그것에 대해 정말로 불안해졌습니다.	강아지를 잃어버렸고
hit:1794_conv:3589	angry	화난	I get angry with Prime Minister's question time. The MPs just shout at each other.	총리의 질문 시간에 화가 난다. 의원들은 그저 서로에게 소리를 질렀을 뿐입니다.	의원들은 그저 서로에게 소리를 질렀을 뿐입니다.
hit:1795_conv:3590	embarrassed	당황스러운	I forgot my wife's birthday.	나는 아내의 생일을 잊었다	나는 아내의 생일을 잊었다
hit:1796_conv:3592	surprised	놀란	I recently found out that my wife is pregnant. I was so shocked by the news.	최근 아내가 임신했다는 사실을 알게 됐다. 나는 그 소식에 너무 충격을 받았다	아내가 임신했다는 사실을
hit:1797_conv:3594	embarrassed	당황스러운	I felt really bad when I cheated on my Math test.	수학 시험에서 부정행위를 했을 때 기분이 정말 나빴어요.	수학 시험에서 부정행위를 했을 때
hit:1798_conv:3596	disappointed	실망한	I feel really let down because I ordered some vitamins for my dog on eBay and they never showed up even thought they were supposed to have been shipped.	나는 eBay에서 강아지를 위한 비타민을 주문했는데 배송되어야 한다고 생각했는데도 나타나지 않았기 때문에 정말 실망했습니다.	강아지를 위한 비타민을 주문했는데###나타나지 않았기 때문에
hit:1798_conv:3597	hopeful	희망에 찬	I remember this time two years ago when I was expecting my youngest child we didn't know whether she would be a boy or girl. I was so excited when they told me the results were a girl.	2년 전 이 때를 기억합니다. 제가 막내 아이를 잉태하고 있었을 때 우리는 그 아이가 남자인지 여자인지 알 수 없었습니다. 결과가 여자라고 말했을 때 나는 매우 기뻤습니다.	결과가 여자라고 말했을 때
hit:1799_conv:3598	sentimental	감상적인	My grandmother is the prson that taught me how to cook. She is at the age now where she doesn't cook much anymore. Recently, she gave me all of her cookbooks and her apron.	할머니는 나에게 요리하는 법을 가르쳐주신 분이다. 그녀는 이제 더 이상 요리를 많이 하지 않는 나이입니다. 최근에 그녀는 나에게 요리책과 앞치마를 모두 주었다.	할머니는
hit:1800_conv:3600	sad	슬픈	I feel sad when I left home	집을 나왔을 때 슬픈 마음이 든다	집을 나왔을 때
hit:1800_conv:3601	disgusted	역겨운	I saw a person being obnoxious and horribly racist to someone and could not stand it! I	나는 한 사람이 누군가에게 불쾌하고 끔찍하게 인종 차별적인 것을 보았고 그것을 참을 수 없었습니다! 나	불쾌하고 끔찍하게 인종 차별적인 것을 보았고
hit:1801_conv:3602	disappointed	실망한	Last week was my birthday and I didn't get not one present.	지난주는 내 생일이었는데 선물을 하나도 받지 못했다.	선물을 하나도 받지 못했다.
hit:1802_conv:3604	disgusted	역겨운	I recently saw a baby who vomited on his mother. I was so grossed out by it.	나는 최근 어머니에게 구토를 한 아기를 봤다 나는 너무 싫증이 났다	어머니에게 구토를 한 아기를
hit:1803_conv:3607	angry	화난	My friend broke my phone that I had worked hard to buy	힘들게 사서 쓰던 폰을 친구가 망가뜨렸어	폰을 친구가 망가뜨렸어
hit:1804_conv:3608	caring	돌보는	My grandmother has Alzheimer's. I've been visiting her in the nursing home. I've been helping her remember things.	우리 할머니는 알츠하이머가 있다 나는 요양원에서 그녀를 방문해 왔다 나는 그녀가 기억하는 것을 돕고 있었다	우리 할머니는
hit:1804_conv:3609	confident	확신하는	I feel sure that I can get my goals done	나는 내 목표를 달성할 수 있다고 확신한다	내 목표를 달성할 수 있다고
hit:1805_conv:3610	angry	화난	My roommate recently started smoking marijuana and keeps it in my girlfriend's home now. It reeks in the hall and aggravates me in my office as well.	제 룸메이트는 최근에 마리화나를 피우기 시작했고 지금은 여자친구 집에 보관하고 있습니다. 그것은 복도에서 악취가 나고 내 사무실에서도 나를 괴롭힙니다.	마리화나를
hit:1805_conv:3611	joyful	즐거운	I watched a film recently at the theater and it was really good, so that made me feel happy.	최근 극장에서 한 영화를 봤는데 정말 좋아서 기분이 좋아졌다.	영화를
hit:1806_conv:3613	lonely	외로운	As i was sick, I'm unable to go to my school and I stayed in room. I miss my mom now.	몸이 아파서 학교에 가지 못하고 방에 머물렀습니다. 지금은 엄마가 그립습니다.	몸이 아파서
hit:1808_conv:3616	embarrassed	당황스러운	when my daughter had a meltdown in the store	내 딸이 가게에서 무너졌을 때	내 딸이 가게에서 무너졌을 때
hit:1808_conv:3617	proud	자랑스러운	My son played a role in drama and won the best actor trophy. I just happy about it.	아들이 드라마에 출연해 남우주연상을 탔다. 나는 그것에 대해 행복합니다.	아들이###남우주연상을 탔다.
hit:1809_conv:3618	surprised	놀란	My sister never has money but last month she got me an expensive lawnmower , i was shocked	내 동생은 돈이 없지만 지난 달에 그녀는 나에게 값비싼 잔디 깎는 기계를 주었다. 나는 충격을 받았다.	내 동생은###값비싼 잔디 깎는 기계를 주었다.
hit:1809_conv:3619	disappointed	실망한	when my daughter broke her tooth	딸이 이를 부러뜨렸을 때	딸이 이를 부러뜨렸을 때
hit:1810_conv:3621	proud	자랑스러운	My son scored a goal in a football match	아들이 축구 경기에서 골을 넣었다	아들이 축구 경기에서 골을 넣었다
hit:1811_conv:3623	prepared	준비된	I felt I had the experience and personality to do well in an interview for a job I had applied for	지원했던 직장에 대한 인터뷰에서 잘할 수 있는 경험과 성격이 있다고 느꼈다.	인터뷰에서
hit:1812_conv:3624	embarrassed	당황스러운	I felt bad when I lied to my dad about missing a lunch meeting. I was hungover but told him I was sick	나는 점심 모임에 결석했다고 아버지에게 거짓말을 했을 때 기분이 나빴다. 나는 숙취였지만 그에게 내가 아프다고 말했다	아버지에게 거짓말을 했을 때
hit:1812_conv:3625	sentimental	감상적인	when i found my dads old t shirt	아버지의 낡은 셔츠를 찾았을 때	아버지의 낡은 셔츠를
hit:1813_conv:3627	hopeful	희망에 찬	I have this vacation planned this weekend and I just am crossing my fingers that we will have a good time and everything will go smoothly	이번 주말에 휴가가 계획되어 있고 즐거운 시간을 보내고 모든 일이 순조롭게 진행될 것이라고 생각합니다.	휴가가
hit:1814_conv:3629	disappointed	실망한	My car burned down.	내 차가 불에 탔다	내 차가 불에 탔다
hit:1815_conv:3630	excited	흥분한	when i found out good news in 1 day	하루 만에 좋은 소식을 알게 되자	좋은 소식을
hit:1816_conv:3633	confident	확신하는	i was walking around the beach a few days ago because i am in better shape this summer	나는 이번 여름에 몸이 더 좋아지기 때문에 며칠 전에 해변을 걷고 있었다	몸이 더 좋아지기 때문에
hit:1818_conv:3636	trusting	신뢰하는	I have had lots of problems with my girlfriend but we have worked through them and have remained true to each other.	나는 여자 친구와 많은 문제를 겪었지만 우리는 그것들을 해결했고 서로에게 진실함을 유지했습니다.	여자 친구와###서로에게 진실함을 유지했습니다.
hit:1819_conv:3638	afraid	두려워하는	im so ready to see what the future holds	나는 미래가 어떻게 될지 볼 준비가 되어있다	미래가
hit:1820_conv:3640	embarrassed	당황스러운	I missed my wife's anniversary.	나는 아내의 기념일을 놓쳤다	나는 아내의 기념일을 놓쳤다
hit:1820_conv:3641	disgusted	역겨운	I recently watched a hot dog eating contest. I was sickened by what I saw.	나는 최근에 핫도그 먹기 대회를 보았다. 나는 내가 본 것에 대해 마음이 아팠다.	핫도그 먹기 대회를
hit:1821_conv:3642	prepared	준비된	I was so ready to go camping with my friends.	나는 친구들과 캠핑을 갈 준비가 되어 있었다	캠핑을
hit:1821_conv:3643	sad	슬픈	I lost a dear friend 2 days ago	이틀 전에 친한 친구를 잃었다	친한 친구를 잃었다
hit:1823_conv:3647	anticipating	기대하는	my daughter starts school this year! im pretty ahhh about it honestly!	내 딸은 올해 학교를 시작한다! 솔직히 말해서, 정말 그렇게 생각해!	내 딸은 올해 학교를 시작한다
hit:1824_conv:3649	angry	화난	For the 3rd month in a row, I have received and incorrect cell phone bill! I feel like screaming at the customer care representatives!	3개월 연속 휴대폰 청구서를 잘못 받았다! 고객 케어 대표들을 향해 소리를 지르는 것 같아요!	3개월 연속 휴대폰 청구서를 잘못 받았다
hit:1825_conv:3651	trusting	신뢰하는	I knew I could believe in my dad. He assured me he was going to find me a truck	나는 아버지를 믿을 수 있다는 것을 알았다 그는 내게 트럭을 찾을 거라고 확신했다	아버지를
hit:1826_conv:3653	afraid	두려워하는	When a tornado warning came on the screen, I was scared. I thought it was coming for us	화면에 토네이도 경보가 나왔을 때 나는 무서웠다. 나는 그것이 우리를 위해 올 것이라고 생각했다.	토네이도 경보가 나왔을 때
hit:1827_conv:3654	angry	화난	My boss fired me for no reason	상사가 이유 없이 나를 해고했다	상사가 이유 없이 나를 해고했다
hit:1828_conv:3656	impressed	감명받은	i can not believe i fixed my washing machine on my own.	세탁기를 스스로 고쳤다는 것이 믿기지 않습니다.	세탁기를 스스로 고쳤다는 것이
hit:1831_conv:3662	angry	화난	My neighbor got this fancy audi that i saw at the dealership, it must have cost 70k. Very nice car	내 이웃은 내가 대리점에서 본 멋진 아우디를 얻었습니다. 비용이 70k 였을 것입니다. 아주 좋은 차	내 이웃은### 아우디를 얻었습니다.
hit:1831_conv:3663	content	만족하는	feeling at peace right now with life	지금 삶의 평화를 느끼다	지금 삶의
hit:1832_conv:3665	proud	자랑스러운	when i found out i passed my final exam	기말고사에 합격했다는 사실을 알게 되자	기말고사에 합격했다는 사실을
hit:1833_conv:3666	afraid	두려워하는	tonight... i really am bc my house is under contract	오늘 밤... 정말 내 집이 계약 중이야	내 집이 계약 중이야
hit:1834_conv:3669	disgusted	역겨운	i saw this bum poop on his matress once and covered it with his blanket	나는 그의 매트리스에 이 똥똥을 한 번 보고 이불로 덮었다	이 똥똥을
hit:1835_conv:3671	surprised	놀란	I was living at a backpackers and had tried talking to this cute German girl but she just ignored me all the time. So I thought she hated me. Until she decided to open up one night and let me get to second base.	나는 백패커에서 살고 있었고, 이 귀여운 독일 소녀와 대화를 시도했지만 그녀는 항상 나를 무시했을 뿐이다. 그래서 나는 그녀가 나를 싫어한다고 생각했다 그녀가 어느 날 밤 문을 열기로 결심하고 2루에 올라가게 할 때까지 말이다	귀여운 독일 소녀와###2루에 올라가게 할 때까지
hit:1836_conv:3672	disappointed	실망한	I maxed out my credit card last holiday season, i dont usually do that	지난 휴가 시즌에 신용 카드 한도를 초과했는데 보통 그렇게 하지 않습니다.	신용 카드 한도를 초과했는데
hit:1838_conv:3677	angry	화난	my rent increased	내 임대료가 늘었다	내 임대료가 늘었다
hit:1840_conv:3680	disgusted	역겨운	when i found cockroaches in my apt	바퀴벌레를 발견했을 때	바퀴벌레를 발견했을 때
hit:1841_conv:3683	hopeful	희망에 찬	The only thing I'm attached to these days is my unquenchable lust for success...I love it because it drives me, compelling me to act creatively without fear and I really pray I never lose it	요즘 제가 집착하는 유일한 것은 성공에 대한 억누를 수 없는 욕망입니다... 두려움 없이 창의적으로 행동하게 만드는 원동력이 되기 때문에 사랑하고 절대 잃지 않기를 기도합니다	성공에
hit:1842_conv:3684	sentimental	감상적인	Those old coca cola ads remind me of my childhood. I tear up just thinking about them.	그 오래된 코카콜라 광고는 어린 시절을 생각나게 합니다. 생각만 해도 눈물이 납니다.	코카콜라 광고는
hit:1842_conv:3685	hopeful	희망에 찬	I surly was surprised when I found out I won a contest, it made me excited, as I didnt know what the prize was. It was a simple mailing that had a key inside, the company who sent it was a local and new lumber company. All I had to do was bring the key down to the cmpany and see which prize it unlocked	공모전에서 우승했다는 사실을 알게 되면서 깜짝 놀랐는데, 어떤 상이 있는지 몰랐기 때문에 흥분했다. 내부에 열쇠가 있는 간단한 우편물이었는데, 이를 보낸 회사는 지역 및 신규 목재회사였다. 내가 해야 할 일은 샴페인에 열쇠를 내려놓고 어떤 상을 받았는지 보는 것뿐이었다.	공모전에서 우승했다는 사실을
hit:1844_conv:3689	joyful	즐거운	Once I had a difficult pregnancy. After the baby was born and both he and I were healthy and safe, I was so grateful.	한번은 힘든 임신을 했습니다. 아기가 태어나고 아기와 나는 모두 건강하고 안전해져서 너무 감사했습니다.	아기와 나는 모두 건강하고 안전해져서
hit:1845_conv:3690	afraid	두려워하는	this car nearly hit me head on while driving down the freeway at a medium speed	이 차는 중간 속도로 고속도로를 운전하는 동안 저와 거의 부딪힐 뻔했습니다	이 차는###저와 거의 부딪힐 뻔했습니다
hit:1845_conv:3691	afraid	두려워하는	I have a dentist's appointment today. I have always hated going to the dentist, so much pain.	나는 오늘 치과의사 예약이 있다 나는 항상 치과에 가는 것을 싫어했고, 너무 많은 통증이 있었다	치과의사 예약이
hit:1846_conv:3692	afraid	두려워하는	my wife is going overseas with our baby, i'm so freaking nervous	아내가 아기를 데리고 해외여행을 가는데 너무 떨려요	아내가 아기를 데리고 해외여행을 가는데
hit:1846_conv:3693	angry	화난	people keep stealing my parksing space in my neighborhood	사람들은 내 동네에서 내 주차 공간을 계속 훔치고 있다	내 주차 공간을 계속 훔치고 있다
hit:1847_conv:3694	impressed	감명받은	I've come a long way in life. I'm proud of my progress and I continue to surprise myself everyday because my unbreakable focus on self betterment continues to reward me in unexpected ways	나는 인생에서 먼 길을 왔습니다. 나는 내 발전이 자랑스럽고 자기 개선에 대한 깨지지 않는 초점이 예상치 못한 방식으로 나에게 계속해서 보상하기 때문에 매일 스스로를 놀라게 합니다.	내 발전이
hit:1848_conv:3696	disappointed	실망한	I was really looking forward to the softball tournament this weekend. It looks like not enough teams signed up to have the tournament.	이번 주말 소프트볼 대회를 정말 고대하고 있었습니다. 토너먼트에 등록한 팀이 충분하지 않은 것 같습니다.	토너먼트에 등록한 팀이 충분하지 않은 것 같습니다.
hit:1850_conv:3700	sentimental	감상적인	I was going through my childhood photos	어린 시절 사진을 보고 있었는데	어린 시절 사진을
hit:1852_conv:3705	angry	화난	my neighbours were so loud last night i didn't get enough sleep. uhhh	내 이웃은 어젯밤에 너무 시끄러워서 잠을 충분히 자지 못했습니다. 어휴	내 이웃은 어젯밤에 너무 시끄러워서
hit:1853_conv:3706	disappointed	실망한	I think I have a coyote or wolf running around my area. I think it killed a little beaver that lived near the creek near my house.	내 주변에 코요테나 늑대가 있는 것 같아요. 내 집 근처 개울 근처에 사는 작은 비버를 죽인 것 같아요.	코요테나 늑대가
hit:1855_conv:3710	confident	확신하는	I felt very confident when I aced my job interview for my current job	현직 일자리를 위해 취업 면접을 하면서 나는 매우 자신감이 있었다	취업 면접을 하면서
hit:1855_conv:3711	angry	화난	My cousin crashed my car	사촌이 내 차를 추락시켰다	사촌이 내 차를 추락시켰다
hit:1856_conv:3712	surprised	놀란	my car made it all the way to Texas even though its a 1990	내 차는 1990년 차임에도 불구하고 텍사스까지 갔습니다.	내 차는###텍사스까지 갔습니다.
hit:1856_conv:3713	hopeful	희망에 찬	I am hopeful that my new degree will land me a better job	새 학위가 더 좋은 일자리를 얻을 수 있기를 바란다	새 학위가
hit:1857_conv:3715	afraid	두려워하는	A mommy deer got hit by a car in front of my house and she had two very little babies that are left wondering around my area . They won't leave and I'm afraid they're going to go into the road.	우리 집 앞에서 사슴 한 마리가 차를 들이받았고, 아주 작은 두 마리의 아기가 내 지역 주변을 궁금해하고 있었다. 그들은 떠나지 않을 것이고, 그들이 도로로 들어갈까봐 두렵다	사슴###도로로 들어갈까봐
hit:1858_conv:3716	content	만족하는	I am content right now, I have a girlfriend, a good job, and a good group of friends	나는 지금 만족한다, 나는 여자친구가 있고, 좋은 직업과 좋은 친구들이 있다	여자친구가 있고, 좋은 직업과 좋은 친구들이 있다
hit:1859_conv:3718	excited	흥분한	I am excited for the new super smash bros game coming out for the switch soon	나는 곧 스위치용으로 나올 새로운 슈퍼 스매시 브라더스 게임에 흥분한다	새로운 슈퍼 스매시 브라더스 게임에
hit:1859_conv:3719	joyful	즐거운	i just bought my first house	나는 막 첫 집을 샀다	첫 집을 샀다
hit:1860_conv:3720	sentimental	감상적인	I get sentimental about my brothers, they are very important to me	나는 형제들에 대해 감정적으로 생각한다. 그들은 나에게 매우 중요하다	형제들에
hit:1860_conv:3721	sad	슬픈	My 15 year old cat just passed away. I feel so empty and down in the dumps without him.	내 15살짜리 고양이가 막 세상을 떠났다 그가 없는 곳에서 너무 비어 있고 내려가는 기분이 든다.	고양이가 막 세상을 떠났다
hit:1861_conv:3722	lonely	외로운	Before I met my girlfriend and friends I was very lonely, that was not a fun time	여자친구와 친구를 만나기 전에 외로웠는데, 그건 재미없는 시간이었다	여자친구와 친구를 만나기 전에
hit:1862_conv:3724	afraid	두려워하는	i'm scared of people who speed	속도를 내는 사람들이 무서워요	속도를 내는 사람들이
hit:1863_conv:3726	anticipating	기대하는	I am excited for the new super smash bros game coming out for the switch soon	나는 곧 스위치용으로 나올 새로운 슈퍼 스매시 브라더스 게임에 흥분한다	새로운 슈퍼 스매시 브라더스 게임에
hit:1863_conv:3727	joyful	즐거운	I remember when my first child was born. I was overcome with pride and happiness!	첫 아이가 태어났을 때를 기억합니다. 나는 자부심과 행복에 압도되었다!	첫 아이가 태어났을 때를
hit:1865_conv:3731	grateful	고마워하는	i have great kids and glad they are mines everyday	나는 훌륭한 아이들이 있고 그들이 매일 내 것인 것을 기쁘게 생각합니다.	훌륭한 아이들이 있고
hit:1866_conv:3732	embarrassed	당황스러운	I accidentally bumped into someone at the mall and they dropped their phone and the screen cracked.	나는 우연히 쇼핑몰에서 누군가와 부딪쳤고 그들은 휴대 전화를 떨어 뜨리고 화면에 금이갔습니다.	휴대 전화를 떨어 뜨리고 화면에 금이갔습니다.
hit:1866_conv:3733	angry	화난	my neighbor's cat keeps pooping on my balcony	이웃집 고양이가 내 발코니에 계속 똥을 싼다	이웃집 고양이가 내 발코니에 계속 똥을 싼다
hit:1867_conv:3734	lonely	외로운	I do not have any friends.	친구가 없어요.	친구가 없어요.
hit:1870_conv:3740	embarrassed	당황스러운	I farted in front of a pretty girl	예쁜 소녀 앞에서 방귀를 뀌었다	예쁜 소녀 앞에서 방귀를 뀌었다
hit:1872_conv:3745	joyful	즐거운	I am happy to have my girlfriend of almost 3 years, she is amazing!	나는 거의 3년 사귄 여자친구가 있어서 행복합니다. 그녀는 훌륭합니다!	여자친구가 있어서
hit:1873_conv:3747	sad	슬픈	Before I met my girlfriend and friends I was very lonely, that was not a fun time	여자친구와 친구를 만나기 전에 외로웠는데, 그건 재미없는 시간이었다	여자친구와 친구를 만나기 전에
hit:1874_conv:3749	content	만족하는	I am content right now, I have a girlfriend, a good job, and a good group of friends	지금은 내가 만족스럽고, 여자친구도 있고, 좋은 일도 있으며, 친구들도 좋다	여자친구도 있고, 좋은 일도 있으며, 친구들도 좋다
hit:1875_conv:3751	embarrassed	당황스러운	yesterday after work i decided to walk to the store to get groceries and it started raining.it rained on me and i was very wet by the time i went got to the store	어제 퇴근 후 식료품을 구하기 위해 가게로 걸어가기로 했는데 비가 오기 시작했다. 내가 비를 맞았고, 가게에 갈 때쯤 나는 매우 젖었다.	비가
hit:1876_conv:3753	embarrassed	당황스러운	i use to steal my moms money when i was younger	나는 어렸을 때 엄마 돈을 훔치곤 했다	엄마 돈을 훔치곤 했다
hit:1877_conv:3755	sentimental	감상적인	my son took his first steps yesterday, he is not a baby anymore. that made me cry	아들은 어제 첫걸음을 내딛었는데 더 이상 아기가 아니다. 그래서 나는 울음을 터뜨렸다	아들은
hit:1878_conv:3756	sentimental	감상적인	I get sentimental about my brothers, they are very important to me	나는 형제들에 대해 감정적으로 생각한다. 그들은 나에게 매우 중요하다	형제들에
hit:1878_conv:3757	joyful	즐거운	I got a call informing me I was selected for a job offer	일자리 제안에 선정됐다고 알려주는 전화를 받았다	일자리 제안에 선정됐다고
hit:1879_conv:3758	hopeful	희망에 찬	I am hopeful that my new degree will help me get a better paying job	새 학위가 더 나은 임금을 받을 수 있도록 도와주길 바란다	새 학위가
hit:1879_conv:3759	excited	흥분한	I have received a response from a company that I had applied for a job. They are inviting me for an interview	직장을 신청했던 회사로부터 답변을 받았다. 그들은 나를 인터뷰에 초대하고 있다	직장을 신청했던 회사로부터###인터뷰에 초대하고 있다
hit:1880_conv:3760	joyful	즐거운	I am happy right now, I have a girlfriend, friends and a good job	지금은 행복하고, 여자친구, 친구가 있고, 좋은 일도 있다	여자친구, 친구가 있고, 좋은 일도 있다
hit:1880_conv:3761	sentimental	감상적인	I was digging through my parents attic yesterday and found my old Nintendo system! That sure brought back some good memories!	어제 부모님 다락방을 파고 오래된 닌텐도 시스템을 찾았어요! 그게 정말 좋은 기억을 되찾았어!	오래된 닌텐도 시스템을
hit:1881_conv:3762	confident	확신하는	I felt confident when I killed my job interview recently	최근 취업 면접을 죽였을 때 자신감이 들었다	취업 면접을 죽였을 때
hit:1881_conv:3763	excited	흥분한	im going on a cruise in december	12월에 크루즈를 갑니다	크루즈를
hit:1882_conv:3764	sad	슬픈	My girlfriend dumped me the other day.	제 여자친구가 저번에 저를 차버렸어요.	제 여자친구가###차버렸어요
hit:1882_conv:3765	sentimental	감상적인	I remember how life was so free being a child.	어릴 적 삶이 어떻게 그렇게 자유로웠는지 기억한다.	어릴 적 삶이
hit:1883_conv:3766	jealous	질투하는	my neighbor owns and expensive car	내 이웃이 소유하고 있는 비싼 차	내 이웃이 소유하고 있는 비싼 차
hit:1884_conv:3768	afraid	두려워하는	right now i am anxious because I have a trip planned. It's a trip where we are relying on someone else for transportation so I am very insecure about putting that much trust on another person. We are going to santa fe for a wedding.	지금은 여행 계획이 있어서 불안합니다. 다른 사람에게 교통수단을 의존하는 여행이라 그만큼 남을 믿어주는 게 너무 불안하다. 우리는 결혼식을 위해 산타페에 갈 것입니다.	다른 사람에게 교통수단을 의존하는 여행이라
hit:1885_conv:3770	surprised	놀란	My birthday was a few days ago and my friends planned a party for me. I had no idea!	내 생일은 며칠 전이었고, 친구들이 나를 위한 파티를 계획했다 나는 몰랐어!	친구들이 나를 위한 파티를 계획했다
hit:1886_conv:3773	hopeful	희망에 찬	I am finally getting paid enough at work to start saving for my retirement. My future is finally looking good!	나는 마침내 퇴직을 위해 저축을 시작할 정도로 일에서 충분한 돈을 받고 있다 내 미래가 마침내 좋아 보인다!	충분한 돈을 받고 있다
hit:1889_conv:3778	trusting	신뢰하는	Just bought a brand new car. I let my newly licensed daughter take it to work today.	방금 새 차를 샀습니다. 나는 새로 면허를 받은 딸이 오늘 그것을 가지고 일하게 했습니다.	새로 면허를 받은 딸이
hit:1890_conv:3780	sad	슬픈	My wife forgot it was my birthday.	아내는 내 생일이라는 것을 잊었다	아내는 내 생일이라는 것을 잊었다
hit:1891_conv:3783	disgusted	역겨운	I found a dead bug in the kitchen today. makes me wanna burn the whole house	나는 오늘 부엌에서 죽은 벌레를 발견했다 집 전체를 태우고 싶어 한다	죽은 벌레를
hit:1892_conv:3784	sentimental	감상적인	I get sentimental about my brothers, they are very important to me	나는 형제들에 대해 감정적으로 생각한다. 그들은 나에게 매우 중요하다	형제들에
hit:1892_conv:3785	prepared	준비된	We had a huge storm last week. A tornado ripped through our neighborhood without much warning. Luckily we were able to get to the basement soon enough and I already had a tote packed with emergency supplies, food, and water down there.	우리는 지난 주에 큰 폭풍우를 겪었습니다. 큰 예고 없이 토네이도가 우리 동네를 휩쓸었습니다. 운 좋게 우리는 곧 지하실에 도착할 수 있었고 나는 이미 비상 용품, 음식, 물이 담긴 토트백을 가지고 있었습니다.	큰 폭풍우를
hit:1893_conv:3787	caring	돌보는	I found a lost kitten and I took it to my house and cleaned it up and adopted it.	길 잃은 새끼 고양이를 발견하고 집에 데려가 청소하고 입양했습니다.	길 잃은 새끼 고양이를
hit:1896_conv:3793	surprised	놀란	My friend was making fun of me one calling me a lightweight because I was buzzing after one glass of tequila...she's pretty good at holding her liquor but when we started drinking beer I noticed she was really drunk. Then I had the last laugh	내 친구가 데킬라 한 잔을 마시고 윙윙 거리는 소리 때문에 나를 경량이라고 비웃었다. 그녀는 술을 꽤 잘 참는다. 그러나 우리가 맥주를 마시기 시작했을 때 나는 그녀가 정말로 취한 것을 알았다. 그러다가 마지막 웃음을	내 친구가### 정말로 취한 것을
hit:1897_conv:3794	afraid	두려워하는	My sister talked me into going on a new wild roller coaster. I hate roller coasters, but I went anyway. It was as scary as I thought.	언니가 나를 새로운 야생 롤러코스터에 가자고 말했다 롤러코스터는 싫어하지만 어쨌든 갔다 생각했던 것처럼 무서웠다	새로운 야생 롤러코스터에
hit:1897_conv:3795	impressed	감명받은	The warriors just beat everyone this year on the way to their 2nd straight championship	전사들은 올해 2연패를 달성하며 모두를 이겼습니다.	전사들은 올해 2연패를 달성하며 모두를 이겼습니다.
hit:1898_conv:3797	lonely	외로운	I am home all alone today. Everyone is gone on vacation including my close friends.	나는 오늘 집에 혼자 있다. 내 친한 친구를 포함해 모두가 휴가를 떠났다.	집에 혼자 있다.
hit:1899_conv:3798	sentimental	감상적인	I get sentimental about my brothers, they are very important to me	나는 형제들에 대해 감정적으로 생각한다. 그들은 나에게 매우 중요하다	형제들에
hit:1899_conv:3799	sad	슬픈	i was pretty devestated when robin williams died	나는 로빈 윌리엄스가 죽었을 때 꽤 비참했다	로빈 윌리엄스가 죽었을 때
hit:1900_conv:3800	embarrassed	당황스러운	Once I was at summer camp minding my own business when someone ran up behind me and pulled my pants down. I was humiliated.	한 번은 여름 캠프에서 내 일을 신경쓰고 있을 때 누군가 내 뒤에서 달려와서 내 바지를 내렸다. 나는 굴욕을 당했다.	내 바지를 내렸다
hit:1900_conv:3801	sad	슬픈	Before I met my girlfriend and friends I was very lonely, that was not a fun time	여자친구와 친구를 만나기 전에 외로웠는데, 그건 재미없는 시간이었다	여자친구와 친구를 만나기 전에
hit:1901_conv:3802	grateful	고마워하는	I am grateful for my life right now, I have a girlfriend, a good job, and a good group of friends	지금 내 인생에 감사드립니다. 여자친구가 있고 좋은 직장이 있고, 친구들도 좋아요.	여자친구가 있고 좋은 직장이 있고, 친구들도 좋아요.
hit:1902_conv:3804	surprised	놀란	I was susprised when Nintendo announced the new super smash bros a few months ago	나는 Nintendo가 몇 달 전에 새로운 슈퍼 스매시 브라더스를 발표했을 때 놀랐습니다.	새로운 슈퍼 스매시 브라더스를 발표했을 때
hit:1902_conv:3805	embarrassed	당황스러운	I stole my dad alcohol just last month	지난달에 아빠 술을 훔쳤어요	아빠 술을 훔쳤어요
hit:1903_conv:3806	embarrassed	당황스러운	I was running late for work last week and forgot to finish getting dressed. After seeing everyone was looking at me funny, I noticed that I still had on my pajama pants.	나는 지난 주에 일에 늦게 뛰어서 옷 입는 것을 끝내는 것을 잊었습니다. 모두가 나를 우스꽝스럽게 바라보는 것을 보고 나서 나는 여전히 잠옷 바지를 입고 있다는 것을 깨달았다.	잠옷 바지를 입고 있다는 것을
hit:1903_conv:3807	embarrassed	당황스러운	i stole my dads alcohol when i was younger	나는 어렸을 때 아버지의 술을 훔쳤다.	아버지의 술을 훔쳤다.
hit:1905_conv:3810	grateful	고마워하는	I recently got in trouble for missing a lot of work. My supervisor had a talk with me and has decided to give me another chance to improve.	나는 최근에 많은 일을 놓치는 곤경에 빠졌다. 나의 상사는 나와 이야기를 나누었고 나에게 개선할 수 있는 또 다른 기회를 주기로 결정했다.	나의 상사는###또 다른 기회를 주기로 결정했다.
hit:1905_conv:3811	afraid	두려워하는	Though I'm confident in my mental and physical resources I fear the worst for most people in my generation sometimes...especially in a hypothetical World War 3 scenario, or some type of global calamity occurring...every soft little punk wussy Millenial would just go to pieces	나는 정신적, 육체적 자원에 자신이 있지만 때때로 내 세대의 대부분의 사람들에게 최악의 상황을 두려워합니다 ... 특히 가상의 3 차 세계 대전 시나리오 또는 일종의 세계적 재앙이 발생하는 경우 ... 모든 부드러운 작은 펑크 wussy Millenial 그냥 조각 갈 것입니다	최악의 상황을
hit:1906_conv:3813	sentimental	감상적인	I found some of my kids artwork from when they were little and it made me miss having them around all the time.	나는 어렸을 때부터 내 아이들의 예술 작품 중 일부를 찾았고 항상 가지고 있던 것이 그리워졌습니다.	내 아이들의 예술 작품
hit:1907_conv:3815	angry	화난	Someone hit my car and did not even leave a note to say sorry, although it was an older car	누가 내 차를 치고, 오래된 차인데도 미안하다는 글도 남기지 않았다.	누가 내 차를 치고
hit:1908_conv:3816	angry	화난	My dog decided to chew more than a few pieces of furniture while I was at work. I have to replace all of them!	우리 강아지는 내가 직장에 있는 동안 가구를 몇 개 이상 씹기로 결정했습니다. 모두 교체해야 합니다!	우리 강아지는###가구를 몇 개 이상 씹기로
hit:1909_conv:3819	angry	화난	I'm a guy with pretty thick skin. I can take the most politically incorrect or classless jokes and dish them back...but I become livid when someone insults my family for no reason	저는 피부가 꽤 두꺼운 사람입니다. 정치적으로 가장 옳지 않거나 계급 없는 농담은 받아 들일 수 있지만...누군가 이유 없이 내 가족을 모욕하면 나는 화가 난다.	내 가족을 모욕하면
hit:1910_conv:3820	prepared	준비된	My power went out for 3 days last month, but I had gone out and gotten a generator right before.	지난달 3일 동안 전력이 떨어졌지만 바로 전에 나가서 발전기를 구했다.	발전기를
hit:1911_conv:3822	angry	화난	My supervisor belittled me in front of all of my coworkers in a meeting.	내 상사는 회의에서 모든 동료들 앞에서 나를 얕잡아 봤다.	내 상사는###나를 얕잡아 봤다
hit:1912_conv:3824	prepared	준비된	I had to speak at a meeting at work and spent a week drafting up my speech. Because of this I performed well.	직장 회의에서 연설을 해야 했고 연설 초안을 작성하는 데 일주일을 보냈습니다. 덕분에 좋은 활약을 펼쳤습니다.	연설을
hit:1914_conv:3829	embarrassed	당황스러운	My daughter was sick the other day and I couldn't afford to miss work. I sent her to daycare even though I shouldn't have.	요전날 딸아이가 아파서 일을 빼먹을 여유가 없었습니다. 나는 그녀를 어린이집에 보내지 말았어야 했는데도 보냈습니다.	딸아이가###어린이집에 보내지 말았어야 했는데도 보냈습니다.
hit:1916_conv:3832	sentimental	감상적인	My best friend called me up crying the other day. Her boyfriend is cheating on her.	가장 친한 친구가 전화해서 그날 울었다 그녀의 남자친구는 그녀를 속이고 있다	가장 친한 친구가
hit:1917_conv:3835	sentimental	감상적인	I was watching Back to the Future yesterday with my family. Man, it brought back some good memories of growing up in the 80's.	어제 가족들과 백투더퓨처를 봤습니다. 80년대에 자랐던 좋은 추억을 떠올리게 하는군요.	백투더퓨처를
hit:1918_conv:3837	trusting	신뢰하는	I was raised a Christian and always believed in God. I'm no longer Christian but I still put my faith in a Supreme, Higher Power because with all the dumb choices I've made it's a miracle I'm still here.	나는 기독교인으로 자랐고 항상 하나님을 믿었습니다. 나는 더 이상 기독교인이 아니지만 여전히 최고, 더 높은 권능에 대한 믿음을 가지고 있습니다. 왜냐하면 내가 한 모든 어리석은 선택에도 불구하고 내가 여전히 여기 있는 것이 기적이기 때문입니다.	최고, 더 높은 권능에 대한
hit:1919_conv:3838	surprised	놀란	I could not believe that Philadelphia pulled out a Super Bowl win. I am now a huge fan!	필라델피아가 슈퍼볼 우승을 차지했다는 것을 믿을 수 없었다. 난 이제 엄청난 팬이야!	필라델피아가 슈퍼볼 우승을 차지했다는 것을
hit:1919_conv:3839	sentimental	감상적인	My partner's mom passed away. I was very sad for her loss	파트너의 엄마가 돌아가셨어요. 나는 그녀의 상실에 대해 매우 슬펐다.	파트너의 엄마가 돌아가셨어요
hit:1920_conv:3840	afraid	두려워하는	I went to Disney World in March. I was in line for a roller coaster, and started feeling very nervous about it.	나는 3월에 디즈니월드에 갔다 롤러코스터를 위해 줄을 서 있었는데 너무 긴장하기 시작했다.	롤러코스터를
hit:1920_conv:3841	proud	자랑스러운	a situation where i felt that way would be when i graduated school	내가 졸업했을 때 그런 느낌이 들었던 상황	내가 졸업했을 때
hit:1921_conv:3842	sad	슬픈	My grandmother died when I was 10 and I was devistated.	내가 10살 때 할머니가 돌아가셨고 나는 큰 충격을 받았다.	할머니가 돌아가셨고
hit:1921_conv:3843	proud	자랑스러운	I felt really good after winning a gaming tournament.	게임 대회에서 우승한 후 정말 기분이 좋았다.	게임 대회에서 우승한 후
hit:1923_conv:3847	grateful	고마워하는	I'm thankful for my old elementary school principal. Hope she's doing well wherever she is. She saved me from drowning when I was in 1st grade	옛 초등학교 교장선생님께 감사드립니다. 그녀가 어디에 있든 잘 지내길 바랍니다. 초등학교 1학년 때 익사하는 날 구해줬어	초등학교 교장선생님께### 익사하는 날 구해줬어
hit:1924_conv:3848	disappointed	실망한	I had been studying so hard for a test and was very confident going in. I ended up not doing well at all. I hope I can retake it.	시험을 치르기 위해 너무 열심히 공부해 왔고, 자신감이 넘쳤다. 나는 결국 잘 안 되었다 그것을 되찾을 수 있기를 바란다	시험을###결국 잘 안 되었다
hit:1925_conv:3850	caring	돌보는	I enjoy going to my Grandmother's house and helping out with chores and cleaning. If feels so good to help her out and make her comfortable.	할머니 집에 가서 일과 청소를 돕는 것이 즐겁다. 그녀를 도와주고 편안하게 만들 수 있을 만큼 기분이 좋다면	할머니
hit:1925_conv:3851	hopeful	희망에 찬	My brother moved to California a few days ago. I want him to do well there, and I want him to make lots of friends	우리 형은 며칠 전에 캘리포니아로 이사했다 거기서 그가 잘 지내길 원하는데, 친구들을 많이 사귀길 바란다	우리 형은###잘 지내길
hit:1926_conv:3853	prepared	준비된	Recently I led a meeting in which I felt very well, I felt that everyone understood what I said.	최근에는 아주 기분이 좋은 모임을 이끌었는데, 내가 말한 것을 모두가 이해하고 있다는 느낌이 들었다.	모임을
hit:1927_conv:3854	lonely	외로운	I have lived by myself for the past 10 years. It has just been me and my dog, but now he is gone. I can't get used to it.	나는 지난 10년 동안 혼자 살았다. 저와 제 개가 있었는데 지금은 사라졌습니다. 익숙해지지가 않네요.	제 개가 있었는데 지금은 사라졌습니다
hit:1927_conv:3855	disappointed	실망한	when my car caught on fire	내 차가 불에 타자	내 차가 불에 타자
hit:1929_conv:3858	excited	흥분한	I used to be overly enthusiastic if a girl gave me any kind of attention, which scared them away...it's funny how now that I'm a more apathetic person girls find me attractive. Human beings are weird	예전에는 어떤 여자가 나에게 관심을 보이면 너무 열광적이어서 겁이 났습니다...내가 더 냉담한 사람이 되자 여자들이 나를 매력적으로 여기게 된 것이 재미있습니다. 인간이 이상해	냉담한 사람이 되자 여자들이 나를 매력적으로 여기게 된 것이
hit:1929_conv:3859	embarrassed	당황스러운	I had taken my son with me to Walmart , he wanted a toy I told him no , He laid down in the middle of the floor and started screaming , you talk about embarrassing	아들과 함께 월마트로 데려갔는데, 내가 말하지 않는 장난감을 원했어. 바닥 한가운데 누워 있다가 비명을 지르기 시작했는데 당황스러운 얘기를 하는 거야	아들과###바닥 한가운데 누워 있다가 비명을 지르기 시작했는데
hit:1930_conv:3860	angry	화난	when my neighbors wouldnt stop their dog from barking and it bit me	이웃들이 개가 짖는 것을 막지 못해 나를 물 때	이웃들이 개가 짖는 것을 막지 못해 나를 물 때
hit:1930_conv:3861	proud	자랑스러운	My daughter said mommy for the first time the other day! My heart beamed!	요전날 딸아이가 처음으로 엄마라고 했어요! 내 마음은 빛났다!	딸아이가 처음으로 엄마라고 했어요!
hit:1931_conv:3862	afraid	두려워하는	My kids daycare was on lock-down the other day because of a shooting nearby! I was terrified!	우리 아이들 어린이집은 요전날 근처에서 총격 사건으로 인해 폐쇄되었습니다! 나는 무서웠다!	총격 사건으로 인해
hit:1931_conv:3863	afraid	두려워하는	when my job fired me during maternity leave	출산 휴가 중에 직장에서 해고되었을 때	해고되었을 때
hit:1932_conv:3864	jealous	질투하는	My sister just got a huge promotion and her husband bought her a new house. I'm kind of bitter about it.	내 여동생은 막 큰 승진을 했고 그녀의 남편은 그녀에게 새 집을 사주었다. 나는 그것에 대해 약간 씁쓸합니다.	내 여동생은 막 큰 승진을 했고 그녀의 남편은 그녀에게 새 집을 사주었다
hit:1932_conv:3865	caring	돌보는	I volunteer at a local animal rescue. We get some dogs in there that are in poor health. We once had this old chow come in that was so matted that he had maggots eating away his skin. I knew he wouldn't make it so I sat on the ground next to him and comforted him despite the maggots crawling on the ground. I pet him and told him that I loved him. In that moment I felt very caring because that poo…	나는 지역 동물 구조에서 자원 봉사를 하고 있습니다. 건강이 좋지 않은 개들이 있습니다. 우리는 한때 구더기가 그의 피부를 갉아먹을 정도로 헝클어진 이 오래된 차우를 들여왔습니다. 나는 그가 그것을 하지 않을 것을 알고 있었기 때문에 나는 그의 옆에 바닥에 앉아 구더기가 땅에 기어 다니는 동안에도 그를 위로했습니다. 나는 그를 쓰다듬어 주고 사랑한다고 말했다. 그 순간 나는 그 불쌍한 개가 그의 삶의 마지막에 어떤 종류의 사랑을 받을 자격이 있었기 때문에 매우 보살핌을 느꼈습니다.	건강이 좋지 않은 개들이
hit:1933_conv:3867	impressed	감명받은	My brother got to argue a legal case in front of the supreme court. I was very proud.	형은 대법원 앞에서 소송을 해야 했다. 나는 매우 자랑스러웠다.	형은 대법원 앞에서 소송을 해야 했다.
[truncated: 11,226 more rows]
